# Supplementary material for: Comprehensive analysis of immunogenic cell death-related gene and construction of prediction model based on WGCNA and multiple machine learning in severe COVID-19
Source: Sci Rep. 2024 Apr 11;14:8450. doi: 10.1038/s41598-024-59117-0 (PMC11006847; doi:10.1038/s41598-024-59117-0)
Supplement: Supplementary file 2 — Supplementary Information 1. [file 41598_2024_59117_MOESM2_ESM.txt]

id	NC1_Control	NC2_Control	NC3_Control	NC4_Control	NC5_Control	NC6_Control	NC7_Control	NC8_Control	NC9_Control	NC10_Control	NC11_Control	NC12_Control	NC13_Control	NC14_Control	NC15_Control	NC16_Control	NC17_Control	NC18_Control	NC19_Control	NC20_Control	NC21_Control	NC22_Control	NC23_Control	NC24_Control	NC25_Control	NC26_Control	C1_Treat	C2_Treat	C3_Treat	C4_Treat	C5_Treat	C6_Treat	C7_Treat	C8_Treat	C9_Treat	C10_Treat	C11_Treat	C12_Treat	C13_Treat	C14_Treat	C15_Treat	C16_Treat	C17_Treat	C18_Treat	C19_Treat	C20_Treat	C21_Treat	C22_Treat	C23_Treat
A1BG	1.05071399622164	0.54159884780789	1.08070258884134	0.323251802459911	0.577168777288593	0.972675153889343	0.518089687534147	0.715454519436702	0.366456275632189	0.502966033434581	0.645419984380701	0.354389736900367	0.568090514510081	0.441465769130391	0.544447079607275	0.550875292891336	0.370544980559357	0.699748762813454	0.582764569981873	0.347862838736389	0.526780875570433	0.618748580407368	0.973993133539387	0.64109824065705	2.59354323841807	0.850094602168472	0.456122449191908	0.259594886382263	0.425881066704153	0.3274500057768	0.297971269862657	0.212446633158	0.301513590645592	0.206704200424538	0.468307216059502	0.143649284802351	0.236866918949884	0.422527388938124	0.18191549648907	0.281103465190522	0.458515125313561	0.288334278919723	0.463434371642564	0.437827209150382	0.282767140965946	0.395156982408901	0.293979601504293	0.261734263247919	0.287470701367782
A1CF	0	0	0	0	0	0	0	0.0226400492277897	0	0	0	0	0	0	0	0	0	0	0	0	0	0	0	0	0	0	0	0	0	0.00102425557965287	0	0	0.000797516276503892	0	0.00999010873407386	0	0.00329838355196973	0	0	0	0	0.000797516276503892	0.0124797730109341	0	0.0114600073918327	0	0	0	0.0275743312254205
A2M	0.0675979290261927	0.0275743312254205	0.192853329757392	0.0804194217408246	0.0276860390445611	0.217132110153213	0.0914258942759549	0.078749521984887	0.0347739601727712	0.092759868803428	0.0398419810070853	0.0673867966082292	0.0897757887806282	0.231771253267438	0.0322677321034582	0.139594632641585	0.0712916662782475	0.168216829052803	0.282585772239118	0.0226400492277897	0.0594361453978077	0.0485796421364947	0.0358332360996887	0.267108617902797	0.0897757887806282	1.03043177839948	0.231580273215381	0.135872313552134	0.0568596280765895	0.0675979290261927	0	0.0833650217776098	0.150748107953415	0.139698388866258	0.707398335427844	0.183482708863532	0.292178231119295	0.164578389038688	0.0702141991493467	0.266287365182779	0.0774073684120306	0.389995743117304	0.125874494683069	0.301328417241548	0.101261947618073	0.0945692675273509	0	0.175438761780132	0.0530844958513213
A2ML1	0	0	0.0835832416266101	0	0.0276860390445611	0.0120849435881646	0.0207243979780602	0	0	0.0182434526936765	0	0	0.0263465400733689	0	0.0458209323302556	0	0.00523296381463205	0	0	0.0397308128476823	0.0293597091747621	0.0485796421364947	0.018808682289778	0	0	0	0.0462582327322459	0	0.0405095715484414	0.0505619114627158	0.0936136535528165	0.0416129675722516	0.0109490020921441	0.0246674714897492	0.0192588584990982	0.00987617783743045	0.00999010873407386	0	0.00568644242093	0.0526461964314402	0	0	0.0124797730109341	0.0192588584990982	0.0114600073918327	0	0	0	0
A3GALT2	0	0.0897757887806282	0.155510743492828	0.323251802459911	0	0	0	0.267907226808935	0	0.37441472145213	0	0	0.583146690436265	0.150240435328738	0	0.242064768431462	0.18949802755429	0	0.109596564872766	0	0	0	0	0.0625571954794389	0	0	0.0802555372262291	0	0	0	0.127769997117805	0	0.0449431141368434	0	0.657478352408977	0.207678586548923	0.0500087276497684	1.18819764891828	0	0.904708143021861	0.172932686336017	0.142668518369308	0	0.067061144903369	0	0.286621924822352	0.549391133192915	0.175438761780132	0.115250199729619
A4GALT	0	0	0	0	0	0.103364744904627	0	0	0	0.144230146346557	0	0.0673867966082292	0.0485796421364947	0.067546118895933	0.210689571074279	0	0	0	0.0833650217776098	0.125259198450225	0	0	0	0	0	0	0	0	0	0	0	0	0	0	0	0	0	0	0	0	0.0308132223055672	0	0	0.0325985996674794	0	0	0.0550596099013881	0	0.0530844958513213
A4GNT	0	0	0	0	0	0	0	0	0.0466976510459964	0	0	0	0	0	0	0	0	0	0	0.0568037741670192	0	0	0	0	0	0	0.033377420363318	0.0496239834663325	0.128951720927672	0	0	0.0288022074733343	0	0	0	0.168704906329376	0	0	0	0.0910509311541366	0	0	0.0421661921123887	0.0325985996674794	0.0318783630817334	0	0	0.175438761780132	0.0681427622429365
AAAS	4.60819284719626	3.91664508887887	4.09268357315734	3.8086449011966	4.489095516228	4.9679203211217	4.18744052448767	4.12887989467379	4.42612660574267	3.92777470032807	4.13977657429281	3.92777470032807	4.26770301376662	3.63307482820784	4.47792866815535	4.28130798852763	3.73796192938037	3.99469616203745	4.13089949686632	4.05696931105454	4.89093851643712	4.86411651479459	4.62231883511482	4.56587400103027	5.02595671598659	4.00727441812036	3.71816476431847	3.89633272108309	3.92188156442719	3.90646773715292	3.35604364750924	4.15205619978839	4.27126291394353	3.52523992057216	4.20883563195525	4.00421780918023	4.2522498332167	3.69852121595712	4.08812755618481	3.29665512224698	3.33011073468387	3.97349402347979	3.78913748269718	4.05057540956262	3.65698014162603	3.57644670443737	3.05381598123819	3.16110147251477	3.3717607019204
AACS	2.08489303711948	1.28316210277926	1.68496424117556	1.78417091036223	1.59472166356316	2.13440407789664	1.39121809480262	1.79721512599283	1.66050481602539	1.86907279296677	1.91168168791112	1.56370259758891	1.60772522321936	1.51526495693643	1.87789335802944	1.7322585488482	1.49534606014049	1.83601861440419	1.76879767717303	1.84808528287026	2.09353215478399	2.25704718823108	1.65290662499636	1.83535490499553	1.86772439446444	1.22510111310188	1.79721512599283	1.53082762000073	1.70487350299866	1.67531233655667	1.33638739730229	1.70007287164494	1.55381112406353	1.71675160740555	2.12944727914451	1.87767144653548	1.42629741953325	1.85158175349059	1.44718549413492	1.59646181395435	1.9825746098637	1.39088335506374	1.77930115884655	1.6560087427052	1.25938856419787	1.54374208924887	1.2518531437263	1.62142256304545	1.46593700898533
AADAC	0	0	0	0	0	0	0	0	0	0	0	0	0	0	0	0	0	0	0	0	0	0	0	0	0	0	0	0	0	0	0	0	0	0	0	0	0	0	0	0	0	0	0	0	0	0	0	0	0
AADACL2	0	0	0	0.0140625451486343	0	0	0	0	0.0017067184693755	0.0182434526936765	0	0	0	0	0	0	0	0	0	0	0	0	0	0	0	0	0	0	0	0	0	0.00648173561993114	0	0	0	0	0	0	0.00568644242093	0	0	0	0	0	0	0	0	0.0681427622429365	0
AADACL3	0	0	0	0	0	0	0	0	0	0.0182434526936765	0	0	0	0	0.00648173561993114	0	0	0	0	0	0	0	0	0	0	0	0	0.0579018883254146	0	0	0	0	0	0	0	0	0	0	0	0	0	0	0	0	0	0	0	0	0
AADACL4	0	0	0	0.0476988080606414	0	0	0	0	0	0	0	0	0	0	0	0	0	0	0	0	0	0	0	0	0	0	0	0	0	0	0	0	0	0	0	0	0	0	0	0	0	0	0	0	0	0	0	0	0
AADAT	0	0	0	0	0	0	0.0207243979780602	0	0	0	0	0	0	0	0	0.0402893732112755	0	0	0	0.0397308128476823	0	0	0	0.0139519166489686	0	0	0	0	0	0	0.0614103171538649	0	0.0109490020921441	0.10485045630784	0	0	0	0.0305907601637089	0	0	0	0.0127640390074737	0	0	0	0	0	0	0
AAGAB	4.00142853811066	3.66062056783089	3.53757192992062	3.92465287024981	3.98553402557485	3.84411183225179	3.87389037260124	3.56939945370373	3.97603264879346	4.12228714318934	4.05663662238875	4.45503398918011	4.06589973242528	3.70285059634365	3.8586220150809	3.73249559342784	3.86746907360958	3.7965169179543	3.75206659920056	3.83791468727049	3.96787504276402	3.81354469419102	3.75294874487082	3.61783870321115	4.02300412242488	3.95407889927072	3.99921108015963	4.10342749294062	4.28811756392305	4.20085749763174	4.22119993229045	3.98502315448183	4.14418517261191	3.89335638162236	3.44595680003717	3.71101467900725	4.31194504949607	3.87172103398309	4.43990292380113	3.98476396627413	3.75350053585918	4.12403799798135	3.97049023292228	3.97683228045834	4.24681001502568	3.74823737689348	3.91213880642167	3.93418179871658	3.85175102131988
AAK1	3.037072984335	2.41763877338438	2.82504374612497	2.45974825269123	2.82465226338383	2.69956894963892	2.78831008876026	2.78653267259367	2.7460500540569	2.22054970264943	2.25272456484831	3.14035286875413	2.35188084982681	2.92717309642561	2.65213392457717	2.20215134340469	2.43309301681683	2.52602861382349	2.69707515463312	2.68672697176309	2.70455635792564	2.29338305960481	2.28373242909169	2.53188782442752	2.5405860066937	3.37233482177778	2.41147470770948	2.38311571390854	2.43699514145862	2.53561863223944	3.16766537499746	2.59888347920449	2.98328957768937	2.32155874430915	2.41486358297326	2.28200509615527	3.0097671599148	2.59333095278535	2.62807039638233	2.5626868933448	2.55199962377109	2.64121594677096	2.47983482592988	2.42323679884004	2.65698707474488	2.50907941748622	2.81348498589596	2.88333848601411	2.38749251284189
AAMDC	4.89776335589111	3.83474500097817	4.02954659160093	3.31555533523275	4.91676686017341	4.58030576232053	3.50109624635093	3.72457640920369	3.52941285712324	4.09964193090815	3.92520585752324	3.77009092152213	4.03264944511055	3.88606869536973	3.74850681445048	3.67272696577904	3.22146297631536	4.11109142092661	4.09628312728948	3.1337953910704	4.78793757566732	4.74235617930327	4.37436684899671	3.90178628646675	5.19513834045798	4.35888354825774	3.59424505793259	3.36484357455177	3.8779852418719	3.55286666693638	3.57616687163063	3.54049589210866	2.96243632654892	3.33808668818054	2.63885850062297	3.85749328586582	2.95530934336802	3.09943302894071	3.27482443563914	2.59172946780595	2.54703883551268	2.88762453588831	3.39793601124597	3.03805737428961	3.18620275839111	3.49437382059462	2.99200625109931	3.71426559971088	3.33251739459898
AAMP	5.75817877050158	5.38571558199346	5.16254130543504	4.93626176965891	5.19204013670588	6.30893090014642	5.47202611862219	5.30049984007637	5.84179678709711	5.45599965852362	5.71802827268785	4.76886372456493	5.4605393252497	4.65003761485547	6.08541967406369	5.40961092568517	5.26891126613674	5.47716210004939	5.37534306623248	4.72256797738159	5.54371999766418	5.76895687293235	5.84078096621453	5.80146711338007	5.66536685916519	4.63354265989931	5.48691993453012	5.49048286029209	4.68980112876499	5.71194986248612	4.30298566291214	5.39250534094159	5.26738753676201	4.40548448865917	5.03359127050435	5.21653033014735	5.54700590574092	4.58605849742701	5.07929823994197	3.97993610751995	4.18851773613964	5.4186060292883	5.59781996971673	5.42205441917963	4.73842543938307	4.42131771560587	3.96787504276402	3.73161330920242	4.41762737470641
AANAT	0.348596725339577	0.0897757887806282	0.155510743492828	0.186346528751744	1.54941741251191	0.0876562466582141	0.0643487105549422	0.250362910428853	0.202523639151743	0.111167431735655	0.577849800760114	0.274732408271382	0.0897757887806282	0.150240435328738	0.237554058447353	0.0814416141445486	0.178157777250898	0.193790283669805	0.425176900913059	0.193592247506915	0.193592247506915	0.163608108231386	1.33989113099316	0.161696353124123	0.393220067814428	0	0.313648409426771	0	0.874668901244268	0.0591584948291686	1.23066391578973	0.123481237289307	0.0876562466582141	0.223317824095398	0.690032596746585	0.102731254815285	0.0699968241654782	0.859744792197239	0.305478955282285	1.2272302529991	0.406226202025315	0.067061144903369	0.134543388108817	0.151246624490959	0.0618465393891753	0.192106098185423	0.107108102846591	0	0.115250199729619
AAR2	4.10107981933754	3.54781255635308	3.45152881845699	3.2769506527281	3.78959980869081	4.68090221747853	3.95498405893244	3.42936485718521	4.05329357079312	3.91636221322921	3.89172321937846	3.36314695700155	3.92632729149578	3.18491357086879	4.00809571516219	3.56868968380878	3.5510963977748	3.85725199100827	3.76175827612435	3.16359308415834	4.12767600658114	3.86851425097019	3.75135556202077	3.75755420882248	3.96185001603269	3.87222276399314	3.91551894526032	3.92574121959834	3.3515818374282	3.81188414513448	3.20175544664624	3.61253864254516	3.98821883306277	3.20701511377593	3.43097372213906	3.5640830888996	3.81692460109332	3.23623048196564	3.65231001870893	2.74527218074379	3.03376136629582	3.77923295880918	3.69718406092456	3.702125920404	3.42936485718521	3.15086904022733	2.7565735314818	2.89000414390476	3.0590951069512
AARD	0.0945692675273509	0.225139196377714	0.0835832416266101	0.497574466303418	0.186603973131662	0.0327656217364529	0.0643487105549422	0.11223539241286	0.0964315841862722	0.111167431735655	0.0842198047020347	0.379256727525827	0	0.204574387712607	0.103905538622073	0.0402893732112755	0.18949802755429	0.168216829052803	0.0572412106615278	0.125259198450225	0.206224764706046	0	0.0358332360996887	0.171627756600482	0.221346574376233	0.41734151152393	0.201050401568555	0.077024293460305	0.0913193822460952	0.0139519166489686	0.180132469651481	0.0926502989659278	0.0805801899131985	0.10485045630784	0.0989696748131206	0.00987617783743045	0.0340477317167147	0.164578389038688	0.132458439086971	0.0526461964314402	0.102524943636452	0.0974915779451052	0.0421661921123887	0.0992399933184802	0.0210617445129849	0.0416129675722516	0.249809387745015	0.468430386146864	0.0530844958513213
AARS1	3.67585798645133	2.70210110735816	2.40588046080699	2.54614315259384	3.14725204346643	3.78691492849404	2.81946080075487	2.87070656945829	3.99556846135745	3.33111022717445	3.18760062939136	2.36388955193617	3.05493526922077	2.00056431044396	3.5592360117378	3.0323169682092	2.88622765208789	3.01710594271164	2.82226497644766	2.85663076317631	3.51198981884645	3.52671625060515	3.43434340059981	3.4746541063132	3.46435714077314	3.0208510896565	3.23873570346899	3.45489344885991	2.83797228376101	3.36175703463563	3.01049745362901	3.623270850345	4.32545942392275	2.60693790890219	4.50971946476952	3.41390618708004	4.1172207709305	3.1513618861626	4.00221509494305	3.10575178167853	3.05424688980217	3.83820291298635	3.51310376890685	3.49086793691646	3.33135744728415	2.98417008050611	2.51872680502449	2.37426259899316	2.42950192129073
AARS2	1.65973036253405	1.25295671121939	0.980160124938043	1.07271320691075	1.45676422098056	2.06351598025525	1.41019602384715	1.25938856419787	1.92868953674619	1.28396895377812	1.41074872339272	0.858111669210531	1.55300620781504	1.03087158424606	1.7507950838704	1.16276356461036	1.22969375757797	1.25103922508255	1.33957492349193	1.25376797794839	1.55610593400332	1.74323366766362	1.80706550186692	1.66806196919687	2.11486539546753	1.40585863866061	1.34383704503839	1.24115154043124	1.23893409851303	1.26672443226829	0.790744135086273	1.36573625493279	1.5768816148517	1.1450092445386	1.52316287926611	1.66188586725242	1.61228230264066	1.15439659782939	1.40547977936864	0.811604403048155	0.937757178007456	1.44050103361936	1.49217135253624	1.43293881629821	1.26935315831471	1.02455095693718	0.948010668734871	0.728826717855377	0.962374783367696
AARSD1	4.57270376043315	3.2264663193589	2.99223063538511	2.74242079809801	4.13639070395272	4.0960771927716	3.50865800559037	3.39181402709686	3.9023798877655	3.38660292420527	3.70606680848318	2.31995000188239	3.341371838057	2.46193489745127	3.94971958449125	3.26646283694152	2.77028249510585	2.82504374612497	3.08560802530459	2.81554169332714	4.47152334658646	4.6548325917411	4.25199592390065	3.97993610751995	5.08125083371691	3.351365509319	2.78888106568529	3.22315526070816	2.46906815008124	3.28871092348016	2.81348498589596	3.34663713904541	3.7731996996067	2.44112399307137	3.12947474864855	3.21868413559764	3.75986790068117	2.78463523344655	3.34161846242914	2.64580882105901	2.64724763425814	3.22696650236627	2.91446361198537	3.08472844189098	2.80403812179238	2.51589231683406	2.30694035340109	2.41737231991212	2.54256971989957
AASDH	2.3420787990344	2.5315558103326	1.96632635762467	2.41553931987688	2.29032769410512	2.40384387202873	1.96502694467005	2.02765664918352	2.24563913171012	2.03228451065752	2.19892375544675	2.1240020811311	2.15674659967038	1.95169460907596	2.25704718823108	2.2137177660914	2.30670354484348	2.45951250805276	2.37760495716292	2.39950906723585	2.09930010988613	2.08720686046644	1.90211570268119	2.36856626577581	1.76767669579279	1.7507950838704	2.27671818856109	2.04166342413327	2.08033391238945	2.46030236217078	2.79838833882203	2.19868868990868	2.43062621476822	2.5020478871141	2.0669651142937	2.29095045829484	2.77380995221619	2.28422385741552	2.79838833882203	1.95383223113257	2.22635537360528	2.39610469168951	2.11305291341393	2.12429529889137	2.78888106568529	1.88158019322916	2.14170134271276	2.82336533127828	2.59888347920449
AASDHPPT	2.78463523344655	3.36268866767097	3.26491626600736	3.39342049191929	2.80576512656556	2.99814404253547	3.21333116092112	2.98785669166368	3.64502924824126	3.70502232098383	3.42448894533694	3.57838126485711	3.14447320653682	3.43998205866047	3.30172791815465	3.32458483867237	3.65231001870893	3.19585652918565	2.99055594578834	3.22146297631536	2.93487741524185	2.57140961599349	2.7251427108328	3.16766537499746	2.47191619856102	2.66726487744188	3.7557081419985	3.25628922825107	3.19384945818425	3.66971623916119	3.73851560713113	3.67559759684948	3.96214383040384	3.46666833112223	3.52892490929778	3.03734366968581	3.88061635879665	3.43191067383664	4.04472301046479	3.47124456609291	3.1846424076116	3.87693239963621	3.48264501598215	3.48995545317214	3.88606869536973	3.31190254887295	3.50496881874774	3.64033580601121	3.3798721614199
AASS	0.389117125700946	0.291988582647427	0.119750183224237	0.307006745302631	0.264529802923646	0.269109352213377	0.254203459515287	0.343507512068027	0.107321377968186	0.111167431735655	0.187450389283504	0.186248520257118	0.226512471324959	0.124519326002578	0.378279332571682	0.295644098979122	0.200345381040178	0.0865330299765029	0.134543388108817	0.232304026627397	0.193592247506915	0.118912616679096	0.185165130689879	0.193790283669805	0.335764966865935	0.052974926013821	0.231580273215381	0.362360378099698	0.074331499209715	0.299778256405392	0.360525956747693	0.262499443856412	0.376550036340726	0.156327571184503	0.180132469651481	0.259445736698182	0.570994601337641	0.374584071388554	0.37696457511419	0.414553792844024	0.227233492612803	0.581478402391097	0.310700506639665	0.330752206461879	0.387956208099142	0.426416596202113	0.188445649897774	0.395040094692011	0.326982107361354
AATF	5.54493323036027	5.28387068282552	5.2930949073311	5.11394033842929	5.48644841738498	5.57188880133359	5.35862741151189	5.30174783681119	5.48862804123748	5.00744102484457	5.40476600316243	5.41332764193827	5.2930949073311	5.20657988641095	5.55599460476718	5.30714440679188	5.14302704435953	5.43836809848951	5.30128612437102	5.4186060292883	5.65510095566911	5.56379173227348	5.42673570517641	5.50068410516751	5.32302774615039	5.41332764193827	5.06090420637447	4.98082923552466	5.36661696894787	4.9271102579597	4.96864295137656	5.06688873644265	5.01086939316516	4.99914705787338	4.6382895903366	5.00170849157054	5.02595671598659	4.84364299470132	5.04385101809544	5.19240088494555	4.89529851281008	5.01685639919317	5.07889296251546	5.05891892151196	5.320466550633	5.23113074786616	4.99018805347068	5.08914924830423	5.03650660992878
AATK	2.75995296873548	3.27080276005649	4.02503688365524	3.58568802784835	2.92161189399424	1.3627989764157	3.56302588996886	3.86364520276332	1.58059232181231	3.12526662811738	2.70834411940257	3.10668230780865	3.77704712847156	4.02528636501176	2.45270645970825	4.60052456305465	3.57644670443737	3.44046985310149	4.08566191610164	3.20701511377593	2.62779742588235	3.21807535282927	4.035655041068	2.79902425584946	2.82027583925713	3.69646327974442	2.13974928669323	2.95437310595269	2.78745948215885	1.80235934913966	1.54792081741061	2.75527051171253	1.53479591178798	2.75462341417382	3.29544497298556	2.74815603773429	0.836028573754422	2.69287191914227	1.3706742112795	3.17151952141769	2.94812780854763	1.57016151325137	2.57250056526506	2.98744366079198	1.98154952957773	3.69620626538071	3.20389152325167	2.80403812179238	2.84507031412201
ABAT	1.55836092771977	2.49022059095689	3.38609872783887	3.10278963653647	1.87373544315628	1.87907023310046	2.88094103547958	2.44243071546137	1.9914033609711	3.7237387837944	2.51801425131929	3.73972321318639	3.41331002156512	3.92600129676372	2.21827274808774	2.65399663313446	3.44552381349506	3.18346810834098	2.96718024082301	2.78107114669262	2.10369288317202	1.066547797582	1.74905277077445	2.4775538719277	1.66505901213732	1.57505877168073	2.78888106568529	3.03734366968581	2.60952905644782	2.85948055225854	2.60294233871948	2.67383561607693	2.87722537866182	3.04962819766158	3.06388459052498	2.64835755127489	2.01553108444151	2.76737020248539	2.57574550351799	3.42331397065792	3.53419907018156	3.19962261886622	3.13532148325944	2.48532032406197	2.99594775922324	4.07821738325009	3.97766066813427	3.16701384216822	4.00142853811066
ABCA1	0.971498398911032	3.08075896599022	3.6156346964638	3.02617920132131	1.91037720642073	0.704171891253476	2.74527218074379	2.79838833882203	2.03728843692544	3.5030064195533	2.14392785927488	3.76665658200628	3.37384503274561	3.67478886245925	1.58526287373023	3.90374566558888	3.61223865272711	1.47939966760371	3.34354781615834	3.17759611891273	2.38814057569846	1.53431640402257	2.23604758790045	2.54427607344706	1.36953125542267	1.34439398833557	4.53019064031895	3.65336072040552	5.08350758410322	3.25628922825107	4.31011929595073	1.85248927244647	3.1913243583612	2.69529044929529	1.53560832193539	3.69156936827874	3.12504149178094	4.19612882177085	4.46129353892525	4.48846791635541	3.53419907018156	3.41277839463424	2.83857951817969	3.52812715656804	3.92719472522025	4.81706863638582	4.81144678883731	4.52805699451307	4.04128320840279
ABCA10	0.308156986308202	0.447385698332352	0.319305187104017	0.126183320550605	0.147738626800347	0.132667851695277	0.565193168825252	0.180821414319943	0.366456275632189	0.239730567554246	0.149734042771614	0.328436980268062	0.147789515849385	0.231771253267438	0.387251108319572	0.242064768431462	0.287470701367782	0.193790283669805	0.331375521424908	0.316578158739571	0.354890453282529	0.207678586548923	0.221003535523863	0.357132852659099	0.276615824491141	0.16494086679355	0.322099578245122	0.323442253582851	0.463189890374185	0.233347555801028	0.329491670573441	0.223368713144436	0.333898736760596	0.206704200424538	0.287155051899278	0.259445736698182	0.366851623639074	0.20095284144142	0.391025930083024	0.328393772664321	0.324782098888975	0.294337952195501	0.134543388108817	0.183482708863532	0.417741103921432	0.444279724885432	0.549391133192915	0.395040094692011	0.339109763298894
ABCA12	0	0	0	0	0	0	0	0	0	0	0	0	0	0	0	0	0	0	0	0	0	0	0	0	0	0	0	0	0	0	0	0	0	0	0	0	0	0	0	0	0	0	0	0	0	0	0	0	0
ABCA13	0.0517104959824575	0.461356656024173	0.470066105077734	0.112339958990223	0.0276860390445611	0.0120849435881646	0.00812479750570371	0.314650687956469	0.107321377968186	0.51526147735866	0.13613023438291	0.0673867966082292	0.186754574179782	0.0952064500860523	0.0186980537901123	1.02455095693718	0.0139519166489686	0.306433884805774	0.134543388108817	0.232304026627397	0.0594361453978077	0.0253356016908427	0.018808682289778	0.0730325959596315	0.0688987273333159	0.250802835890065	0.456122449191908	1.63821843092099	0.425881066704153	0.100682944896617	0.281103465190522	0.752535361758679	0.150748107953415	2.93918694627981	0.926697766012194	3.12832553756705	0.0416129675722516	2.16017521829758	0.113267279843254	0.675107030800083	1.01488680432403	0.69220223895435	0.705648277808402	0.824285271035161	0.127513867295396	1.26543617404326	0.585826367729437	2.6015428705963	1.41355540141655
ABCA2	2.2272552670529	3.48545054017156	2.81186655863305	3.08607016793759	3.04172606224355	2.83687421874978	2.4697377749903	3.56667381319456	2.39703723421574	2.94625382883871	2.57847153015445	2.88300279111346	2.92537341952344	3.90100001998987	3.08560802530459	2.69208032648764	3.52160859980812	2.90524783797592	3.10440385777063	4.66196547053181	2.16087610252358	3.19445642565842	3.83717322961061	2.59619062538683	2.85970192355072	2.81967656972254	2.61035271592799	2.91313897889748	3.96048114747121	2.12966195332366	2.92822702622749	2.50118019755643	2.46701728922702	2.80506426400526	3.66206987035838	2.95285276099844	2.22647907595531	3.52450654527779	1.77243005959425	3.36979644555622	4.33613751655871	2.35322478723706	2.78463523344655	3.12947474864855	1.91634097387517	3.23105027484376	2.72904346834133	1.97387419261698	3.28566806825935
ABCA3	0.52273680228779	0.418293133278808	0.414553792844024	0.497574466303418	0.893387208563372	1.12708975899715	0.481009517405577	0.506363851501315	0.564120049575349	0.428115783013924	0.4203291883546	0.216228356630958	0.38613018784365	0.259197363990819	0.789461381057822	0.242064768431462	0.572203970940598	0.526820771065131	0.357812602992481	0.707398335427844	0.72010081140474	0.959415387341328	0.703974250757212	0.484254735522279	0.983893359232825	0.650796598318658	0.363737995693356	0.544597795533137	0.292809960874954	0.59609561249284	0.297971269862657	0.396784299117199	0.438423864532011	0.279921289910033	0.506146650151246	0.703759058082202	0.527466871648456	0.338974301727885	0.37696457511419	0.242716984712948	0.640639096466495	0.509821787411447	0.445335266630584	0.47479609761201	0.292628532253778	0.275754902049422	0.323581230906005	0.120158843498422	0.326982107361354
ABCA4	0.0358332360996887	0	0	0.0140625451486343	0.0276860390445611	0	0.00812479750570371	0	0	0.0368365754646468	0	0	0.0688987273333159	0	0	0	0.00523296381463205	0	0.0304801316640432	0	0	0	0	0.00477836271819625	0	0	0.0114600073918327	0	0	0	0	0	0	0	0	0.0261209013575848	0	0	0	1.25798648617274	0	0	0	0	0	0	0	0	0
ABCA5	1.38241580111256	1.90402400370287	1.43948910551375	1.61496397495387	1.07578460167832	0.593317226120988	1.72817879553986	1.45578478438935	1.5442347736947	1.21630453900546	0.919601105931901	1.44186435208392	1.32660161806866	1.80833018880363	1.2801701607836	1.29026816020221	1.57964836884246	1.47939966760371	1.65625679875945	1.82581298421734	1.42629741953325	1.17267283216296	0.757219771856897	1.30845961977923	1.16424470282671	1.1190880381867	1.1450092445386	1.4710654194972	1.85014951769517	1.35035500337163	1.47506623211516	1.22946650613316	1.40335990024153	1.99060266443909	1.35570681044109	1.62592857628624	1.90110765601218	1.54096968241181	1.79340179117613	1.76326907642104	2.21507311699708	1.36816598500408	1.33231009701627	1.36865067569931	1.86586551085807	1.93213127223121	2.24247362870314	2.34611494960759	2.06665826896334
ABCA6	0.123688240987679	0.109805698027492	0.119750183224237	0.248039925536428	0.0276860390445611	0.103364744904627	0.195170211979748	0.12828158331953	1.49193795289615	0.161696353124123	0.125259198450225	0.0673867966082292	0.0688987273333159	0.124519326002578	0.0924371088679081	0.0201569884751189	0.0712916662782475	0.0587754700847258	0.161696353124123	0.0568037741670192	0.118435139389034	0.0485796421364947	0.018808682289778	0.171627756600482	0	0.052974926013821	0.210689571074279	0.106949093347605	0.128951720927672	0.00568644242093	0.0614103171538649	0.0288022074733343	0.0285776912476881	0.174448659776717	0.0311494463503541	0.0417246753913923	0.149530679080528	0.22017787063888	0.132458439086971	0.116240688749393	0.237836031042607	0.0748623132948624	0.0934016111847548	0.0783729382181006	0.11869957418345	0.192106098185423	0.107108102846591	0.0935603975378867	0.0842198047020347
ABCA7	4.84621941440383	4.06358557802934	4.90965710564367	4.2589442680515	4.68266668638153	3.55760525474427	4.68692283600064	5.72636450633983	4.27377341383235	1.52434805918105	5.07097831522848	4.04794253312483	5.2842946264683	4.77019848397733	4.667738742135	4.14061342068998	5.14584607724724	4.91036285818067	4.51703959356432	5.13050583445254	5.07682505771289	5.3761676385043	5.44776805449256	5.31434838499262	5.164830871893	4.19217058860448	4.82790538954312	4.62071902523512	5.68178471806214	3.66573107436767	4.59313163682762	4.39381641934497	4.40911740328542	4.79604365548743	4.96616917833587	4.66130473401375	3.8020268864446	4.96435552347661	3.29238581463978	4.68888176645974	4.96323768136769	4.07878287307427	3.82545872071409	5.22257912396525	3.92665328622784	4.1234456167839	4.17405217351798	3.57465328122517	4.67142027886409
ABCA8	0	0	0	0	0	0	0	0	0	0	0	0	0	0	0	0	0	0	0	0	0.0168885417143801	0	0	0	0	0	0	0	0	0.00102425557965287	0	0	0	0	0	0	0	0	0	0	0	0	0	0	0	0	0	0	0
ABCA9	0.199178788881431	0.225139196377714	0.155510743492828	0.200855281314286	0.301056171473845	0.132667851695277	0.169615892256587	0.180821414319943	0.564120049575349	0.194627428926468	0.162933613428698	0.302183562173285	0.243836484314947	0.363307399085778	0.0820764191408586	0.191215178449084	0.244847524328144	0.168216829052803	0.184877548675509	0.232304026627397	0.257981809647309	0.185165130689879	0.103103731330229	0.183482708863532	0.146975960996296	0.20817379565599	0.28338541775962	0.187152782826675	0.51512981453177	0.227279110227239	0.360525956747693	0.150899453704474	0.150748107953415	0.252703546422895	0.207878646181759	0.155921857526177	0.227377393754666	0.27482903298524	0.18191549648907	0.328393772664321	0.37441472145213	0.263409861234214	0.14359552872363	0.285867953167889	0.292628532253778	0.326842445946587	0.293979601504293	0.368500622594265	0.273612349182332
ABCB1	0.898448929929146	1.1762024947023	0.382230636452431	1.55836092771977	0.955148522201894	1.51283445980346	0.906381968098426	0.853452622211408	1.3164311278225	1.02170359138551	1.11769234756772	0.824844233052338	0.924374398950634	0.587323418474855	2.16966281027178	0.675107030800083	1.0145962294665	0.415354121980735	0.184877548675509	2.01093086182597	1.00628175313813	0.67359754205301	0.634448223763756	1.38720768957197	0.373744134060588	0.41734151152393	1.05915113227754	1.04335327692373	0.811426029365252	1.40526049053972	1.63329818285203	1.24131026881845	1.54089596834804	0.496705102067235	0.984076104978301	1.36663212773266	2.33696202978807	1.68276546834921	1.34760319703678	0.940387869042123	1.03374705624506	1.94825882590915	1.54280645241213	1.46905305750073	1.54522038533997	1.24099281204403	1.19249467614215	0.507683873325706	0.339109763298894
ABCB10	2.21772813934083	2.82226497644766	2.52371053857063	2.93573929180079	2.57205831589475	2.82254292075166	2.87512756695138	2.39703723421574	3.05155947336196	3.11913865217086	2.81870555790672	2.90298321595865	2.5991133045725	2.89093275263698	2.70383786542652	3.037072984335	3.01024114903483	2.81019897221145	2.53243099865536	2.56307824077234	2.44194013207451	2.59778120953968	2.37804114102259	2.7460500540569	2.47564221881088	2.78439743561043	3.45262994226222	3.11998660338694	2.46906815008124	2.71389297041215	2.89374013290191	3.08891533630298	3.23105027484376	3.4485241761382	2.87785400946571	3.22969301096032	3.29377010207809	3.12279453522883	3.35277996003604	2.89704582184098	2.88543971705548	3.56000395039379	3.03917893880552	2.98437494086624	3.31799927782996	2.72448543083927	3.08931107499665	3.56790670821998	3.17495061727816
ABCB11	0.225139196377714	0.147284200821334	0.192853329757392	0.200855281314286	0.147738626800347	0.118067141122319	0.0914258942759549	0.198690393928787	0.0964315841862722	0.12812792895544	0.162933613428698	0.156636748200849	0.243836484314947	0.314005479812158	0.178054571400252	0.242064768431462	0.235993546337711	0.219803437200134	0.184877548675509	0.332660394266853	0.0893554334623739	0.142374691935164	0.086263202316972	0.227870024788452	0.335764966865935	0.292083406883361	0.372638871616865	0.228556772440472	0.243732287554679	0.138879267666222	0.127769997117805	0.123481237289307	0.11869957418345	0.0877110315769642	0.254203459515287	0.239442649249378	0.105164380166578	0.392367462321864	0.132458439086971	0.374753421324977	0.284969867968616	0.106110495028978	0.241049238915991	0.193446488088253	0.263146997750143	0.231326323276728	0.323581230906005	0.261734263247919	0.192703120095292
ABCB4	0.335280873299227	0.0897757887806282	0.119750183224237	0.126183320550605	0.108656160816118	0.203992799354698	0.354617625877737	0.594833347406665	0.899087169093384	0.239730567554246	0.450991016344555	0.354389736900367	0.186754574179782	0.231771253267438	0.24943083843502	0.920023492273644	0.821865417636224	0	0.305019135522502	0.21321730795022	0.16494086679355	0.751170115926173	0.368665734146545	0.822391882488258	0.202523639151743	0.20817379565599	0.0114600073918327	0.180132469651481	0.165284139348071	0.489588830741789	0.360525956747693	0.262499443856412	0.472371130471386	0.122758758376139	0.337972665227092	0.168704906329376	0.68082597710712	0.301143243837504	0.274633273793737	0.568690972488217	0.284969867968616	0.323339562664538	0.20952921615703	0.465037742381387	0.577991272696705	0.275754902049422	0.188445649897774	0.147079368382617	0.273612349182332
ABCB5	0.109383374774747	0.0275743312254205	0.0512157634188741	0.0804194217408246	0.227774606240965	0.0688987273333159	0.0643487105549422	0.164528821799866	0.0573497419067427	0.0748623132948624	0.0236532526130182	0.041836383210533	0.186754574179782	0.363307399085778	0.069665956601457	0.0814416141445486	0.0929779698861432	0.0865330299765029	0.109596564872766	0.0902537848521487	0.150544071429994	0.0253356016908427	0	0.0511056642502912	0.109544754742507	0.125259198450225	0.0462582327322459	0.0401776653921348	0.263409861234214	0.0842198047020347	0.0781573070457772	0.0638538218289604	0.074223987052271	0.0699968241654782	0.0764846465527488	0.0581199894081298	0.0977599341357373	0.0664648142138104	0.037949482223632	0.230895513911171	0.0656537310598202	0.0828322945980799	0.0325985996674794	0.130359539109726	0.0114600073918327	0.0945692675273509	0.0897757887806282	0.395040094692011	0.0530844958513213
ABCB6	1.87887358785329	1.75218952044739	1.90798436213058	1.7402424971308	1.3884278876365	1.76795772350661	0.936353362061746	1.8297537625032	1.10594980435458	1.23865605015277	1.08348593471156	1.40137545344743	1.73195358584379	2.12198425502041	1.03422331050159	1.53449754805592	1.39148720097543	1.83601861440419	1.76879767717303	1.85312982782801	1.7134140071278	1.83106679878333	1.48653823543995	1.3307450437332	1.78216363861609	2.47638068618562	1.45622398749251	1.37845505587581	2.20776198484371	1.09077320859994	1.31624519759299	1.3094257253563	1.49779567370042	1.92229920271526	2.10307666669927	1.67994358876371	1.18819764891828	2.5214389093686	1.28252720887413	2.14344347460948	2.97646846041163	1.16902770114134	1.39739646567896	1.59472166356316	1.04125683136926	1.5025248364732	1.84524644093515	1.78294209055597	2.33487106358346
ABCB7	2.72102544196378	2.62708197917335	2.53312300204431	2.1232970905147	2.5938123265824	2.68068642975843	2.51604908890031	2.35887473696316	2.36856626577581	2.09013148523917	2.35292044530005	2.55056224335383	2.26869144836527	2.23443219799096	2.37804114102259	2.29444151809903	2.37470058513436	2.47113452657316	2.41012615454605	2.2272552670529	2.71131261350591	2.64835755127489	2.42018396715611	2.63415339788204	2.50969665719089	2.51634254140452	2.28422385741552	2.26244049749002	2.02134207045452	2.31995000188239	2.32437917610615	2.18646173957128	2.17262279147125	2.24701995557329	2.28644502850857	2.1724304470105	2.50765015738703	2.44092601431264	2.49104323666997	2.00762486950967	1.76254186854659	2.51145227317875	2.245268929674	2.1581801639824	2.60789509986911	1.95575095070912	2.09954604273542	2.39268480054359	2.24367591503551
ABCB8	1.85584771252918	1.26672443226829	1.4177689540395	1.15355347527039	2.02654843147729	2.53529836557884	1.26731441363478	1.73102669992776	1.58778711890283	1.50603839917474	1.58995417426602	1.67699153372225	1.58693767101866	1.14339397419215	1.81841663945993	1.43897288528932	1.25774108010925	1.65411916566917	1.88622844956279	1.15537930026342	1.57564058724622	2.39409471981516	2.73563412223228	1.68865381887868	2.94357306416016	2.08050375162116	1.50857152672319	1.31451076665177	1.55566669645221	1.27355175330909	0.96113521997392	1.44158684876965	1.38106963208312	0.89460692454439	1.4420425968968	1.31189271578251	1.27207384311245	0.975711138252821	0.975385392403742	1.00848888307787	0.816088383152536	1.09096464239483	1.51556532486389	1.44686749871597	0.772687387908704	0.867470290709515	0.513184686495559	0.611670981084881	0.89684942038078
ABCB9	0.550267229939248	0.128334348488631	0.227628747011932	0.170666900660487	0.5474986795165	0.483700577615175	0.344145343924548	0.164528821799866	0.241191647647341	0.092759868803428	0.125259198450225	0.0673867966082292	0.128334348488631	0.204574387712607	0.316844633146494	0.526780875570433	0.21135463654158	0.471229274585217	0.305019135522502	0.193592247506915	0.341558034170765	0.422042105695993	0.351443677039479	0.326751926295532	0.849436133511753	0.16494086679355	0.221346574376233	0.422205330188917	0.0913193822460952	0.233347555801028	0.215016396815486	0.618313355399904	0.606209202147358	0.404586169599703	1.91651589388952	0.46433254436859	0.592350085345626	0.550636486495344	0.521825532835952	0.60453777200168	0.204625733171764	0.576725329370314	0.554657900283929	0.363813758335581	0.229974881702599	0.719649655819637	0.445625731559157	0.344145343924548	0.132003202079544
ABCC1	2.85376735724338	2.41763877338438	2.48848802555127	2.66066099232613	2.68117622586146	3.11015554468316	2.51915865501009	3.02582243053561	3.12810234504072	2.46167931264557	3.03805737428961	2.22192651905315	2.40116684123722	2.69707515463312	2.64580882105901	2.48255791832989	2.91012642294131	2.68258121410248	2.45418953426809	2.50220274136017	2.85507014262476	2.63494313850822	2.05550338445817	2.84549340479105	2.88960562635864	2.43172080780554	2.98725127198598	2.8965594689995	2.64899688302041	3.11820449372399	2.57532619161353	2.92186097369037	2.90950591604835	2.51396053983571	2.82384139337257	2.97274425413776	3.00688721418787	2.93666212186754	2.49719307351204	2.28292372641542	2.85011681994531	3.07646525193335	2.86468940584088	3.0052044444178	2.74879244298491	2.60269577619316	2.52674723922628	2.57847153015445	2.56579683773731
ABCC10	2.29803367845701	2.07937042372756	2.05791344927403	2.0456424674358	2.54342688425399	2.75462341417382	1.76254186854659	2.07823872477583	2.27534669607241	1.9811808264955	2.23443219799096	2.63661777539467	1.99501693004638	1.98900004609349	2.34920620463166	2.1138963475249	2.23767921741775	2.14975482424029	2.34611494960759	2.09905417703685	2.14646295854549	2.81186655863305	2.66400090194051	2.22466527428625	2.77620780110792	2.7383134685959	2.66841744397776	1.94545850258568	2.47897687761557	2.01135194584313	1.76682667801755	1.9175695500057	2.17262279147125	2.1232970905147	2.34943064549619	2.26156241842069	2.07570356945627	1.99309375881299	1.66819544848893	1.9593870776107	1.87846684622931	2.03953101143367	2.05214817037723	2.26524541388521	1.84940794611418	1.91037720642073	1.69657071535657	1.37695772700215	1.54817308605379
ABCC11	0	0.165234997584357	0.348523562402836	0	0	0	0.00812479750570371	0.147483072935462	0.0235415447938775	0.055549607719935	0.00840737976703654	0	0.0485796421364947	0.524616091936927	0.00648173561993114	0.0618465393891753	0.0139519166489686	0.0335439027725541	0.0572412106615278	0.363522697389567	0.0168885417143801	0	0.0358332360996887	0.00477836271819625	0	0.052974926013821	0.0462582327322459	0.0137251773458197	0.165284139348071	0.00568644242093	0.0423321348618873	0	0.00443657002826601	0.156327571184503	0.394705441088288	0.239442649249378	0	0.374584071388554	0.0142881619616454	0.338477555563656	0.395156982408901	0.00477836271819625	0.0223016021055001	0.0449431141368434	0.0427795702367401	0.754895933370103	0.293979601504293	0.529396581535128	0.0842198047020347
ABCC12	0	0.0275743312254205	0	0	0	0	0	0	0	0.0182434526936765	0	0	0	0	0	0	0	0	0	0.0226400492277897	0	0	0	0	0	0	0	0	0	0.00102425557965287	0	0	0	0	0.00999010873407386	0.00987617783743045	0	0	0	0	0	0	0	0	0	0	0	0	0
ABCC2	0.475050655789512	1.35147275267999	2.00892145612263	1.14773613914779	0.452685028633251	0.315297425246725	0.976413991863069	1.32798851901347	0.616025938309449	1.11378774456629	0.705752497936083	1.50936611462202	1.53736564682015	2.22446844471257	0.664270515687459	1.36225657579176	0.98131740192759	1.17518986420962	2.03688784086246	1.8110539808591	0.730356431957186	0.445054456403179	0.608468871890334	0.973843880790288	0.276615824491141	1.00042112937673	1.07509240596346	0.875261641451295	1.64392584132743	0.866406028099234	2.04746987393703	0.674478895582665	0.779566694775773	1.33509751480507	1.71449864739722	1.40601820912365	1.09203206205852	1.44547580289134	1.31215385820299	1.8110539808591	1.60719020746859	0.911959786043218	0.761554305262021	0.856222050926728	1.10509058644615	2.17923249678875	2.28555578857773	2.38491428047642	2.41553931987688
ABCC3	2.97726858245169	1.86842202899986	2.28976501662155	2.7029406081103	2.56229173393432	3.62553026989609	1.69368131148122	1.63666877717518	2.35248858432162	2.79349725049507	2.38985036989254	2.15764670478068	2.02601095405345	1.83375182190829	2.12630646546458	1.76290022517909	2.46430696534114	2.50290323400947	1.78878477998173	2.69189698153542	2.78306764226191	2.93777130589641	2.39241529842577	1.8608645550786	2.56485546246043	3.84027154908251	2.42370381265942	3.68651663592979	1.4675022762713	2.87119083136365	2.23767921741775	2.2087397083086	1.79195797961996	2.33487106358346	2.70753350559992	3.3484797599297	2.28487858890972	2.77240368475227	2.02242769907903	1.63861439308413	4.25842714988566	3.10787897359277	2.39590705756667	2.82027583925713	2.15959859581835	2.16950172242395	2.96510485219701	1.77394867515006	2.28464639906159
ABCC4	1.09362978497924	1.23287786004805	1.92248728705865	1.6557010860177	1.9210931243202	1.83982047981935	1.42865616638136	1.14814846941036	1.36798634458927	2.71634619583084	2.13203949719353	1.9062948773153	1.35393622482036	2.24971719794067	1.66892470703383	1.48094648857841	1.98383660142556	1.70124085911105	1.16100457933496	2.36996733514748	1.58693767101866	1.11707532398109	1.33989113099316	1.08150914207124	0.56647279672008	2.34392777584528	2.20348918949445	1.95538465301067	0.801493087870699	1.64445825739476	3.1846424076116	1.98497713551602	2.30065062133451	2.50716143629327	3.43191067383664	2.79118894346577	2.57803576486905	2.34898176376712	1.8835840754519	2.44720956703359	3.85577646026366	2.70999445693209	1.79776237602995	1.52983978230044	1.9867057386856	1.92488852073963	1.97868380528238	2.77432058963753	2.67582227802223
ABCC5	3.67230631751529	3.37002991289053	3.55164241105643	3.30618893950405	2.93340837745525	2.70247116479076	3.71132499481182	3.88555283969974	3.10113979310623	3.8627890694761	3.10909643535491	3.14200370116701	3.46968577994614	3.72003415012018	3.66005294482448	3.24706021871841	3.81218110340557	3.60407441692456	3.47981180743917	3.83034623088332	3.58188418662423	3.23781809934443	2.63249068720498	4.06898696416103	2.85663076317631	2.04227385314789	3.37632750100367	4.13397600319855	3.84238397494	3.54800221194833	2.86280465292049	3.66206987035838	3.9570862759595	3.68812413723496	3.23379021959308	3.31052386298315	3.32911644737804	4.00727441812036	2.79260312922035	3.53419907018156	4.4572795145607	3.80421342759424	4.10280299041286	4.11012826352997	4.08088972830059	4.2377610769424	3.83690802742462	4.01772913344217	4.7740088098447
ABCC6	1.40428122726627	2.71518367943937	2.55241571519062	2.29912434909024	1.30787121990575	1.81077904585276	1.89966957856921	2.50418261948802	1.06278278394381	2.24874721876259	2.13762557747757	1.65232097946789	1.86313070463496	2.74879244298491	1.552552204889	2.29957833777211	2.29695331218434	2.08547659207432	1.19857463153622	2.39151735862935	1.79690249913552	2.008242216814	1.4451689005377	2.4983124820938	1.15033213620391	0.459388649193727	2.32324213226041	2.2793234736582	2.20437140368862	1.46881381913547	1.63329818285203	1.94071703089308	1.40526049053972	2.86489088177793	1.63987392115025	2.13225035233633	1.11378774456629	1.78620077881574	1.30787121990575	1.49391889142833	1.64470910871407	1.80664731610907	2.48490619461007	2.27420232759346	2.64402464708114	3.13532148325944	2.36920420648461	2.42244060838189	2.99071897455904
ABCC8	0	0	0	0	0	0	0	0	0.0235415447938775	0.0182434526936765	0	0	0	0	0	0	0	0	0	0	0	0	0	0	0	0	0	0	0	0	0	0	0	0	0	0	0	0	0	0	0	0	0	0	0	0	0	0	0
ABCC9	1.45127947381529	1.47712114006129	1.61256724367167	1.53703485983485	1.67143917156837	1.02185650934527	1.28449999461857	1.55210333184748	1.27116715058236	1.16188999163925	1.0335017391766	1.44186435208392	1.53082762000073	1.73856269470272	1.05475752702478	1.34539979880148	1.40379889117616	1.38890524563668	1.52211407216704	1.71886634422825	1.54941741251191	1.65312013020195	1.33989113099316	1.40509711397532	1.28040190406362	1.28804115169338	1.01938354878409	1.12742132587974	1.76598304626625	1.3130940518516	1.73407660983077	0.979018504688204	1.04546933625407	1.25355667021119	1.23066391578973	1.11532782073736	1.26264355134345	1.28528082893263	1.20198001546181	1.846940190767	1.67770465213859	1.02455095693718	1.09822671290147	1.24566163567897	1.24948587211847	1.43444468813751	1.83452713370477	1.77394867515006	1.76905128322523
ABCD1	2.26332329808309	2.2974793629016	2.70541989928359	2.15569500309719	2.57205831589475	3.12482258913609	2.20089731197621	2.72448543083927	1.67327945542793	1.96632635762467	2.5284220693138	2.45974825269123	2.47001541710382	2.37661698846232	2.24701995557329	2.75438133343419	2.3230003697759	2.583855581857	3.04293953297138	2.32079832715297	2.00056431044396	2.9483697543241	3.42772318236957	2.41486358297326	2.83758680598294	3.08802868013274	2.99335239335992	1.99478979836395	2.88151118729467	1.81444660850591	1.77911956209668	1.49646264387961	1.49047284273922	1.95189636864943	2.00401902122063	2.37096570707844	1.03802256828353	1.87396206170849	1.1778092477849	1.88184120589233	2.30046431376648	1.46360387371995	2.08489303711948	2.19963551638685	1.19995515221665	1.9999084199122	1.35096496318906	1.60289400941571	1.92590884505638
ABCD2	0.833201512792499	0.683482861308749	0.293375070628231	1.23599755159966	0.748151321328896	0.871618904726452	1.26731441363478	0.619367220796194	1.62435000371271	0.469138316410262	1.00435113616666	0.569201119216722	0.70436953174974	0.231771253267438	1.12965181025248	0.579804761370799	0.821865417636224	0.267202598430776	0.235081432737659	0.813037875735559	0.80646955537458	0.63619788514754	0.485480245195614	0.945319191836883	1.24131026881845	0.0878723285255741	1.02937885503882	0.757496209680391	0.589884597027524	0.940958466200862	0.833005794649642	1.52576462929652	1.77009026067693	0.238922766319223	1.04689918853301	0.228747613787918	1.87514167112182	0.679791568417318	1.3706742112795	0.638502685928011	0.706751103138467	1.39088335506374	1.25645003983312	0.706265820473633	1.02732139038922	0.649285925122335	0.721654274794842	0.318461626058992	0.546701757721642
ABCD3	2.20831810243428	2.77620780110792	2.81186655863305	2.74242079809801	2.77453336527366	2.89351751318317	2.87028275624893	2.77895877443822	2.73729019479244	3.5468419159306	2.87305577329244	3.11950916167319	2.99223063538511	3.00320686027225	2.82203666568374	2.97182428662641	3.06869714456026	3.05315941992559	2.7592765605048	2.74771191116174	2.28976501662155	2.55002312720388	2.58837181361107	2.7764540920799	2.37554283601615	2.67518965420525	2.91101079415841	3.15591588267095	2.45728790336066	3.03515531327061	3.31124026361184	2.93666212186754	3.02707196471175	3.56759567784856	2.83083955177761	3.16476963397362	3.10888339614246	3.15290009361498	3.32433803153132	3.35536065885186	2.75594232683398	3.28153246047355	2.88279161221622	3.02600081592846	3.41739645791098	2.86528609902928	3.26087574074045	3.53350277317909	3.16673642386934
ABCD4	4.20635017230607	3.4497915805172	3.39464890816554	3.22269262212508	3.75491886277076	4.09292346604037	3.27409550365709	3.21914633115383	3.69079043327663	2.98637587362034	3.5414730975115	3.26902158957964	3.22718930367981	2.9076645055106	3.91395015538164	3.41645326160438	3.11346899675851	3.28078592096496	3.10094982097509	3.28741017257077	3.95063275822925	4.23210367258925	3.84515747360083	3.65724435763411	4.2646967687153	3.62759622279753	2.98592679614613	2.96569036088865	3.22571946817147	3.18662928930487	2.84095135277782	3.20312458801103	3.00688721418787	2.5626868933448	2.86257938356631	3.02640500369577	3.22339570334383	2.9380526612763	3.0226688881343	2.61009704973013	2.49072517533284	3.04559494131537	3.00922340709598	2.97093266686931	2.60968521999004	2.67582227802223	2.56537579234849	2.58217610365503	2.46826185849281
ABCE1	2.51294336996112	2.93361283904257	2.29444151809903	2.80077511808939	2.28573259058078	2.86657870474949	3.19330091694496	2.7089606785477	3.95934406763388	3.26331491849657	3.13742924408954	2.47564221881088	2.93646483640214	2.70383786542652	3.19011623613407	2.70365173288377	3.24399834682297	2.6369574975138	2.80916207661921	2.50619954012229	2.59794714475003	2.22930357438685	2.38698037050965	3.27338283531838	2.5405860066937	2.16506781339432	3.30374625761412	3.62138364664932	2.58768603163362	3.84238397494	3.15401097549943	3.6781555689625	4.26560446830632	2.65453845634089	3.95985576035781	2.95708680366339	4.69043808091159	3.40603812035357	4.40720819700301	3.36211941386643	2.93987132885422	4.25752446633559	3.63259662374135	3.43357062306014	3.96635580279563	3.14119903808015	3.12549176445382	2.93431764006055	2.98592679614613
ABCF1	4.5143376984041	3.43973622644213	3.33758518036786	3.63930335950534	4.13921869624625	4.57465553819385	3.70954087410772	3.59242985923491	4.29574361008818	3.65952779377355	4.06116986081435	3.525727118493	3.75159795388887	3.12068680528427	4.40577884721716	3.55411506502529	3.5444861086289	3.77273168330252	3.35724384234848	3.25809903703301	4.36494518197543	4.41730754382535	4.34507459337773	4.18550006832256	4.69877743169173	3.41331002156512	4.10522552721862	3.74217527352585	3.23554613166576	4.02478740229873	3.8161669756606	4.14721209107509	4.25781862794572	3.11521039007114	3.78598407066982	3.62353698132956	4.41897549950775	3.5739677097505	4.13347832061316	3.31032102716147	3.45387632328461	4.06713034119691	3.87172103398309	3.94200612004101	3.71294795013452	3.12397673447842	2.90096813160954	2.64067590861264	3.19445642565842
ABCF2	2.87283568711501	2.48214262514166	2.35322478723706	2.3806992834758	2.44271443257722	3.09154995999036	2.36175584376775	2.36302234649316	2.57774620488779	2.79768621002005	2.5147753329552	2.09159186852678	2.59074123740141	2.08385325200956	2.69517112837188	2.37138399731449	2.33165967040394	2.79921360488946	2.74458795889168	2.13203949719353	2.80331338554742	2.82893654094535	2.42420982907667	2.7561707204119	2.58497423153001	2.04227385314789	2.65476638961043	2.53830299197247	2.2016779970934	2.46406974126418	2.12027669627606	2.36620945087569	2.77496739897264	2.03842651678128	2.48370151381598	2.40354373646977	2.41664144082493	2.1724304470105	2.60624030390739	1.76833819556343	2.05526176233891	2.52928772730923	2.43172080780554	2.60835185345426	2.18043839859846	2.042745028389	1.85158175349059	1.51039435886941	2.21104360348514
ABCF2-H2BE1	2.64855020826662	2.83061252159489	2.01671497415841	2.10691548379082	1.86772439446444	3.09993751496905	2.61412305163468	2.22647907595531	3.18932347089396	2.79118894346577	2.66270724124357	2.59027343184254	2.57236621067723	2.41833270133995	2.89895055433687	2.31861909926243	2.70604618103929	2.37994876400172	2.42536843310458	2.41913535393265	2.36996733514748	2.55002312720388	2.65023519001349	2.9076645055106	3.03040826132229	1.61075184138129	3.04496343956995	2.80751645996551	2.17984963339384	3.04872361743268	2.67337967314343	2.55862638183008	3.08075896599022	2.3099950252078	3.09498205094071	2.74815603773429	3.18446558216496	2.63810453430782	3.04795316759124	2.55862638183008	2.2465689732073	3.15160939173512	2.72207259204623	2.5626868933448	3.01836035268178	2.27768339855	2.06871966602953	2.00670330218112	2.46448444858986
ABCF3	4.62708254206373	3.95851410484658	4.04498341834182	3.94306043449491	4.26946337253236	4.6907646650488	4.02355236854239	3.95874318495592	4.33236553957346	3.85922918893178	4.24976918187486	4.11566013258101	4.01069536960271	3.63741355652504	4.57211649839189	4.13057148144969	3.81999387576936	4.13512419607999	3.68320886605163	3.91306513534123	4.32808045219103	4.43279477095097	4.52102611936551	4.31146264990202	4.74106264575947	4.14845194717747	4.0303941306333	3.89143678999063	3.68495319679892	4.00491968419927	3.54222582403662	3.92115489597712	4.11973240091501	3.36291781233626	4.09292346604037	4.0622081379554	3.99013867687899	3.60384160723058	3.44807760007488	3.52234406733511	3.52279991190511	3.87035571732645	3.97164905365057	3.94754438084603	3.59424505793259	3.79515628650792	3.3813889814151	2.95462457115694	3.31860982740117
ABCG1	2.1572649410542	3.8565408600116	4.46507862969729	2.68497239793632	3.01862085470471	1.33908307688234	3.81664981070737	3.78205260777153	2.72448543083927	3.30468647656448	3.31032102716147	3.20013170071037	3.48658921620828	3.96585232102258	3.14641211028371	4.705020450766	4.11448736979723	1.47939966760371	4.0436626671972	3.64250388574024	3.34720717664017	2.9483697543241	3.16645900557047	3.80099592397197	2.88209640742504	2.30493224543839	4.5574909092648	4.2380272440994	5.33056155924735	3.38947327151521	3.48163778887132	3.6382204236454	3.22193559047865	3.10575178167853	2.61569316772127	5.07208848724462	2.37661698846232	4.71741280068633	3.59944184897773	4.04672012495623	4.20383387716322	3.40270758061673	4.4451018100254	4.57654260222958	3.31631925717672	5.18955780869462	4.62231883511482	5.3322314644342	4.46768040533974
ABCG2	0.0945692675273509	0.0897757887806282	0.0835832416266101	0.0140625451486343	0.227774606240965	0.190047946880027	0.267856786127389	0.0592138090790014	0.126078753973242	0.316401228801371	0.113215934384097	0.041836383210533	0.109753414738811	0.204574387712607	0.24943083843502	0.0201569884751189	0.178157777250898	0.0335439027725541	0.109596564872766	0.0397308128476823	0.118435139389034	0	0	0.122497761776378	0.0688987273333159	0	0.190771748203651	0	0.263409861234214	0.108656160816118	0.0614103171538649	0.132054091128582	0.0285776912476881	0.122758758376139	0	0.0897757887806282	0.112961897714725	0.0871196101377641	0.170565475608092	0.0526461964314402	0.102524943636452	0.194875325179752	0.175438761780132	0.347066776780763	0.0723761062517552	0.0285776912476881	0.123948896978754	0.204574387712607	0.17859992882159
ABCG4	0	0	0	0	0.048030714216948	0	0	0	0	0.0182434526936765	0	0	0	0	0	0	0.0279127783477101	0	0	0	0	0	0	0	0	0	0.0114600073918327	0.0674943087656733	0	0	0	0	0.0285776912476881	0	0	0	0	0	0	0	0.0190354215929269	0.00477836271819625	0.0325985996674794	0	0	0	0	0	0
ABCG5	0	0	0	0	0	0	0	0	0	0	0	0.125617960591535	0	0	0	0	0	0	0	0.0397308128476823	0	0	0	0	0	0.125259198450225	0	0	0	0	0	0	0	0	0	0	0	0	0	0	0	0	0	0	0	0	0	0	0
ABCG8	0	0.0485796421364947	0	0.0476988080606414	0	0.0120849435881646	0	0.0226400492277897	0.0017067184693755	0.0182434526936765	0.0236532526130182	0.041836383210533	0.0263465400733689	0	0.00648173561993114	0	0.0279127783477101	0	0.0304801316640432	0.0226400492277897	0.0594361453978077	0	0	0	0	0	0.0209500366938443	0.0137251773458197	0	0.0248876698269151	0.0781573070457772	0	0.00443657002826601	0.0385634932940549	0.0311494463503541	0.00987617783743045	0.00999010873407386	0.0534091859344039	0.0496798373759029	0.0397308128476823	0.0308132223055672	0.0233148054907285	0.00670959741321796	0.0325985996674794	0.0427795702367401	0	0.0246674714897492	0.0935603975378867	0
ABHD1	0.238724353062345	0.183184115616523	0.119750183224237	0.112339958990223	0.0680352500854925	0.269109352213377	0.183184115616523	0.180821414319943	0.414408585423401	0.210008463973265	0.270382078288059	0.593609568070921	0.243836484314947	0.0952064500860523	0.269344283752522	0.0618465393891753	0.165382422875498	0.219803437200134	0.184877548675509	0.250362910428853	0.452528742633641	0.266019634315235	0.103103731330229	0.122497761776378	0.604748549102949	0	0.0462582327322459	0.135872313552134	0	0.233347555801028	0.0781573070457772	0.212446633158	0.24015343034548	0	0.0549479020822475	0.334508518649672	0.279332772898087	0.0534091859344039	0.28303322727268	0.127513867295396	0.0545127385091026	0.219803437200134	0.357005941255382	0.0892499031241718	0.181023325350152	0.135977843890336	0.139698388866258	0.120158843498422	0.239442649249378
ABHD10	4.0827495814162	3.66374910700999	3.54832297990233	3.1809034497199	4.01517239673861	3.83452236717674	3.25005737361183	3.55136940441561	3.59091483271291	3.46124003260619	3.80284162008497	3.367074875733	3.31726217145663	3.14406539091524	3.58009426044707	3.56584306071862	3.17364127839996	3.45202557519831	3.33516993621415	2.89756926513549	4.24543175386282	3.65698014162603	3.68788579067604	3.66868299387385	4.55334177541757	3.22146297631536	3.36726778262816	3.06254506342563	3.06703859067298	3.48545054017156	3.11932390692203	3.17897614235846	3.53025621253273	3.22450444919855	3.04911516589985	2.95708680366339	3.37772599148164	3.13193908537783	3.67146682686688	2.88367418091476	2.613500862715	3.64556811720718	3.16830871020307	2.93943913850516	3.5592360117378	3.09695738808548	3.11974788253007	3.45414261110726	3.12526662811738
ABHD11	3.87195288002945	3.24530105907609	3.97737699687696	3.04962819766158	3.91126104432578	3.71627470330259	3.40112205193092	3.21125498512452	2.63866055602628	2.82827785676156	3.01888135672763	3.66285391522525	2.84234562338981	3.4780546276304	3.23554613166576	3.33758518036786	2.82736342418457	2.99425314143308	3.65441176164601	2.85891746652978	3.9751873548617	3.77009092152213	4.39599847829367	3.27461697433151	4.09777419030539	3.86774824580478	2.61520637220053	2.80991119164255	3.28358893942201	2.66039435952294	2.51062721129638	2.56711615618345	2.32701756090792	2.40338112390454	2.50290323400947	2.91631675601322	2.17545930155752	2.40516938020154	1.94052231731654	2.42719763374508	2.18955871068387	2.31748251416963	2.80171461529567	2.72406389050673	2.50220274136017	2.80102232062975	2.80692746569289	3.09498205094071	2.93600342136877
ABHD12	3.82840847486438	2.96971788129819	2.74242079809801	2.81462094785863	3.71294795013452	4.33613751655871	2.99335239335992	2.97182428662641	2.80216624904762	2.51634254140452	3.2997764129814	2.25806809012212	2.88563722779664	2.46922974143473	3.69877066200847	2.65892293636073	2.61737829642501	3.12246934503499	2.88693749998357	2.54128770526449	3.73161330920242	4.03843043193944	3.74217527352585	3.30748583778576	4.5574909092648	2.75902718440572	3.35724384234848	2.83797228376101	2.6787936938328	3.1393614073181	2.31091294375067	3.08891533630298	3.05030792568846	2.40864466263413	3.12214415484116	3.20487710911354	3.01597756755427	2.48912494605672	2.81072205279105	2.49194042114504	2.3063743495574	3.05315941992559	2.94752550085731	2.98987910233916	2.5430399899418	2.12259957977008	2.29063907619998	2.24115168921193	2.40943212466894
ABHD12B	0.0517104959824575	0.783302876526431	0.293375070628231	1.11500199116641	0.0680352500854925	0.0327656217364529	0.7092334744677	0.375692403254958	0.396784299117199	0.72861306150251	0.568090514510081	1.16884084047652	0.510287450283866	1.57331620178967	0.298060137835799	0.841185229428008	0.743238655646502	1.08288203187079	0.727709587427453	0.979786038246125	0.103157487408951	0.118912616679096	0.103103731330229	0.45700308251738	0	0.938303978337676	0.495818901855479	0.812784041487748	1.08823893492636	0.458874977731672	0.93451965300313	0.437402788610263	0.204477756117055	0.790744135086273	0.995349094865819	0.661399906516169	0.296685184394947	1.2752819781933	0.665656825764354	1.08913114000455	1.47227536019628	0.746324127808324	0.664551808765216	0.555304755749143	0.836598459425301	0.776562501664004	1.01060509580724	1.55300620781504	1.85398861193162
ABHD13	2.56903397019822	3.81944896159424	3.6384748859421	4.24428786780574	3.1773968157802	2.5786686428326	3.70471838995187	3.44159913528955	3.16130861622884	3.61584165874219	3.3633223062194	4.12647572449477	3.46191185756755	4.30087498333267	2.87260741828343	3.64109046565309	3.72986456438991	3.69335835346608	3.54176789824359	4.20854876384251	2.96161570973686	2.96045530325277	2.84869354802269	3.33925977814354	2.63494313850822	3.88606869536973	3.45038825992501	3.50572754223706	3.50594487890536	3.48264501598215	4.46923888798245	3.40246919031205	3.36593807731339	4.20994997779912	3.55837409576863	3.26205691385981	3.40577803402583	3.86009554549082	3.93327734882807	4.55689007347374	4.17828774289215	3.7100099064036	3.29705164910483	3.46013030144119	4.08461572029586	3.96862487627849	4.57495560836045	4.62842747469071	4.51074302061748
ABHD14A	4.2685930509488	2.52584156822639	2.35832377766808	2.24002995136508	3.55136940441561	3.99223172476734	2.6993471182824	2.67539350956757	3.43384177790662	2.26244049749002	2.62100683153268	1.76739566807898	2.74567017959968	2.05550338445817	3.89437507325033	2.52537234828975	2.45047868846945	2.36187964669308	1.85771999734247	2.5284220693138	3.60432293628566	4.38207829047128	3.71841235274729	3.22364064513462	4.72086243512849	2.70455635792564	2.36996733514748	2.5120365591787	1.8304958159417	2.59074123740141	1.79281843386323	3.00126486818736	3.03302758416482	1.51953577465501	2.85683445243921	2.41416342915898	2.7143289300339	2.07320189582173	2.55513332426459	1.50688738545288	1.7029262936165	2.56441936922147	2.44373348536184	2.60835185345426	1.69246171143205	1.74002737227536	1.45190233426849	0.959854648533961	1.23967324298533
ABHD14A-ACY1	0	0	0	0.248039925536428	0	0	0	0	0.266060093708512	0	0	0	0	0	0	0	0	0	0	0	0	0	0	0	0	0	0	0	0	0	0	0	0.113267279843254	0	0	0	0	0	0	0	0	0	0	0	0	0	0	0	0
ABHD14B	5.64805628820135	4.2658935335668	3.90844224842663	3.62785244111353	4.95599232309422	5.75048751135966	4.48969654761695	4.46859730940968	5.12579825256693	3.38521354155761	4.46859730940968	3.00012635893271	4.06358557802934	3.20294379217787	5.25764295163245	4.15960963272161	3.9459135799357	4.28959710748459	3.78339246995277	3.98056224867878	5.6068324364948	5.68123189146198	5.06688873644265	4.79372400251304	6.42304252527553	4.1894079163135	3.6923683033708	3.90178628646675	3.1913243583612	4.28386730653949	3.04820912298336	4.42584101408737	4.67759573055475	2.92381423452837	3.64132192978734	3.67272696577904	4.31956412781934	3.46944408376414	3.92387821878519	2.61412305163468	3.27715270221609	4.3646182059817	3.84128125812066	3.98988521001277	3.6198186390178	2.90524783797592	3.09353194147701	2.64650820247766	3.31467886493486
ABHD15	2.49127395481767	2.1873265783612	1.49534606014049	2.07266139344093	2.34168451376882	3.13718983015752	1.98202179967318	2.02271944942081	2.37822953507076	2.11873372991483	2.35906867314034	1.85787102506508	1.87580405855026	1.57331620178967	2.82203666568374	1.91274412745974	2.14454003900298	2.32727860371666	1.7029262936165	2.15875291470227	2.57990794959729	2.29938973950531	2.34898176376712	2.7460500540569	2.50118019755643	1.49239185365384	2.3554243793029	2.25360889607838	1.94607365226411	2.44092601431264	1.92126175755042	2.22244571607979	2.34835895380616	1.57564058724622	2.02515374112651	1.90211570268119	2.4761772690134	2.56879079391955	2.36696063804733	1.57770523061453	1.81774389549344	2.64943394951416	2.47154778237497	2.3085934497209	2.35563581291137	1.45127947381529	1.7885985008817	1.07934285143886	1.71709688736157
ABHD16A	5.14105822803433	5.44874198749816	5.85812020060459	5.61949819227966	5.46728071136703	5.58914741314822	5.66632802209725	5.54051461751337	5.28251567387513	5.80835606310836	5.71394893519386	5.94688531292892	5.86922600847468	5.71095394572015	5.43929636627683	5.63923879205513	5.6748243621675	5.63331610296108	5.74537290293067	5.68652048877747	5.17014825578458	5.29393185920046	5.89956664176799	5.49872268739115	4.8424797432872	6.10159477935216	5.87539624872074	5.55702100027394	6.18016534997109	5.43328863296817	5.94919783886433	5.37399645434401	5.42940690518596	5.72207004031563	5.70098674408691	5.53644237070432	5.09302843308464	5.55246210458778	5.20213067587716	5.95385546183824	5.91341454209188	5.24008254248877	5.54151106113689	5.67702122124971	5.10196037055385	5.55501974361519	5.55546779572806	4.96982785797568	5.54006798043601
ABHD16B	0.137431389882092	0.165234997584357	0.382230636452431	0.155921857526177	0.323720208229159	0.388253241848744	0.376550036340726	0.506363851501315	0.184877548675509	0.442476564781884	0.125259198450225	0.186248520257118	0.186754574179782	0.363307399085778	0.227774606240965	0.607690595359356	0.344145343924548	0.267202598430776	0.89381889363156	0.250362910428853	0.0449431141368434	0.582914539883742	1.42083497438114	0.326751926295532	0.451229526955563	0.614839568792546	0.298781250973689	0.180132469651481	0.149126402813722	0.0332087580472421	0.0781573070457772	0.123481237289307	0.11869957418345	0.0699968241654782	0.313648409426771	0.128743499671156	0.0909500497910449	0.0534091859344039	0.122968855291704	0.221049891893099	0.0545127385091026	0.149786326060295	0	0.161696353124123	0.0427795702367401	0	0.0725932378775851	0	0.0842198047020347
ABHD17A	4.10464224193198	3.49310602072017	4.38651928851558	2.98765017622783	4.03012030427219	4.81998501808001	3.49763935388405	4.05252348706404	3.39923328568199	3.63669671061513	3.57294549677699	3.40178213992958	3.65585604324404	3.29255294942675	4.89603185062948	4.39948529085098	3.62575904231035	4.10772949719517	4.24770132617288	3.15633525328685	3.47388388670934	5.09417185375178	5.32340326615223	3.92831133125391	5.0459828148231	5.44682788299356	3.27166399961113	3.23282427300285	3.07343108474379	3.02017233326092	2.53619799795121	3.39688449983269	2.99666459481489	2.28924261148105	2.98020775414611	3.6384748859421	2.67036366127277	2.68376864910902	2.18821300738092	2.34304283907823	2.6878156618742	2.75527051171253	3.66090777540022	3.46995437591289	1.83106679878333	2.66112805196634	2.37426259899316	2.06298973797289	2.45963038037199
ABHD17B	2.2537855537097	2.92822702622749	2.62779742588235	3.05110915048958	2.37138399731449	2.28965008247961	2.65213392457717	2.41514699594309	2.49238259446858	2.88094103547958	2.49305320683765	3.13595320528222	2.55922647033381	3.24419106490459	2.39950906723585	2.91289485032876	2.94646041821332	2.66112805196634	2.39445010730937	2.90165742036191	2.35352912917407	1.89229953206309	2.1738833396125	2.58318667664084	1.79797384078899	2.49436501302568	2.65776015077042	2.56579683773731	2.8348773881462	2.70099307018108	3.07444383077369	2.68258121410248	2.84846667906886	2.99515854009047	2.9592555058769	2.66726487744188	2.9386143545086	3.21333116092112	2.89351751318317	3.42797155676108	3.18208592841444	2.96718024082301	2.68480146187101	2.6567453467706	3.14119903808015	2.99405093195954	3.44739855200117	3.34720717664017	3.26045512011823
ABHD17C	1.224855375835	1.29930808732641	2.05791344927403	1.63758113175127	1.99798200216183	1.23731418842305	0.718247838887325	1.19374845370858	0.761837320303551	1.53560832193539	0.982041032229267	1.04413749616651	1.2752819781933	2.71060840689431	1.14680021947816	0.851851894219464	1.24896247415411	2.16950172242395	1.64788836131469	2.64675371426083	1.30867909459867	1.11707532398109	0.93430839489015	0.776063242561483	0.767669271971684	1.99285774901884	0.944365904142327	1.63233115289507	1.59743181957921	0.73882901777531	1.33638739730229	1.48371911699845	1.12616003793399	1.97676657019462	1.46289521513328	2.38601268563717	1.17844682946589	1.70947670824252	0.966648350050104	1.97311727621699	2.32437917610615	1.17342612834103	1.01078116004232	1.62964153440607	1.36663212773266	2.27395803576469	1.63151580470325	2.14470034673784	2.07989368592563
ABHD18	1.91542402347533	2.10691548379082	2.37310205590823	2.29428137021724	2.05070138117052	1.53560832193539	2.11989963716072	1.95826031521998	1.92868953674619	2.15708613605528	1.97205661109238	2.94707905029811	2.05956666527761	2.7907317186514	1.7507950838704	2.23452783007912	2.29256766292285	2.05859607766796	2.08979210438728	2.32701756090792	1.70527692595224	1.69641740829662	1.75880237280415	1.90522023059704	1.61728018423668	1.94071703089308	2.37661698846232	2.0968910239868	2.47410859367904	2.1724304470105	3.27080276005649	1.93544455529931	2.19541402397978	2.52416184845456	2.46052907936496	2.12101239169082	2.23490578342832	2.38396860183808	2.3459113106066	2.87305577329244	2.58338494370116	2.27439737047258	2.34052343008627	2.00954211670053	2.54089905271573	2.73299968645674	2.82203666568374	2.81141468520562	2.88934680407617
ABHD2	4.21218332790498	4.98144677964294	5.10386132440762	5.95441776710121	4.78107698673996	3.22596075921118	6.24725153693061	5.47806541078681	4.79571569887126	5.4211570811429	4.97170404365625	6.45239127677321	5.63056238578428	6.03675213582563	4.95496097740275	5.45335994504842	5.32753237678771	4.98380195076599	5.86289275144909	5.42578190396165	4.52166652430144	3.83791468727049	4.25669861930119	5.03099127560204	3.55411506502529	4.78358968451461	5.08725538657997	5.71690839959846	5.14545804865563	5.36576587317699	6.1256139536808	5.40961092568517	5.03508764943394	5.30861843197203	5.23924615607669	5.11976763999816	4.94714891711214	5.13186399661855	4.99799173048811	5.88952413176735	5.26229572340957	4.8576785350122	5.99242023238498	5.56427134732877	6.10350356385771	6.19210152909425	5.64602727789473	5.71499801215041	5.71043204633907
ABHD3	4.66543149441304	6.70214733355997	6.34306118606177	7.03822043571147	5.05051243689411	4.42674189914658	5.80091581002278	6.10786487348979	6.07384307508051	5.71194986248612	6.72949359315875	6.3871531424743	6.14818255520368	6.95977822035951	6.17728921154859	6.22303590528337	6.70519394711359	5.99511564167942	4.80130228420862	6.96088720303798	5.38571558199346	5.0193218310764	5.41684779360013	6.21941303169072	3.80015970009605	4.38170802899984	5.78014018165002	6.06872712600406	6.70046009214613	6.4156833593176	7.40979814588693	6.33482679601502	6.70294937520557	7.26061058321667	5.91458183415275	6.1582441807872	6.1722153342777	7.09325411086438	6.81048466254972	7.16256206172752	6.97726393441621	6.59154889886678	6.56205256350251	6.76434441382417	7.07988489796273	7.2305891796317	7.24064181869387	7.72557570690275	7.05141982917687
ABHD4	4.29295066487795	5.3288520097008	5.0054916335944	5.07282852262885	4.24886685970656	4.09750915088329	4.87399629424749	4.99837506853023	4.33666765623754	4.91676686017341	4.74944909554476	4.93084614628906	5.04483825185317	5.5191326220507	4.73670368706224	4.83253436922147	5.00102745659228	4.72051440394349	4.34626565055548	5.37869738632055	4.7953877422551	3.88892545765703	4.3266331198844	4.62770869980083	3.3624040407687	4.67933307461641	5.0123884012828	5.17800188833004	5.21701633106098	4.91817647976586	4.92252570665163	4.96053624783899	4.45174734328333	5.16291248425835	4.71923201830544	5.2096785995569	4.23392882659748	4.97765620944733	4.37403730019753	5.27658444059216	5.47575023401471	5.09256989635636	4.97017088872001	4.72086243512849	4.83761764882181	5.31969727800927	5.22913479407538	4.97216953791185	5.20433434857526
ABHD5	4.03264944511055	5.61359237984605	5.76184450765129	6.12034568863139	4.5246812640571	3.50917070925903	5.74996329342864	5.97314270961469	4.30952363024539	5.80945378855265	4.9579334954482	5.4991083072717	6.08289613527231	6.50675577797996	5.04159218673614	5.78458471107818	5.60180858596184	5.64805628820135	6.14471728566101	6.2254445249153	5.04713774836609	4.19721613244107	4.19668426997639	5.35613223089573	3.77420041896169	5.12254832756255	5.46010933947636	6.03784648858046	6.17477898845128	5.74797158278583	5.65301606056262	5.81004212695055	4.88702517324023	7.07653572201282	6.60012034668275	6.30893090014642	4.6471636104876	6.97186701552125	5.32840376257651	6.82264957913687	7.29058774763521	5.36201316813284	5.93430070243596	5.74943907549762	6.38101534469673	7.16699933202553	7.29296463031769	7.29177618897644	6.92761456821936
ABHD6	1.8131666952053	2.25535709984873	1.90130142848822	1.64664029167759	1.63577236536843	2.25893738557017	1.90901383435131	2.2860912262123	1.64927316920259	2.41226830464564	2.10841430146093	1.56370259758891	2.19167362007477	2.53489623265192	1.97151561184904	1.64959613076868	2.04891813947163	2.43894477765348	1.91197665594794	1.8110539808591	1.6179794311693	1.56607046847844	1.65989455424172	1.66806196919687	1.78989248769994	1.32646035588972	1.64959613076868	1.96575036124333	1.83982047981935	2.38726266064334	1.51993799559197	2.03085425867252	1.74648267535894	2.82108839291516	2.1484474136784	1.83375182190829	1.7505802724264	2.84772548998064	2.09247133735304	1.9960021817268	2.34168451376882	2.03781651994536	2.0494056309913	1.91669081390386	2.34487876489961	2.37185928292668	2.07570356945627	1.87553642163378	2.17044543543209
ABHD8	2.20215134340469	1.64495996003338	2.12233790796332	1.02209125477975	1.8029561431234	2.59641389888781	1.36132263183926	2.05151749388242	0.848873410956034	1.62400516222552	1.54757522919623	1.73918367233051	1.8522894075138	1.40547977936864	1.83933364721939	2.05625892115292	1.59597813933866	2.24835739187081	2.12569393150355	1.23682953090511	1.66206658208164	2.82893654094535	2.94938244705808	1.56950945898555	2.83758680598294	2.91836208288001	1.59495376810305	0.711700655537567	2.02134207045452	0.993014959913209	1.29378437587502	0.922706687326007	1.01325737909234	0.983183877453615	1.52316287926611	1.596868053612	0.788678892701949	1.07341682704296	0.758159822881965	0.848493795435699	1.30845961977923	0.980391078015385	1.35315602434686	1.42865616638136	0.789862449266675	0.754895933370103	1.11024080699662	0.840829119480104	1.23967324298533
ABI1	4.32941830463293	5.45688077764894	5.32544894898018	5.80480081695042	4.98758589354499	4.3343002300218	5.79617963816253	5.22162016494105	5.50998998516479	5.53851627894436	5.36127526843814	6.15404191521264	5.47104530036653	6.02838832127608	5.07016789185337	5.46952110043367	5.82300619327556	5.29067024451115	5.51586988996807	5.66237699618694	4.59313163682762	4.20774307668926	4.63169887093706	5.23113074786616	3.93871011646339	5.26397734358325	5.82713218120824	5.64294280535218	5.83627896992659	5.68289274895222	6.27738486059594	5.65458594721334	5.69127389794545	5.99363343460265	5.57346189955972	5.50341024313629	5.63638888875558	5.77716062307491	5.83178212518944	6.1722153342777	6.07122103264272	5.83419932244347	5.51341941491271	5.53008704530377	6.0039803999809	6.14471728566101	6.19867641792511	6.27469232224204	6.15523526251147
ABI2	1.84343120102444	1.49505772446472	1.15355347527039	1.60185669542261	1.52178327988327	1.66674133146314	1.53736564682015	1.35611959094785	1.92590884505638	1.6973873422806	1.39054851786008	1.1158622885899	0.954451901396129	1.04846304500315	1.77586749180063	1.02455095693718	1.29166848097474	0.889230862495136	0.824285271035161	1.60084483855672	1.83757894537914	1.48702632211541	1.33989113099316	1.59359612372629	1.56748188341423	1.15172172087369	1.58229650567342	1.7255038326924	0.893630249468468	1.85452535110378	1.86250531778609	1.79887486387415	1.89431949655246	1.24843801040978	1.46689497185479	0.880520493645696	2.31808937638373	1.69954229047627	2.01479111122588	1.93213127223121	2.4475296990993	2.16293268403426	1.55860078962576	1.6560087427052	1.62010033185907	1.30607290761708	1.8231540084846	1.18266702964424	1.16802212152361
ABI3	5.75214027098036	4.02206604348198	4.14213720820432	3.88710177068109	5.99736345140955	6.39872080180537	4.03179973156806	4.47449706567338	4.63974826262841	4.82906956773826	5.19319861170377	3.55336028850136	5.22487790710885	3.72961516937403	5.70570301483028	4.23528983584515	4.53045098254355	5.12342183662665	4.96090922037572	4.00550611218103	5.6186384095494	5.78014018165002	5.8162783293384	4.78602635930999	6.24997286838656	4.05991850727178	5.18826195639974	4.15932564723032	4.11600434065299	4.71198188987205	3.13991936777891	4.48010329967059	4.29688219539605	3.19445642565842	2.91732126173309	4.27034891007007	4.11944735803155	3.15290009361498	4.11356473465933	3.26880292490067	2.98209763928033	4.66804451528324	4.78891919757431	4.44226995084553	3.98416997508176	3.55605948940231	3.49047672789337	2.72359005993345	2.97331216575635
ABI3BP	0.0517104959824575	0.0275743312254205	0	0.0642370027358016	0.048030714216948	0.0120849435881646	0	0.0226400492277897	0.0861536324794718	0.0182434526936765	0	0.041836383210533	0	0.150240435328738	0	0	0.0139519166489686	0.117345270396807	0.0304801316640432	0.0568037741670192	0.0293597091747621	0	0.018808682289778	0.0139519166489686	0	0	0.0462582327322459	0	0.0405095715484414	0.0248876698269151	0.0781573070457772	0.0163266576859193	0.0366120160683378	0.0246674714897492	0.00999010873407386	0.00987617783743045	0.0272370065932687	0.0305907601637089	0.0267906937085536	0.0655409226533147	0.114738227715661	0.0323778516356359	0	0.055495851641213	0.0210617445129849	0	0.0246674714897492	0	0.0530844958513213
ABITRAM	2.88420794258898	3.90646773715292	4.03865214381646	3.78792866703283	3.05761000931495	3.11479317195462	3.90961101280135	3.361487530857	3.22339570334383	3.78117370764349	3.55264512473465	4.34769321060264	4.05860025082078	4.58336747723715	3.24633946561258	3.64225594670327	3.58792770064291	3.83335234349838	4.0436626671972	4.09803922972748	2.98682421290723	2.95530934336802	3.10867035693001	2.97999727808586	2.58069827336543	3.74217527352585	3.43484516026599	3.5278763682257	4.13397600319855	3.88775400446107	4.36056945695047	3.83335234349838	3.390494155985	4.29688219539605	3.29034157999288	3.92993266902317	3.66630721529604	3.81161865931302	4.00705026275704	4.13512419607999	4.08726694861936	3.53774400969143	3.72187072976749	3.662299529213	3.95204365278667	4.14182487013671	4.55208259488779	4.45174734328333	4.25575080121511
ABL1	1.43357114344327	1.56291682813557	1.39527437840705	1.58693767101866	1.07578460167832	1.8835840754519	1.77416891217946	1.46410575878365	1.63506645889504	1.61516922821967	1.64119860875688	1.67699153372225	1.63122201492557	1.66336966561704	1.88432335417534	1.64959613076868	1.85971607147109	1.58096683002215	1.60269586263368	1.40358268044114	1.19095101549122	1.41580586207662	1.57595774125938	1.71765391343194	1.22811253369432	1.47415700373955	2.44689816999519	2.04624726413124	1.76905128322523	1.87580405855026	1.40526049053972	1.71916916483468	1.73053505767491	1.63789978133613	1.81229451570423	1.84126731771493	1.82822570933203	1.59700979488804	1.63233115289507	1.59646181395435	1.5438937134725	1.8015609805845	1.89294925589779	1.87291563118801	1.69246171143205	1.5304069100691	1.52114716980842	1.06513011301326	1.23131134770732
ABL2	0.979213141102922	1.20809647868174	1.35854379433018	1.46857458077022	1.32323156821422	0.818758928434404	1.18428268307139	1.30648600988052	0.962539452119606	1.20994446321565	0.931229107182306	1.87514167112182	1.23104835382942	1.89431949655246	0.934762480129239	0.984076104978301	1.68235028464185	1.27944660110315	1.04180107699012	1.78079733736595	1.09779816501074	1.0274395006185	1.10133365584715	0.865620365361985	1.09420987371033	1.52632842951168	1.6059687966926	1.2038768620032	1.80235934913966	1.23487090602261	2.18627063325366	1.00486305151843	1.215277398383	1.27321010883254	1.87607169546674	1.02317006114287	1.25047736560886	1.99963042043015	1.24608945667495	2.42719763374508	2.3683071900017	1.21984040004405	1.29096940221273	1.2038768620032	1.41279265055027	1.69494790875717	2.18455603624724	1.460391508494	1.88991240944251
ABLIM1	3.67012728119845	1.85642540732087	1.39527437840705	2.54614315259384	2.13974928669323	2.71822051717722	3.24856563478441	2.48829976703014	4.31891122140362	2.27752818182582	2.58260379028937	2.00652230617686	2.36327754878153	1.88682217389023	3.03891769269543	2.25094317426658	2.81118601900369	1.53245243377106	1.56585116544393	2.30543456801093	2.71454107335668	2.95530934336802	2.50740579684015	3.25456618369265	3.1302569053765	1.76437585273849	2.84044339248661	2.5709001799701	2.19855933103065	3.66723314238329	2.60905700643751	3.65748943573914	4.31194504949607	1.77491913973777	1.87373544315628	1.83029919183973	4.61231170510032	2.40893045764525	3.35114918120979	2.33696202978807	3.28015839666118	3.02707196471175	3.25344710548102	2.83083955177761	2.87162465216647	1.93213127223121	2.49485729155502	1.75667835876332	2.45963038037199
ABLIM2	0.509933949745207	0.262308288128909	0.119750183224237	0.112339958990223	0.227774606240965	0.302183562173285	0.105056868009134	0.164528821799866	0.256733500683016	0.239730567554246	0.227679187693478	0.041836383210533	0.186754574179782	0	0.412571049020715	0.259495303937004	0.200345381040178	0.168216829052803	0.235081432737659	0.125259198450225	0.36767943268081	0.925311002651727	0.286621924822352	0.297746422386427	0.640283998629313	0.292083406883361	0.103579769219515	0.276524304530471	0.0405095715484414	0.287794830290475	0.180132469651481	0.141968428443543	0.317301784759835	0.0699968241654782	0.0665190798364179	0.0417246753913923	0.309920066193202	0.0193705663182388	0.170565475608092	0.0655409226533147	0.163246410734373	0.106110495028978	0.167618409935489	0.171673013597594	0.199082568459818	0.135977843890336	0.0897757887806282	0.0681427622429365	0
ABLIM3	3.18161496156029	2.58302506250905	2.42813144087126	2.95598482189017	2.99862651548156	2.8774506000865	2.06269148251732	2.2568639925169	2.28590939258383	3.83194031454292	2.75484892806469	2.49961427827916	1.06776968701713	2.75170145198247	2.46611645045782	1.91786014615952	2.73585503432444	2.54665852589363	1.45754289200464	2.86468940584088	3.03114334751605	2.72230713678873	2.10779801256161	1.70571424524621	2.2157732434302	3.10929197670124	3.18733610031556	3.8801272376992	1.74839265869748	3.32351074393166	3.16264269457297	3.74617889178637	2.87146440716087	3.65748943573914	3.78598407066982	3.45217933670569	2.65044400884912	4.31120159330455	2.47154778237497	3.6022352596932	4.99490017032565	3.13644328911999	2.48490619461007	2.89633091666115	2.22930357438685	3.13045214955525	3.70734594617851	3.19905721971544	3.46762587476752
ABO	0.475050655789512	0.344145343924548	1.01746856283778	0.631681109667712	0.282408070465987	0.981729230879035	0.344145343924548	0.180821414319943	0.276353545771605	0.480785619794075	0.523006854642074	0.429494775733685	0.35204358357759	0.415511842652225	0.351443677039479	0.607690595359356	0.44286544052009	0.328393772664321	0.582764569981873	0.143808580184685	0.507098955119062	1.20994446321565	0.38500957752043	0.968207433236295	0.295733204180893	0.783674113670184	0.679637196056579	0.338116270970434	0.564444861489506	0.193106644667991	0.757772647503885	0.132054091128582	0.48487793371137	0.519074404406106	0.238922766319223	1.01606037283425	1.80073626024826	0.799802137322607	0.551801789182579	0.965522902655134	0.869816359985644	0.831291569091083	0.262690599583916	0.726866390007088	0.753080864145906	0.618153873721348	0.361788980706674	1.31523381239261	0.483181393800223
ABR	4.99490017032565	4.99799173048811	5.36576587317699	5.37130770206027	4.5246812640571	5.06441280336623	4.96395067840816	5.38136352520611	4.89257451748985	4.93476464848862	5.16670980113861	5.11315991548419	5.15250281250176	5.3398244751406	5.18480815512003	5.55752058674158	5.35613223089573	5.33309010121111	5.02107190943569	5.05565337450449	4.66575218581874	4.99164794147504	5.43421078601321	5.1418475792563	4.36207912056784	4.41171239727114	5.41954314753288	5.35965974834913	5.17914555683346	5.08314903136298	4.76199895159802	4.86800135743177	4.83151769701938	4.96395067840816	5.10161868652786	5.04561331865887	4.42227044715591	5.03719033699987	4.11692965753178	5.0628598268245	5.4026316512699	4.72051440394349	5.27224081101679	5.3748774526004	4.79604365548743	5.09821996446178	4.70149587446567	4.47535682571874	5.1521467160044
ABRA	0.0210617445129849	0.0275743312254205	0.0512157634188741	0	0.108656160816118	0	0.0207243979780602	0.0403994723798584	0.0466976510459964	0.055549607719935	0.00840737976703654	0	0	0.067546118895933	0	0.0618465393891753	0.0397308128476823	0.0335439027725541	0	0	0.0293597091747621	0.0253356016908427	0.0534091859344039	0.0395095558483509	0	0	0.0209500366938443	0.0579018883254146	0	0	0.0423321348618873	0.0833650217776098	0	0	0	0.0417246753913923	0.0272370065932687	0.0193705663182388	0.0828322945980799	0.175538344225391	0.0774073684120306	0.0233148054907285	0	0.0192588584990982	0.0427795702367401	0	0.0390615388885611	0	0
ABRACL	6.77800206730348	6.77255743652323	6.59669624460215	6.52626847016639	6.42623978836797	6.96718731813748	6.38438771873847	6.7998880422934	6.88888202393816	7.00553322381593	6.94487678952468	6.84193008764689	7.01947199436576	5.96418816628572	6.80347576881292	6.74410243585963	6.68667135684429	6.59007492650488	6.07906446853319	5.59999134501546	6.61630822885763	6.68999022546546	6.66573939686387	6.30893090014642	6.67298289671306	6.10290963846157	6.4156833593176	6.34034230678221	5.64757374968497	7.07118240211713	5.97433192056135	6.74306130662651	6.96963851620039	6.46115979749848	6.33051390079179	6.40801634091681	7.60703739919568	6.05868049181292	6.84900520942371	5.4633268002242	5.47202611862219	7.16938094457652	6.80347576881292	6.15066889991192	6.43343287753498	6.41275116938011	5.89715855228039	6.60161804232018	6.05394706442258
ABRAXAS1	1.26543617404326	1.85268913737913	1.43948910551375	1.83127691235688	1.46881381913547	1.56291682813557	1.97527929829563	1.60871378979106	2.13119260549781	1.7505802724264	1.72429809077778	2.15343030114201	1.69018754085268	1.90234422002073	1.65011781600202	1.67725475800272	1.94803093744679	1.5955054256204	1.48487213848462	1.48763700624148	1.25820398854123	1.367163248907	1.58841140198814	1.91786014615952	1.48806726166322	0.880767705610184	2.23443219799096	1.55944264022364	1.60269586263368	2.00954211670053	2.07776023589684	1.34457641081149	1.92850034494951	2.07570356945627	1.57857084599997	1.34236548761003	2.08191888752906	2.23803719981699	1.84126731771493	2.27395803576469	1.95693980370448	1.9131251365879	1.77930115884655	1.69894485450198	2.07303605018567	1.8131666952053	1.97868380528238	2.24679989462605	1.91227162398476
ABRAXAS2	2.3454455713284	2.64121594677096	2.42813144087126	2.56371833378496	2.3635327510699	2.62421665342489	2.85624063511206	2.23670343524367	2.66112805196634	2.91661100425881	2.74527218074379	3.3153311036155	2.73546922085438	2.89989439183561	2.48744562107251	2.64761185866755	2.82919903636691	2.6993471182824	2.44942292675675	2.67210145139547	2.37470058513436	2.08720686046644	2.21697023925172	2.52199247816977	2.12027669627606	2.58318667664084	3.33204229705882	2.760300402983	2.94625382883871	3.070200459946	3.54495607844204	2.7501981757821	2.81623301609746	3.09433598261481	2.7383134685959	2.44942292675675	3.04227044387382	2.96971788129819	3.26902158957964	3.19179465400994	2.81412436084114	3.05133431192577	2.72758640019419	2.72079804698512	3.26583736535193	3.06368512471696	3.14119903808015	2.90592998145437	2.95906442073619
ABT1	4.02233947746941	3.71161246330656	3.86009554549082	3.3002860963958	3.51333747922649	3.98326015471099	3.75622129505157	3.51477755458976	3.82221715208589	3.86122566721143	3.66454453148502	3.45868406707235	3.61854601097891	3.47346134078819	3.92038908898183	4.0095382363225	3.36510422807835	3.59759165202805	3.53498748240909	3.5618348704502	3.5221022679715	3.93071469063227	3.94538276556654	3.63564624461748	3.8235457836201	3.52132181408033	3.47824183846904	3.47549349945526	3.29822265170034	3.65773451384417	3.25628922825107	3.60083711867367	3.47022297187964	2.89329963020134	3.33976926688817	3.73161330920242	3.58837968618994	3.07937726177742	3.49269540741622	3.33111022717445	2.86123890014959	3.36211941386643	3.69981408706723	3.59091483271291	3.24658848450638	3.5640830888996	3.28617607158668	3.44481265696086	2.99314530870539
ABTB1	8.59480882265208	9.08235607891014	9.44369511689364	8.72680399549753	8.71419429568363	6.70375141685117	8.58064944455306	9.74477010499959	7.73490938814647	8.1665572464848	8.26530449300477	7.94264781310449	8.52961098205914	8.92388721942715	8.57527256141903	8.91684272978319	8.27375213935539	8.63171431570044	8.79325628564795	8.81860051163864	8.63171431570044	8.91684272978319	9.08235607891014	8.62075124670824	8.84687137148728	8.3564366078544	7.45828792834969	8.27375213935539	8.6544031643225	7.46938660197212	7.10215207417788	8.20413995512906	7.13572131000903	7.85422586364478	8.63689169784754	8.80574877928143	6.34179874519245	8.2121113675583	6.38035815177657	8.41210696861267	8.51335787169313	6.82466131354416	8.31525265988174	8.01866436375926	7.19268933470933	8.87493851855589	8.26530449300477	7.79405661762486	8.18319486309102
ABTB2	0.879972674477527	0.552264464292022	1.54359046502524	1.04727347156378	0.562725133915249	0.649944273935667	1.65670321968141	0.782364599485298	0.703375657013256	0.970694377079609	0.95349352985245	0.735001466282874	0.681796978580639	1.39507555876521	0.694253157185971	1.25176541010677	0.628282436010979	1.3536878311796	0.866099340374572	0.658570657056469	0.98155606103716	0.345351911989422	0.38500957752043	0.530051635852453	0.622454609819142	0.41734151152393	1.70527692595224	0.717034500274352	1.35170313337172	0.719649655819637	1.19896426274981	0.740203887673015	0.647320838172736	1.03686278474893	0.823008792101042	0.943010580483475	0.432439734900738	0.522439874058321	0.391025930083024	0.549019372433392	0.713827268787228	0.513670190732098	0.767669271971684	0.546909628180603	0.428836624052999	0.546423450340477	0.796864739560733	0.782364599485298	1.20733410315208
ACAA1	7.28797072157391	7.55595158543504	8.21648279125915	7.51096262761385	7.50272334521048	7.20204824997359	7.55330334288993	7.44734445760351	6.82466131354416	7.41512758234937	7.46436327060386	7.57057464178294	7.63508604335168	7.65582919891734	7.22103676244919	7.71529330980776	7.49178047879121	7.62606937587119	7.34366837040535	7.57938265315679	7.51328813665166	7.54070771099619	7.84741955988374	7.24064181869387	7.12252373535951	7.57057464178294	6.90052787504223	7.19268933470933	7.07538559642952	6.80687189317377	6.98726449823933	6.77608472588709	6.91160655754133	7.30803895966016	7.32994491059663	7.12010404643021	6.62763317752255	7.36780145941699	6.87496032279047	6.94487678952468	7.01527862603874	6.85816723489694	6.96963851620039	7.21856668315698	6.9214464975513	7.11544619373034	6.86346431851981	7.0215373320505	7.20932826213007
ACAA2	4.10632248357484	3.9893293721785	3.91915737998576	3.9481287803306	4.36588188174284	5.3543174871647	4.4718255309037	3.75030149960708	4.31454804509515	4.58834288912047	4.27768531453537	4.14061342068998	4.48322623072196	3.31776243589594	4.70606903509246	4.09268357315734	4.08566191610164	4.44599492452293	4.22327718704383	3.72936577435816	4.89500659352133	4.49570148277007	4.23659889731341	3.69852121595712	3.85463135002302	4.28635660763727	4.00325443857241	4.50304101095724	3.27836311404574	4.52259697044638	3.65852595155029	4.57241012941252	4.43487872328044	3.54864374785633	3.73904383262063	3.94727876763388	4.96090922037572	3.93358067433351	4.62989839826492	3.30618893950405	3.4732577313653	4.88350085908516	3.8614099042885	4.54208091045067	4.74358009467779	3.52030673552493	3.47887126085252	4.10889915473478	4.03936556879237
ACACA	0.629754691433505	0.721339787307839	0.666777652288598	0.971220491947828	0.878296040025582	1.19955094853921	0.634448223763756	0.882653361606115	0.924739312536137	0.879920895796378	0.938716999350495	0.718458968648003	0.902339076310917	0.832165132456653	0.796402106315043	0.539150241222402	1.09822671290147	1.04509181251484	0.89381889363156	0.766678292102319	0.710872223671456	0.855303005526829	0.743447106463108	0.769996536823866	0.604748549102949	0.650796598318658	1.34700938133766	1.29440192547033	0.811426029365252	0.966648350050104	1.16082142043345	1.11308885431195	1.27745024785155	1.41279265055027	1.6020814461488	1.19325834800925	1.16594459501498	1.21400486437035	1.10268941205626	0.904708143021861	1.32177899216995	1.31658672047954	1.06545914447402	1.34806665855379	1.33182986696683	1.06009139430784	0.937107092225994	0.884506026983553	0.986694767522783
ACACB	1.38983570248602	0.988000474936188	0.817474927571519	0.787623985038741	0.834177957447987	1.02937885503882	0.822066039016186	0.892839178712664	1.16802212152361	0.687087199868219	0.945905650250128	0.569201119216722	0.568090514510081	0.832165132456653	1.11652466125121	0.883427460801354	0.767669271971684	0.583845290648799	0.403581489265323	0.879369516903551	1.18428268307139	1.18400956260412	0.729040374208244	1.1381207705489	1.92126175755042	0.500345563111079	0.724829421196136	0.646502607644072	0.651833585444124	0.753949258781342	0.56610394352297	0.752535361758679	0.958658297836594	0.817969426680654	0.795147291849492	1.11532782073736	0.882653361606115	1.06327854183534	0.6339094494902	1.00848888307787	1.15798249320371	0.69220223895435	0.798665953988186	0.98811497334652	0.765019907658805	0.695442686239045	0.685694501696296	2.36786364989673	0.679791568417318
ACAD10	2.38311571390854	2.49022059095689	2.56208912157341	2.29912434909024	2.22504064612701	2.59266684776741	2.35322478723706	2.63056025935645	2.54746127575811	2.19842997215263	2.4796590562165	2.51022611612366	2.58429665637627	2.80786418769697	2.38698037050965	2.27371374393591	2.58302506250905	2.55056224335383	2.7325626154026	2.62919074224527	2.47091219732894	2.70365173288377	2.6706525509023	2.58318667664084	2.66869421770836	2.17692940913449	2.61928861192041	2.53590831509533	3.25187327161641	2.23910143749331	2.49893407175027	2.14344347460948	2.30434959025879	2.3149567637841	2.51709058930262	2.72904346834133	2.25893738557017	2.52800263256322	2.27346498114426	2.79213391011519	2.5677840338163	2.29912434909024	2.44022867832849	2.39546010456655	2.49600910144588	2.89501666547121	2.61691123645975	2.30824609692325	2.41553931987688
ACAD11	2.33797684069275	2.11931789540756	1.62082286518146	2.07937042372756	1.49779567370042	2.14344347460948	1.89607640639103	1.81418131504612	2.69437718279864	1.435953796211	1.99622808875492	1.5728266979296	1.39763001621507	1.35750254489204	2.34392777584528	1.55718419172056	1.93781051704978	1.77279649210469	1.69445159331353	2.0867523310929	1.95213174659426	1.13287438807671	1.57595774125938	2.51589231683406	2.24002995136508	0.907786634913214	1.71725951251832	2.02051477280903	1.53847733768782	2.39315380885692	2.0418911545851	2.09905417703685	2.340182109001	2.4137392374183	2.22635537360528	2.37470058513436	2.83881935294154	2.40516938020154	2.58954740062614	1.38086870966409	1.56607046847844	2.3319146095621	2.23452783007912	2.1581801639824	2.38772236504044	1.66806196919687	1.74249457505564	2.10800333584384	2.00516597076101
ACAD8	3.25946099294077	3.46600575337537	3.68121756564253	3.31145079484463	3.53472809390217	3.31052386298315	3.92212850106576	3.25324316823218	3.44876394386797	3.43309337531141	3.35456255022365	4.38678523928519	3.78792866703283	3.37918692403383	3.63132897062488	4.06793145385162	3.40155052719793	3.43262173368161	4.01468468929646	3.29100705713637	2.97383745203098	2.91467318711817	3.0368022989842	3.4997795619577	2.75103671172534	4.44783946456303	3.03003508967842	3.77620424442158	3.78175270243075	3.56868968380878	3.7601440176789	3.54429425640637	3.47346134078819	4.68888176645974	3.47241208349593	5.19126495109122	3.74164956811954	4.22968357394403	3.55974343309206	3.95204365278667	2.85011681994531	3.52837794491037	3.83664282523864	3.24856563478441	3.44262175894566	3.56919071832615	3.41911531304757	4.78826796192357	3.55879004815429
ACAD9	3.39688449983269	3.154724438008	2.67679795455303	2.7029406081103	3.23425303677479	3.91069853744697	2.9403028719313	2.9637992716288	3.12504149178094	3.14290222775617	3.18189149663687	2.62572348201795	3.12965819735824	2.60905700643751	3.41693890027439	2.77148042421134	3.08766093460182	3.02945140130317	3.37677650783323	2.48001059564325	3.2989963468796	3.40942967290736	3.23873570346899	3.15807671330317	3.43075386387162	2.90714107947363	3.29521702211561	2.97093266686931	2.69707515463312	2.96510485219701	2.42093433365901	3.0630595928382	3.00450758547782	2.69287191914227	2.9133831074662	3.36268866767097	2.95751373648496	2.65499432287997	2.92822702622749	2.38491428047642	2.16431570627288	3.04293953297138	2.96945015601875	3.14013611826652	2.82529992844393	2.3604687109612	2.09954604273542	2.29629392799628	2.46826185849281
ACADL	0	0	0	0	0	0	0	0	0	0	0	0	0	0	0	0	0	0	0	0	0	0	0	0	0	0	0	0	0	0	0	0	0	0	0	0	0	0	0	0	0	0	0	0	0	0	0	0	0
ACADM	2.1873265783612	3.2942298352519	2.94008710039276	3.38464152535687	2.82465226338383	3.12020895506706	3.20463839144722	2.74271452999292	4.06614989045336	3.96585232102258	3.50572754223706	3.90818575779214	3.36746068952332	3.23873570346899	3.42139994020625	3.480084479537	3.69646327974442	3.41538608247024	2.81186655863305	3.19990743364223	2.79960276534626	2.78745948215885	2.33674738985697	3.46841938251742	2.00338786419447	2.75413925269456	4.22327718704383	3.97024324658927	3.29153706603637	3.72085562445742	3.93447959759422	3.95736823499166	4.52134117223551	4.25250374253275	4.71741280068633	3.84434478521874	4.85699725065027	4.02124564002957	4.80336773074419	3.70813920561221	3.49763935388405	4.56739100593329	4.03985376963183	3.76326720772704	4.25250374253275	3.7977925208604	3.65748943573914	4.35277277466931	3.79565362968
ACADS	2.88667646858823	2.1349713850319	2.79056480671371	1.85014951769517	3.04747369756227	3.82810955219827	2.25535709984873	2.7501981757821	1.90961873719382	2.25241632868694	2.34858012981194	1.69494790875717	2.4160082039333	1.64739488280422	2.89895055433687	2.58429665637627	1.96917798063149	2.7202098138614	2.65157144395452	1.88798630615858	2.53691087363007	3.30098132304771	3.65801504325748	2.17223810254975	4.25485077011843	2.62529863884688	2.06428775169923	1.7805997151101	2.03228451065752	1.74827112855295	1.14619477771842	1.58693767101866	1.44643919716223	1.40716161681578	1.83393572897486	2.47778694251806	1.19170587980216	1.6560087427052	1.06746914507528	1.17317615511079	1.21504943069361	1.38743610095517	1.74002737227536	1.77127108257446	1.24040632105176	1.28296832111704	1.09619992838948	0.944607240813394	1.4196062279943
ACADSB	1.748514188842	1.8638138591421	1.71316721847381	1.72585930417117	1.45676422098056	1.46857458077022	1.96118253731494	1.54089596834804	2.04995489964435	1.65112420952291	1.7292650059616	2.0386648230287	1.40752477394787	1.94475191195618	1.87208511822466	1.9297647421349	1.85554352579627	1.50922083272215	1.69445159331353	1.82581298421734	1.6179794311693	1.50875106386103	1.4279275035542	1.93228877935333	1.48009621642574	1.38307102077004	1.92721527939589	1.70338618746797	1.41639096472641	2.15983757472633	2.01732163200082	1.82511530453527	2.15922575580203	1.4279275035542	1.5728266979296	1.40043426044939	2.52800263256322	1.6801902720462	2.17748806131893	2.08920507074548	1.56607046847844	2.04387641106968	1.66771710802863	1.60250102975433	2.11024143541839	1.89253120560381	1.98433294503741	2.02913587294859	1.73147951025076
ACADVL	7.19042794740124	6.63386487254977	6.61630822885763	6.70294937520557	6.95674060036862	7.97644603403733	6.29927291183014	6.8481706426183	6.77971631833232	6.563817848526	7.08621565831022	6.69734487386241	6.37471868576283	5.59104896352204	7.12471510627818	6.52626847016639	6.47578414531918	6.96088720303798	6.68999022546546	6.55354098422834	7.34709612649748	7.20932826213007	6.82466131354416	6.98511992721679	7.07118240211713	7.32994491059663	6.61330754795624	7.04047061727784	6.33051390079179	6.9079335700139	6.17728921154859	6.606635796642	6.8175922196687	6.12689462742937	7.33543602529148	6.51824665752886	7.05799730341216	6.56028331890831	6.606635796642	6.30053474717028	6.41118747805432	7.19042794740124	6.57152307771438	7.09786166142008	6.69898952542636	5.82190076384765	5.59212831913218	5.719080918374	6.28670714774269
ACAN	0	0	0	0	0	0.0120849435881646	0.00812479750570371	0.0226400492277897	0.0235415447938775	0	0.0236532526130182	0	0	0	0.00648173561993114	0	0.00523296381463205	0	0	0	0.0168885417143801	0.0253356016908427	0	0.0139519166489686	0.0517652809012076	0	0	0	0	0	0	0.00648173561993114	0.000797516276503892	0.0246674714897492	0	0	0.0416129675722516	0	0.00568644242093	0	0	0	0	0	0.00523296381463205	0	0	0	0
ACAP1	6.95866923768105	6.85293366752134	6.99143440750024	6.2788069718718	7.00949095722518	6.78901846987913	6.53780038296673	7.2580793015418	6.58186823316235	5.54448765485206	6.34034230678221	6.63386487254977	6.92963837536978	6.65188480218327	6.87496032279047	6.26815954309492	6.07256979101196	7.13134258134321	7.34016733797524	7.12703324172798	6.53563115275968	7.24064181869387	7.20471735495588	6.66650885777672	7.16938094457652	7.61671130296631	5.8179586000201	6.00636626253321	6.36088368898976	5.75048751135966	5.89844519860287	6.19479873655578	6.29071912315981	6.27469232224204	6.93452949278303	6.76891952020538	6.18796693448625	6.09895778276544	5.56546939677696	6.09243334778452	6.65188480218327	5.84713712106182	6.14588479774957	6.15642984390468	5.10865125845857	5.37955920215888	6.19077231649178	5.6489972957862	6.37338743262913
ACAP2	3.66779875098859	5.14105822803433	5.10496581136249	5.84376476305748	4.21278403358892	3.29054780070969	5.17457786546794	5.19552692469094	4.74393060748143	5.30220954925135	4.88881544744264	5.58528791451372	5.24660407997736	5.98241698390976	4.42457453308086	5.07682505771289	5.61277621283798	4.88818428864569	5.02715558536494	5.53560792805424	4.10342749294062	3.90422014288321	4.10342749294062	4.88430535749891	2.94357306416016	3.92777470032807	5.44299978894182	5.15535497551235	5.33940111772238	5.08955994035153	6.06502194680968	5.22732600269258	5.2830353923218	5.89900592018543	5.44164672906254	4.97480979883064	5.17418491168985	5.82825402890634	5.4983370675106	6.10038524404979	6.16990187009349	5.48469012866658	5.40961092568517	5.36750043334563	5.93188691819271	6.06241036314047	6.16990187009349	6.09483732323254	6.07256979101196
ACAP3	3.61604862102058	2.76984581696417	2.99986533843052	2.38424900791546	3.16595317721235	3.56965551797063	2.68672697176309	3.23833349995393	2.37373359586065	2.25241632868694	2.69833133803137	2.11060677041148	2.75282397647761	2.36523459727341	2.9715719455614	3.03944018491561	2.57617955873682	3.02217164215306	2.76685532968403	2.29664063106184	3.1696161539984	3.71951910561487	3.46810397521085	3.17920166851895	4.33753735702836	2.27780466754397	2.30150732792936	2.40599651773942	2.65611795324317	2.37577918196271	1.82035358522659	2.32278115557018	2.02913587294859	1.94803093744679	2.53744887670765	2.53188782442752	1.7947104671791	2.26475220017397	1.86998923437379	1.93213127223121	2.06553380910904	1.99857263594519	2.36714079754015	2.41763877338438	1.74631361505696	2.32797140746121	1.88382166845899	1.77394867515006	2.07091446829557
ACAT1	3.9989384021081	3.8180539831694	3.66307474891512	3.64085900151884	4.46610738302065	4.95461246009139	3.62785244111353	3.71474783043333	4.45666655835329	3.82565947526016	4.07662125066847	4.09316335892341	4.15262145478354	3.27762811837442	4.13542986523429	3.90601400192185	3.71294795013452	3.94064378265092	3.7638172554176	3.40351516768011	4.32018589697685	4.23210367258925	4.29232685532227	3.95525257073364	4.22208106173102	4.30157198810885	3.82897594937703	4.37180793180752	3.51039266963959	4.27739596214838	3.95736823499166	4.47916516224859	4.41568204857437	3.93071469063227	4.85972477138553	4.39761271844407	4.82816565477096	4.24650890737768	4.97017088872001	4.04100958025228	3.65952779377355	4.63115705327697	4.29722785431088	4.18224313074929	4.25395775302636	4.05453793885644	3.62944619521344	4.62652587291586	3.89282578565805
ACAT2	4.11803628037589	3.50639538978514	3.35433833341094	3.59308139836348	3.96787504276402	4.48296714175395	3.80478722420636	3.35896194407543	4.17564342866145	3.69795909552801	3.9358595392263	4.03012030427219	3.81304007788816	3.28938742902452	4.14902560552204	3.62088497560107	3.0920474835569	4.00894908128516	4.06513655569399	3.30704145836981	4.22232587204052	4.15877631033452	3.63872934823881	3.7480258768399	4.24681001502568	4.03786344594339	3.8811760599153	4.16903133083924	3.01272744620668	4.21218332790498	3.78530976813053	4.27181968060957	4.29959227681599	3.85363827569428	4.32245119814797	4.46159055901709	4.56587400103027	3.64132192978734	4.60663933007259	3.62035842233449	3.32237155765554	4.14182487013671	3.98188969941915	3.87300197344036	3.90844224842663	3.59308139836348	3.47732856614511	4.14526014999038	4.07848659014026
ACBD3	2.6053433633131	3.17542258071133	3.19105393482892	3.65610392243875	3.07394490924634	2.95864449865743	3.37002991289053	3.11974788253007	3.44503832531525	3.57373267346782	3.24082158607591	3.79806613138419	3.20701511377593	3.67478886245925	2.87006962914771	3.54429425640637	3.57714275764321	3.14749275364786	3.34354781615834	3.61253864254516	2.86448792990383	2.91061943201727	2.71942054356627	3.26671337013911	2.37554283601615	2.89519918016498	3.63793295643229	3.52450654527779	3.32305011969408	3.57131903874453	4.12528509910059	3.63930335950534	3.92692400572404	3.7917197431308	4.03380115808346	3.17542258071133	4.05223285575225	3.65698014162603	4.15341928773805	4.06614989045336	3.85047456433675	3.90574141070917	3.39612246193131	3.56302588996886	4.11448736979723	3.83762646155462	3.96909430274191	3.9673259124714	3.68593384128302
ACBD4	3.59828487134045	2.38221426140959	2.87028275624893	2.26270835657444	2.57488059556669	3.30374625761412	2.65213392457717	2.4045675440748	3.0226688881343	1.40779109190883	2.42219208578206	1.97205661109238	2.3724261382819	1.44383621912109	2.75768458286048	2.74108525562681	2.16869039510134	2.54109337899011	2.39445010730937	2.23985315818868	3.00431325317394	3.47824183846904	3.28153246047355	2.96648177089611	3.8774324527042	2.80804722806058	2.02301119976259	1.8847660312856	1.90418225123312	1.99666704475476	1.62664046827741	2.28511077875786	2.29370506124508	1.7212505078764	2.24115168921193	2.42694108469129	2.05995105330905	1.95339582742318	1.91786014615952	2.00307685589936	1.7705568353326	1.91504257194948	2.11914208969245	2.13762557747757	1.70790127910023	1.85971607147109	1.78337117504306	1.50026707983123	1.73752239817385
ACBD5	1.94244633663354	3.15250912932533	3.04624389062424	3.27113488593232	2.65776015077042	2.3595369665463	3.23711223469629	2.60655892496149	2.71612625945534	3.48587343912373	2.96117841199586	3.90993822365471	3.10991675147059	3.86885781468896	2.97624908342026	3.17174572430834	3.43434340059981	2.78055647964099	3.24102850945909	2.96214731381844	2.48912494605672	2.05228656080955	2.40435577583124	2.68623272873032	2.09313312548243	2.37530649006959	3.52941285712324	3.14590634032496	3.28103891887663	3.41786554198465	4.06358557802934	3.29705164910483	3.25916509196624	3.40425021793643	2.93406747034522	3.01228860020474	3.50944206313943	3.53909928884711	3.49437382059462	3.29201635953966	3.33780651651456	3.65829557267079	3.53350277317909	3.28898093810486	3.79695794673019	3.75755420882248	3.70524168649499	3.98639119587848	3.80045331000334
ACBD6	3.93156090318401	3.28315608478052	3.4741028232076	2.36251583654327	3.24706021871841	3.87035571732645	3.48519885153178	3.31389973266862	3.57644670443737	2.78779566513414	3.061141386219	2.38841695385072	3.54307537407144	3.07362737928498	3.20728251804892	3.28617607158668	2.60398960612258	3.05057993208047	3.46149060327758	2.47135685581737	3.66307474891512	3.76746056478236	3.4780546276304	3.46463303906837	3.80284162008497	3.39718906503578	2.43640556485414	2.78914988872962	2.44459683892959	3.17812836041295	2.36944356439663	3.2427332213976	2.9076645055106	2.65796414439478	3.0902398522254	3.50194667445687	3.48923610261024	2.47732080133734	3.34663713904541	2.42061429131883	2.13700178592686	3.32560668668044	2.95179532674567	2.7494559305887	2.71983182963879	3.11521039007114	2.89374013290191	3.77780134718201	2.97726858245169
ACBD7	0.550267229939248	1.07649717900018	1.01746856283778	0.699748762813454	0.919216832122657	0.40126729325738	0.315023411102865	0.912172844226527	0.383201652409007	0.640233889312391	0.250751490430908	0.770927293524983	0.524352261037439	1.84238317612646	0.403669953866176	0.512197837567105	0.728314719127589	0.834330968013276	0.866099340374572	1.25376797794839	0.784833916351878	0.63619788514754	0.634448223763756	0.591042857860782	0.676100715708088	0.614839568792546	0.807595713474149	0.632381017641883	1.02859135825987	0.545128959065682	0.726288898343371	0.563342888916081	0.585970256187212	1.1771032647576	2.20750258194472	1.00083173388415	0.579804761370799	2.134146486857	0.561953284629	1.8355843447475	1.07987970834548	0.46788428042722	0.590699452589346	0.627437602098136	0.693184519540316	1.39071593646191	1.94052231731654	2.13357555490656	1.14077645054018
ACCS	3.53909928884711	2.10691548379082	2.33453876364926	1.91335561713945	2.06328799342846	3.18248584415582	2.81019897221145	3.34941285934847	3.93388399983895	1.28396895377812	4.09292346604037	1.33096753168359	1.79748875101139	3.85073659251514	4.19836902907307	1.83275132338715	1.79281843386323	2.30065062133451	1.86553840404916	1.57564058724622	3.56074930520139	2.87606754798449	3.0551798908904	2.82446926305944	4.30867913090974	2.43869547157952	1.69131705205179	3.60384160723058	4.42059405678361	1.82851221087532	1.07202561417303	2.05122647686796	3.31190254887295	1.45829701196611	1.26406649513146	4.04734889141809	1.87858769342812	1.36174511594388	1.51556532486389	1.50688738545288	1.52983978230044	1.82529924342064	3.47915306453073	1.80833018880363	4.12464815970311	0.999164467796873	3.79426449023392	3.07713215813894	1.6298606565349
ACCSL	0	0	0.155510743492828	0.248039925536428	0.0882976811439396	0.132667851695277	0.0357768318964359	0.0949944077179905	0.0466976510459964	0.302228819170397	0.149734042771614	0.0673867966082292	0.282408070465987	0.0952064500860523	0.0322677321034582	0.430519007551627	0.0602046567789836	0	0.235081432737659	0.0902537848521487	0.0449431141368434	0	0.0358332360996887	0.0277999699412045	0	0.16494086679355	0.330581611868048	0.235889926077192	0	0.0591584948291686	0.0614103171538649	0.279158493613494	0.163087879343207	0.496705102067235	0.11869957418345	0.616025938309449	0.018808682289778	0.0871196101377641	0.0600991264407815	0.351011773610189	0.250266285714995	0.142668518369308	0.0325985996674794	0.193446488088253	0.171718270594706	0	0.309381426352061	0	0.95349352985245
ACD	4.14526014999038	3.3736136486994	3.48824436214648	3.00627581928229	3.57812026537626	3.89957921322373	3.11593743917386	3.42113451074679	3.21932774907114	2.63755632106966	3.35698992611655	2.89231909417815	3.12572007301044	3.03828917184049	3.79086562710298	3.71241547411923	3.08891533630298	3.32734050570727	3.43097372213906	3.5653542724817	3.75885114186058	4.56928087454089	4.35248848528898	3.51914441381261	4.70640317820361	3.54523419603265	2.72608937264448	2.75309426461922	3.07481597262813	2.40918129115709	2.41033965963259	2.71109285565548	2.58738481283662	2.58552034554668	2.83083955177761	3.26087574074045	2.39395763573764	2.39628436833929	2.13626349939121	2.50765015738703	2.4851339297091	2.11239839967266	3.07599804993082	2.78129331361162	1.88249167154307	2.76348510462771	2.39747561800404	2.2272552670529	2.53793499015684
ACE	0.335280873299227	0.403581489265323	0.0512157634188741	0.364847760151747	0.415511842652225	0.752535361758679	0.280695814436354	0.375692403254958	0.604748549102949	0.12812792895544	0.485480245195614	0.216228356630958	0.263603732154359	0.0952064500860523	0.615924573081606	0.259495303937004	0.147434349404595	0.0865330299765029	0.357812602992481	0.363522697389567	0.463312131008375	0.526264003607467	0.994752199982208	0.38500957752043	1.36953125542267	0.125259198450225	0.447953279736886	0.293225785194464	0.196516086914874	0.185165130689879	0.163862687694548	0.42362018307429	0.428836624052999	0.0699968241654782	0.170368394966942	0.334508518649672	0.366851623639074	0.17474690358475	0.1617905920153	0.150949453850425	0.237836031042607	0.283208799242398	0.346057191928409	0.323339562664538	0.353420094617667	0.0945692675273509	0	0	0
ACE2	0	0	0	0	0	0	0	0	0	0	0	0	0	0	0	0	0.0139519166489686	0.0587754700847258	0	0	0	0	0	0	0	0	0	0	0	0	0.0423321348618873	0	0	0.0534091859344039	0	0	0.00329838355196973	0	0.0142881619616454	0	0	0.00477836271819625	0	0	0	0	0	0.0681427622429365	0
ACER1	0.667181507385076	0.517269809377621	0.518204958048688	0.351011773610189	0.382049069197751	0.50345530514494	0.468430386146864	0.390691404886334	0.276353545771605	0.316401228801371	0.429494775733685	0.186248520257118	0.282408070465987	0.259197363990819	0.67190432169029	0.444773646175774	0.478079246232209	0.436502380756922	0	0.332660394266853	0.416488342438385	0.997783312183514	0.729040374208244	0.73882901777531	0.355153803133204	0.41734151152393	0.545434722027945	0.469601649111128	0.502670452030234	0.299778256405392	0.503648995450952	0.405379602307282	0.642126768787416	0.473451161132109	0.304089198257487	0.0897757887806282	0.49817485485992	0.366851623639074	0.337230398660463	0.242716984712948	0.69220223895435	0.354617625877737	0.192603799482231	0.330752206461879	0.238184985984704	0.2443173194926	0.526045099993681	0.147079368382617	0.42571481004956
ACER2	0.137431389882092	0.325656175557491	0.119750183224237	0.231526007592774	0.0276860390445611	0.50345530514494	0.131229451900811	0.164528821799866	0.396784299117199	0.442476564781884	0.227679187693478	0.0953119804242543	0.147789515849385	0.176944694765012	0.103905538622073	0.0814416141445486	0.400274084087779	0.193790283669805	0.209382687592784	0.232304026627397	0.0449431141368434	0.0709730660334877	0.103103731330229	0.0935603975378867	0.0897757887806282	0.0878723285255741	0.617276759383934	0.44937160505593	0.149126402813722	0.448319799700305	0.527276645452202	0.42362018307429	0.727322298544702	0.628579370685019	0.497255303652616	0.228747613787918	0.570994601337641	0.489125788395742	0.328480187871803	0.795147291849492	1.44547580289134	0.53770673674087	0.429085336731676	0.520543589470867	0.577991272696705	0.124519326002578	0.431777346410221	0.120158843498422	0.769760688540544
ACER3	2.45176682980369	2.51163808258793	3.02039583479559	2.74242079809801	3.15318922912854	2.56650507452521	2.21600490189413	2.82155852234192	1.65255694804662	3.21679240587221	2.51041716125898	4.20116813940899	3.35945223139002	3.805083751492	1.79887486387415	2.94205871543546	2.80692746569289	3.12246934503499	4.17433858999262	2.55513332426459	2.52250731019218	2.48021341193851	2.57488059556669	2.24930668515594	2.6878156618742	4.12736661348714	2.98182698203835	2.34275389761414	2.56418126871775	2.5320809048054	3.95552108253483	2.10800333584384	2.19167362007477	3.30282486747376	2.35703538447356	2.57774620488779	2.11170687800079	2.82803129555135	2.52757381091326	2.99814404253547	2.88027074493354	2.80171461529567	2.26590833794033	2.56628124133901	2.73408269163973	2.24468998670547	2.74750734741399	3.36726778262816	3.50194667445687
ACHE	0.0945692675273509	0	0.155510743492828	0.0804194217408246	0.108656160816118	0.0327656217364529	0.0207243979780602	0.0403994723798584	0.0761548783780826	0.12812792895544	0	0	0.109753414738811	0.545807998729761	0.0186980537901123	0.0402893732112755	0.0279127783477101	0.117345270396807	0.0833650217776098	0	0	0.0253356016908427	0.0358332360996887	0	0	0	0.0681427622429365	0	0	0	0	0.0416129675722516	0	0.10485045630784	0	0.0261209013575848	0.018808682289778	0.116718677662578	0	0	0	0	0	0.0783729382181006	0	0	0	0.175438761780132	0.115250199729619
ACIN1	6.52001956942765	6.29656341322261	6.27324160328317	6.08035014340771	6.26751506320506	6.18665876720623	6.13139107643023	6.31732147604588	6.26554841509727	5.58721336296301	6.04154908267353	5.94321675666944	6.02380784005934	6.05338810229905	6.29506724570921	6.15298731458478	6.17477898845128	5.95886010868801	6.10786487348979	6.37046553277381	6.42141819529618	6.28010116058973	6.37471868576283	6.42304252527553	6.21468623765012	5.86397260150863	5.72521458541746	5.93250823350138	6.44943851674721	6.01090410440638	6.02717184584722	6.04916975599983	6.22000919679326	5.84179678709711	6.06872712600406	6.1722153342777	6.13966856446696	5.98559041748845	5.94688531292892	5.86397260150863	5.92811561285705	6.00967189756402	5.89166091858247	6.01895894949469	5.85336116798753	6.01203806569252	5.93430070243596	5.60980191838877	6.04154908267353
ACKR1	0.496931069237662	0.530051635852453	0.910286155574018	0.420496773664033	0.301056171473845	0.809375037637289	0.344145343924548	0.549313767416623	0.852741518139729	0.73819401294579	0.397580222460707	0.125617960591535	0.167019835568268	1.04846304500315	0.387251108319572	0	0.154900185051757	1.07297385114575	0.909262635761225	0.250362910428853	0.206224764706046	0.654754787828876	0	0	0.393220067814428	2.00538479011019	0	0.0867998567290208	0	0	0.196674391387587	0.396784299117199	0.163087879343207	0	0.254203459515287	0.273162258441375	0	0.319737102066038	0	0.230895513911171	0	0.165284139348071	0	0.520543589470867	0	0.315568024076599	0.264071033561665	0.529396581535128	0.396106016758939
ACKR2	0.268371333736206	0.109805698027492	0.470066105077734	0.0804194217408246	0.345351911989422	0.0327656217364529	0.169615892256587	0.180821414319943	0.107321377968186	0.092759868803428	0.0685748680084409	0.245840397747385	0.243836484314947	0.259197363990819	0.0820764191408586	0.17251726035421	0.0929779698861432	0.144230146346557	0.209382687592784	0.0902537848521487	0.272117471752223	0.0709730660334877	0.103103731330229	0.0625571954794389	0.128228818150429	0.052974926013821	0.0802555372262291	0.117444404874451	0.181715480648334	0.108656160816118	0.180132469651481	0.223368713144436	0.074223987052271	0.206704200424538	0.130098438723946	0.128743499671156	0.187007845755889	0.257790452020891	0.103905538622073	0.209434970881465	0.184688443181835	0.106110495028978	0.159824863843263	0.12037051941789	0.263146997750143	0.337567072306549	0.431777346410221	0.0681427622429365	0.42571481004956
ACKR3	1.08542446083169	1.15853279833652	0.518204958048688	1.66120892663756	1.58393534138459	1.05325808447643	1.08093475514524	0.715454519436702	1.25064808146623	0.86900429729269	1.02777253773018	0.981642645958097	1.47667140562635	0.632594158354943	1.64643691215688	0.974525903741837	1.29546360758273	1.52333334048869	1.58571394441107	1.15537930026342	1.00628175313813	0.547196063225264	0.675107030800083	0.992461556021585	0.676100715708088	0.752655175282582	1.03603317214663	0.637894933602106	0.540743631040577	1.43132696331875	0.833005794649642	0.99602969931439	1.53948443124711	1.12345098171506	1.32694910929259	1.01606037283425	1.11894105704565	1.33275140575646	1.22551873240548	0.414553792844024	0.835838710318472	1.20733410315208	1.14285431237637	1.04487412953622	0.753080864145906	0.546423450340477	0.863593305530273	0.368500622594265	0.806039456709209
ACKR4	0	0.147284200821334	0.470066105077734	0.155921857526177	0	0.0120849435881646	0.105056868009134	0.147483072935462	0.13607697836798	0.055549607719935	0.0685748680084409	0.216228356630958	0.226512471324959	0.176944694765012	0.165234997584357	0.139594632641585	0.165382422875498	0.0865330299765029	0	0.106949093347605	0.0594361453978077	0.142374691935164	0.0358332360996887	0.0625571954794389	0	0.052974926013821	0.115506442109894	0	0.306201224923509	0.200144499385184	0.0936136535528165	0.052315328867419	0.0876562466582141	0.0534091859344039	0.0876562466582141	0.228747613787918	0.221447526270207	0.0969060039900311	0.298060137835799	0.414553792844024	0.102524943636452	0.127202670107062	0.0613007473163648	0.171673013597594	0.215652756751785	0.231326323276728	0.445625731559157	0.204574387712607	0.273612349182332
ACLY	3.65280010628317	4.10193807028573	3.79426449023392	4.36147617964626	3.77451005933985	4.09432226706177	4.29141603393466	4.14153700312141	4.66379342186748	4.09698834925091	4.37870016634141	4.68031423906038	4.17702268467336	4.22063539435808	4.28580563987032	4.06562851762436	4.53559206787283	4.2134417416184	4.06308971535779	4.31266284970345	3.61059446216707	3.42113451074679	3.73697672745267	4.17350302773893	3.3093710099063	3.6398131522506	5.28659080400458	4.860632615623	4.55719049136927	4.79265931745862	4.62175785751955	4.65650298232819	5.03760977349554	4.57908994972103	4.86221605861605	4.67027881037995	5.13090131913263	4.67511256161759	4.60289239144238	4.65003761485547	4.44088611148363	4.88069113324227	4.71396704858204	4.85483030275617	4.571067248626	4.62553691727656	4.33781693893365	4.09461386501173	4.31623269754099
ACMSD	0	0	0	0	0	0	0	0	0	0	0	0	0	0	0	0.0618465393891753	0	0	0	0.0736841250519268	0	0	0	0	0	0	0	0	0	0	0	0	0.0366120160683378	0	0	0.0581199894081298	0	0	0	0	0	0.0323778516356359	0	0.0992399933184802	0	0	0	0	0
ACO1	1.27953059345489	1.35147275267999	1.13908266428811	1.23054247162793	1.52178327988327	1.61537448148548	1.02755761084779	1.5140850243794	1.34730628918722	1.0029114398266	1.68387437650564	1.21215302215172	1.47667140562635	1.36738158110466	1.31004600680512	1.26171377282037	1.35766685594226	1.49441600825384	1.48487213848462	1.11378774456629	1.06685253816452	1.15996997957423	1.18587846385346	1.31949619563633	1.39288035394416	0.650796598318658	1.3094257253563	1.33784651105	1.64392584132743	1.35690815771305	1.46185105203328	1.2836624191098	1.41655580975803	1.55644598598572	1.367163248907	1.07107387589505	1.15439659782939	1.7255038326924	1.35052127888074	1.16395367547752	1.59141035820184	1.6129729769366	1.46881381913547	1.46264986318169	1.76856793636823	1.33705285283264	1.12798876996561	1.21138204192955	1.40223575103975
ACO2	4.42035332264943	4.05194222444045	3.84383569843473	3.8020268864446	4.2589442680515	5.37869738632055	4.34413779781804	4.25114358933202	4.53837600825479	4.13142865837267	4.56707654410804	4.05381001535701	4.3401679277883	3.64956784570108	4.64874942382579	4.07204710913667	4.2629633242046	4.41980744158413	4.11046835861386	3.8614099042885	4.21312342837789	4.51814220794996	4.8160382803515	4.43782076687658	4.22037758272415	4.10023884989624	4.71337941541518	4.7648507795904	4.02710356163433	4.25366903143495	3.60432293628566	4.4182590976656	4.61507370642384	3.72695901946159	4.82816565477096	4.45420022928846	4.56458886269637	4.01448496569218	4.12975851378813	3.78117370764349	3.64476606603127	4.4869347920824	4.53934787790678	4.63417401317907	3.99013867687899	3.89463980535076	3.42640716763938	3.05974495463473	3.44362982705332
ACOD1	0	0.0485796421364947	0.0835832416266101	0.337479378341116	0.147738626800347	0.258735902671276	0.0207243979780602	0.078749521984887	0.0964315841862722	0.111167431735655	0.320425108197526	0.404099529503227	0.207678586548923	0	0.0580104195706295	0	0.0139519166489686	0.0865330299765029	0.0833650217776098	0.0397308128476823	0.074651091131334	0	0.269344283752522	0	0	0	0.266287365182779	0.126493251989957	0.196516086914874	0.0759397782023803	0.703375657013256	0.0288022074733343	0	0.0534091859344039	0.0311494463503541	0.0581199894081298	0.00999010873407386	0	0.20986427505986	0.0397308128476823	0	0.0323778516356359	0.0613007473163648	0.055495851641213	0.0830464310129431	0	0.0550596099013881	0	0
ACOT1	0	0.505449343891647	0.858538557893315	0.0804194217408246	0.264529802923646	1.31757052876506	0.893144167658276	0.492746481460453	0.0466976510459964	0.847779809109708	0.731596189591521	0	0.568090514510081	0.176944694765012	0.403669953866176	0.636518727599394	0.470033107981655	0.526820771065131	0.184877548675509	0.379988322442889	0.65718556967821	0.547196063225264	0.594833347406665	0.64109824065705	0.239870799759293	0.539999631640343	0.736381373725736	0.369892435296008	0.463189890374185	0.719649655819637	0.110011715588565	0.697970101949898	0.344958296063862	0.991913193563812	0.628698424159561	0.623416572286169	0.742441357598257	0.557362141520883	0.143383377217895	0.16330067635698	0.227233492612803	0.23774179215143	0.517269809377621	0.713827268787228	0.436703140448462	0.719649655819637	0	0.803894835818506	0.862406308540657
ACOT11	1.33154532880313	1.13417046478161	1.40664301293541	1.25125965284151	1.50981489827841	1.13519098081627	1.30477973432555	1.10577234366649	1.26231451527901	0.979786038246125	1.65072304731623	1.3148324778492	1.05702844051445	1.28201184446128	1.1911607555636	1.01369949719367	1.07223908842439	1.3536878311796	1.02755761084779	1.31850573028894	1.58693767101866	1.20994446321565	1.55718419172056	1.23376893030512	1.59167279375134	0.850094602168472	1.26347635647187	1.17644669064426	2.05020328002959	1.10509058644615	1.8364916198088	1.20287913606493	1.24608945667495	1.1771032647576	0.872841970486726	1.15396403215548	0.965726476044603	1.11053336713078	1.29197858070439	1.46802677820483	1.15187198658067	1.34857668144707	1.0191972054469	1.24250865526758	1.27176782039614	1.46689497185479	1.31717211542201	1.4724801203224	1.3706742112795
ACOT12	0	0.0485796421364947	0	0.0300310992127508	0	0	0.0643487105549422	0.078749521984887	0.0347739601727712	0	0.0236532526130182	0	0.0485796421364947	0	0.0186980537901123	0.0402893732112755	0	0	0	0.0397308128476823	0	0	0	0	0.0517652809012076	0	0	0.0401776653921348	0	0.0505619114627158	0	0	0	0	0.0665190798364179	0.0261209013575848	0	0	0.0267906937085536	0	0.0656537310598202	0.0127640390074737	0.0934016111847548	0	0	0	0	0	0
ACOT13	2.4592975605211	2.76643525424772	3.5221022679715	3.04227044387382	3.14515629395189	2.6756078937949	2.60506867215219	3.09289350109472	2.53997819528528	3.3587422206745	2.68258121410248	3.00222886527207	3.20312458801103	3.72323512438796	2.42775177385678	3.10842165802822	3.1696161539984	2.93081962990632	3.34663713904541	2.84234562338981	2.69334052805697	2.74623269050546	2.96071950442937	2.57115489798179	2.84110304456514	2.98041823020635	2.68376864910902	2.48811150850901	3.61830217778085	2.33577849875704	3.30618893950405	2.66039435952294	2.73563412223228	3.00647655374247	2.74482968939412	2.76833175872384	2.51376497929509	3.24230302118131	3.19278411276543	3.47842904930767	3.37384503274561	2.7230977631552	2.74087132091718	2.6567453467706	2.99883267335676	3.09333500833167	3.36979644555622	3.12351905614431	3.44830088810654
ACOT2	3.02510165365736	1.84777139703901	2.01671497415841	1.96188670637071	2.91037292747929	3.03917893880552	2.64402464708114	1.69494790875717	2.66112805196634	2.24546373808429	2.22959474929459	1.37971089230736	2.32637675861077	1.60009670232283	2.9996376138974	2.00056431044396	2.22401678328934	2.20305735602795	2.10820881865238	2.16809030812279	2.90219815254475	3.25946099294077	2.87678550981747	2.20305735602795	3.00431325317394	2.19541402397978	2.35981789873589	2.43102760367162	2.36418601055258	2.05095110192619	1.96783851933465	2.49537668371499	2.58358321076148	1.61934803490765	2.20378504649276	2.753580232718	2.84213429918444	1.67627139494981	1.70965883467368	1.70036180722466	1.42256539465478	2.27201970970267	2.21554158496626	2.43975676273172	2.24951194154831	1.51259312371825	1.74631361505696	1.84432369655553	1.22227730314003
ACOT4	0.496931069237662	0.517269809377621	0.382230636452431	0.432439734900738	0.618153873721348	1.3835912444874	0.267856786127389	0.665851548171954	0.604748549102949	1.14962579688674	0.872841970486726	0.70436953174974	0.38613018784365	0.314005479812158	1.17086410413973	0.209132051786651	0.636724136971891	0.632487587998413	0.259445736698182	0.647320838172736	1.74954406766518	1.42609780237591	0.783443807488464	0.707096340800891	1.36132263183926	0.614839568792546	1.01419304112342	0.376215227579735	0.811426029365252	0.685545594448177	0.690931278426517	1.37261964063378	0.796864739560733	0.446508146478854	0.287155051899278	0.737454190732355	0.825145581775448	0.247084273020281	0.746918573633246	0.362937132862577	0.284969867968616	0.581478402391097	0.617641691995107	1.12561812678646	0.825145581775448	0.495818901855479	0.796864739560733	0.728826717855377	0.511202903390714
ACOT6	0	0	0	0.0804194217408246	0.0882976811439396	0	0	0	0.0964315841862722	0	0	0.156636748200849	0	0	0.069665956601457	0	0.0602046567789836	0	0	0	0	0	0	0	0	0	0	0	0	0	0	0	0	0	0	0	0	0.164578389038688	0	0	0	0	0	0	0.0723761062517552	0	0	0	0
ACOT7	2.19780834188754	1.1022616061138	1.52503222179952	1.36174511594388	1.97437306211952	3.03139755478214	1.20150658095512	1.30648600988052	1.84524644093515	1.90091388353613	1.89456248496438	1.23967324298533	1.20198001546181	0.675997452985419	2.46611645045782	1.56348844312731	1.2212408293139	1.50044822223781	1.51011840003492	1.78542146004426	2.00056431044396	2.63494313850822	2.74623269050546	1.47447156005163	2.29629392799628	3.16336130422086	1.88591026657417	2.00199592366763	1.83982047981935	1.84541130582101	1.51235178763305	2.10338477493565	1.91504257194948	1.32262663316429	1.93544455529931	2.50391991909336	1.7505802724264	1.52351004561163	1.60250102975433	1.33811320534328	2.25614529339465	1.6129729769366	2.00056431044396	1.69894485450198	1.01129317030302	1.31605926736348	1.35981769215704	1.07934285143886	1.31074079714415
ACOT8	4.58803709203099	4.24803996009889	4.94457144374252	4.01146793600727	5.09211135962807	5.01162483213719	3.94727876763388	4.62295412625464	3.74725426563688	4.30059067449539	4.48114361590746	4.33095957989039	4.42737698683193	3.81275906978241	4.06824346068799	4.58515144721763	4.11566013258101	4.54925507138861	4.40030610193065	4.19270169087291	4.3040619040226	4.96752592867338	5.27617791472358	3.90472606528651	5.17800188833004	5.17649383794312	3.86802741799998	3.68141804716286	4.23528983584515	3.32935313757326	3.73541325953932	3.47523629670657	3.61059446216707	3.61854601097891	3.92804301579099	3.96048114747121	2.7383134685959	3.70710786798516	2.74815603773429	3.46102118075851	3.62062011533608	3.20674770950294	3.74617889178637	3.75911592179873	2.9315330055202	3.38609872783887	3.239455890371	3.1698721841736	3.48631693282221
ACOT9	4.0436626671972	3.91126104432578	4.14770738695008	4.05057540956262	4.5934711046145	4.08004641876731	3.86976683081521	3.89312903095036	3.92692400572404	3.95178034553567	4.35187885215366	4.40636112868055	4.31194504949607	4.10740357378133	3.78117370764349	3.94039633630301	4.16738151354053	4.25609800752283	4.2658935335668	4.17895796311728	3.94620000473749	4.00251717794746	4.32047847148422	3.99122738251606	4.22386603436588	4.39022308261617	4.5934711046145	4.06713034119691	4.83646840357677	4.00251717794746	4.68824349365833	3.74937879500985	3.38736929435225	4.16546229916707	3.54176789824359	3.90043667149345	3.84355956461768	3.8183388918044	4.13776344772182	4.04335589896372	3.51282947393397	3.77084823096992	4.11046835861386	4.16458385415737	3.94306043449491	4.07017811133057	4.10575941085921	4.69331886050632	4.42261852315869
ACOX1	4.07149976729843	5.02147127339112	4.88028125040406	4.98683744389243	4.54665554778285	2.98155632479637	4.60023138877193	5.16849007570756	3.7135365710147	4.76857115483112	4.00167077502465	5.13090131913263	4.90099048465602	5.56146665422365	3.90546881949649	4.78176509495009	4.9467498368005	4.83317033684385	4.95278924798357	5.09078281495726	4.34866743144191	4.0075423510914	4.15028452934657	4.0838259414173	3.60586795491951	4.46768040533974	4.19933351588523	4.7320424357037	4.91399488979714	4.08982175078925	4.97092545341709	4.9524293680709	3.7844319713016	4.82445746756602	5.11976763999816	4.46923888798245	3.47102480685157	5.43623403095541	4.07235239697917	5.40758500083568	5.72747325144384	4.31266284970345	5.05457870194011	4.25696446201333	5.1521467160044	5.71242707108049	5.77815559229042	5.7241666046961	5.77111624583299
ACOX2	0.225139196377714	0.619991371860701	0.59867851655452	0.679350205859502	0.701017128422169	0.742441357598257	0.851037575267492	0.267907226808935	0.165734512982486	1.46642702891561	0.270382078288059	1.2229963674751	0.771787931637954	0.463434371642564	0.144230146346557	0.636518727599394	0.370544980559357	1.11082592726496	1.57564058724622	0.106949093347605	0.16494086679355	0.228649148883173	0.594833347406665	0.0935603975378867	0.393220067814428	0.614839568792546	0.545434722027945	0.666316077738377	0.425881066704153	0.185165130689879	0.386889083666434	0.243083667241226	0.181211109529325	0.174448659776717	0.328930680748458	0.273162258441375	0.165234997584357	0.126027408514085	0.584884447308874	0.374753421324977	0.0656537310598202	0.420496773664033	0.0859365504845275	0.627437602098136	0.400740495640936	0.150441820618189	0.171869874496449	0.318461626058992	0.746063893955509
ACOX3	1.87334836762125	1.43164124867603	1.99976942017117	1.73636065506642	2.30939786606749	2.17545930155752	1.25376797794839	1.73102669992776	1.33656835908259	1.44718549413492	1.7134140071278	2.0386648230287	1.83452713370477	1.72075966845057	1.67880932714289	1.81253609148556	1.52089494790493	1.97702798232375	1.97527929829563	1.5501735896144	1.90542066576237	1.94244633663354	2.0429359063243	1.62040466823699	2.52658168705442	1.96671000488592	1.81372618495963	1.52632842951168	1.86500072737646	1.40884087804673	1.75188756912675	1.50784470963982	1.45754289200464	1.58601656228355	1.81229451570423	1.78403169766829	1.49920894668825	1.6231094945497	1.19497293529859	1.59167279375134	1.78790207204912	1.65232097946789	1.77930115884655	1.62458023590592	1.54842535469697	1.55884065153174	1.45705221857864	1.56094351786054	1.62098887646084
ACOXL	0.137431389882092	0.0485796421364947	0.691680961988844	0.380200452713877	0.0882976811439396	0.118067141122319	0.157655944991576	0.180821414319943	0.248517615506799	0.12812792895544	0.227679187693478	0	0.186754574179782	0.696220033258255	0.133764481723083	0.526780875570433	0.304472014802836	0.415354121980735	0.282585772239118	0.176334444028664	0.416488342438385	0.505762823864295	0.499652916035829	0.0831001870916651	0.412996659461942	0	0.465355780035774	0.26795766749048	1.074105244616	0.124996774383845	0.540151866733829	0.305019135522502	0.619799278684288	0.584817683500809	1.29793539761883	0.357132852659099	0.436827311488941	0.401483112229578	0.551801789182579	0.5813643417412	0.901677718222621	0.576725329370314	0.438085617872467	0.443354961863215	0.699100081783516	1.1596042862991	0.721654274794842	0.529396581535128	0.49817485485992
ACP1	4.99308644130822	4.83532455407234	4.22292393469693	4.80164968127257	4.5200256460454	5.5609695350699	5.24910184630228	4.48214682956629	5.94845945328417	5.36750043334563	5.25231077176993	4.34264100091652	4.73418516085266	4.28844619542729	5.60380592149985	4.80062576816898	5.11477685638958	4.74915315414862	4.63354265989931	4.61417059402897	5.06052879615724	4.89603185062948	4.67698009348143	5.36493702327663	4.69621214865	4.45105336844751	5.22487790710885	5.68866364230059	4.13669970266317	6.05394706442258	4.85699725065027	5.63747526421666	5.96066753966709	4.71768862083331	5.40712963784743	5.17800188833004	6.51259095090304	5.05090230681633	5.78014018165002	4.71303471127858	4.79604365548743	6.14230793354643	5.60884667441674	5.60783489302307	5.47104530036653	4.73343696975524	4.59279216904074	4.42940220629512	4.60430457500786
ACP2	3.73185456200504	2.75282397647761	3.28496753970305	2.76643525424772	4.68266668638153	4.68791597327444	3.09920407526987	3.33182348222633	3.14468965216942	3.71474783043333	3.7557081419985	3.47346134078819	3.10991675147059	2.40321851133931	3.15444001716269	3.31726217145663	3.38791359341016	3.57915005967294	3.48317438684443	2.3554243793029	3.7285765877567	3.72514873725817	4.97854795958871	2.98725127198598	4.38399712539013	3.84996108734847	4.4000169401359	3.18400725291844	3.37940707661888	2.57659632510293	2.78704046157206	2.71518367943937	2.60108457546828	2.4112238574106	3.21465712261623	2.66501714226399	3.0047019177817	2.49305320683765	2.92429270628505	2.47732080133734	2.17720873522671	3.24320769399799	3.15756894250303	3.29328547784494	2.92312989954415	2.57284702138175	2.08815843631691	2.25765000473164	2.46448444858986
ACP3	3.01621092733664	3.8070421339645	3.93527678964873	4.82790538954312	3.90646773715292	3.23853460171146	3.25837769484756	3.79199856518591	2.83535849653993	5.02294494248655	3.94487792240675	4.97092545341709	4.31923493316919	4.91571427687768	2.99666459481489	4.22357161070485	4.09292346604037	3.93125300046758	4.87166429826086	3.89489508535252	3.85627464776177	3.76096595978896	3.48949504227796	3.97603264879346	2.53468563484256	3.11371865662859	4.29688219539605	3.89804445701213	3.23554613166576	4.23461309488233	4.00727441812036	3.31467886493486	3.57219109821904	4.34041727582112	3.09498205094071	3.25435866482612	3.41277839463424	3.03186563198248	3.36979644555622	3.23897782845546	3.18642562097318	3.89936474584247	3.87984899213005	4.01007954523458	4.43990292380113	4.48815549801697	4.07514244512452	5.10386132440762	4.11193095563541
ACP4	0	0	0	0	0	0	0	0	0	0	0	0	0	0	0	0	0	0	0	0	0	0	0	0	0	0	0	0	0	0	0	0	0	0	0	0	0	0	0	0	0	0	0	0	0	0	0	0	0
ACP5	4.83458427287928	3.04437678380855	5.01521276752224	3.76746056478236	4.640139007365	5.24162729400856	3.57294549677699	3.20252556217935	4.60779747251786	3.39886092615505	5.1398141694796	3.1701661432572	4.13698094657837	3.04582911065689	5.34164836589279	4.29403259028475	4.29778329972761	4.35366517781094	2.99912128136052	3.10225695938839	4.44122464068939	4.82445746756602	5.99907348311233	4.76233069847858	5.50728296046527	3.65640992402836	3.95151703828468	3.30394288988813	3.57439389365653	3.9401488899551	3.50889935537864	3.75544765234383	3.8811760599153	3.20570456908525	3.82466325760836	2.71865443531753	4.18342152586237	3.72348695409118	4.20409700866354	2.62238685184766	3.45787681433829	3.67758532207558	4.27154129727655	4.22766191437264	2.91081511308784	3.90100001998987	3.09993751496905	3.1302569053765	2.81348498589596
ACP6	2.26036591687745	2.09862136163277	2.0456424674358	2.09525072386142	2.27534669607241	1.59340348920171	1.96118253731494	2.06792230012014	1.86658602196959	1.20416462090754	1.76622794701513	2.57368659692856	2.35930281984332	1.7904477516954	1.73918367233051	2.46922974143473	1.9062948773153	2.10919978907735	1.87396206170849	2.69603323325665	2.23079949122012	1.66942666366021	1.79635157302322	1.77835762752573	1.99501693004638	2.98682421290723	1.42967945906505	1.66861698570303	2.10073058755845	1.49352842002768	1.59771210299435	1.76378129637768	1.6486223662864	2.92559294830081	1.58250830552833	2.61386241556857	1.71410334145677	2.34631858860859	1.38550543060971	2.32387518536045	2.34898176376712	1.15638401265503	1.62488705036953	1.45273163030182	1.75880237280415	1.87722260379578	1.90039350453181	3.17495061727816	2.60339623408001
ACP7	0.0517104959824575	0.147284200821334	0	0.0804194217408246	0.108656160816118	0.0120849435881646	0.117962574544956	0.0592138090790014	0.0466976510459964	0.144230146346557	0.113215934384097	0.454797508241127	0.0485796421364947	0.389117125700946	0.0820764191408586	0.0618465393891753	0.0139519166489686	0.0335439027725541	0.282585772239118	0.21321730795022	0.134543388108817	0.118912616679096	0.086263202316972	0.0831001870916651	0.0688987273333159	0.938303978337676	0.127615645393473	0.135872313552134	0.0913193822460952	0.169719512517107	0.232914359490801	0.0833650217776098	0.11869957418345	0.374876556583489	0.130098438723946	0.0417246753913923	0.0416129675722516	0.0305907601637089	0.0600991264407815	0.0910509311541366	0.250266285714995	0.0974915779451052	0.0778898395684685	0.171673013597594	0.127513867295396	0.0945692675273509	0.204625733171764	0.395040094692011	0.239442649249378
ACR	0.0945692675273509	0	0.119750183224237	0	0.127924348842137	0	0	0	0.067061144903369	0.055549607719935	0.270382078288059	0.274732408271382	0.0688987273333159	0	0	0	0	0	0.259445736698182	0	0.257981809647309	0.118912616679096	0	0	0.239870799759293	0	0	0	0	0	0.0781573070457772	0	0	0	0.0549479020822475	0.0897757887806282	0	0.0534091859344039	0.037949482223632	0.127513867295396	0.114738227715661	0.0233148054907285	0.0519865585578485	0	0.13618349039784	0.204574387712607	0	0	0
ACRBP	4.94947046262119	4.24201184984049	4.39497836269295	3.87903887220706	4.94216234071047	5.17418491168985	3.26831766926039	4.03149980597185	3.3717607019204	4.1243419960785	3.90100001998987	2.91012642294131	3.35385195766172	3.67729943957856	3.50594487890536	3.31489286846656	4.01357717335001	3.88252046199115	3.99946188850707	4.17077442130909	5.13090131913263	4.77858444027692	4.38105142690293	3.27651582794321	4.69331886050632	5.02953309030606	4.01517239673861	4.73597869374688	4.19531193945994	4.08785235021564	3.96427250552002	4.82906956773826	4.22357161070485	3.79086562710298	3.44338588922931	5.10297260084586	3.89411034114989	4.46575692325445	3.98476396627413	4.37238149636994	5.1817956895237	4.44288463354052	3.83791468727049	3.9989384021081	3.79324187126796	3.9707766240545	4.18437501550156	3.85602555401271	3.67428177474683
ACRV1	0.0517104959824575	0.0485796421364947	0	0.0476988080606414	0	0	0	0	0	0	0.0536331625003125	0	0	0	0	0	0	0	0.0572412106615278	0	0.0449431141368434	0	0	0	0	0	0	0	0	0	0	0.0288022074733343	0	0	0	0.074651091131334	0.018808682289778	0	0	0.0526461964314402	0	0.0416129675722516	0	0	0	0	0	0.0935603975378867	0
ACSBG1	0.361788980706674	0.165234997584357	0.518204958048688	0.443470205495345	0.167315432243651	0.349622485184011	0.169615892256587	0.164528821799866	0.256733500683016	0.302228819170397	0.24015343034548	0.216228356630958	0.167019835568268	0.0952064500860523	0.178054571400252	0.191215178449084	0.104016167121739	0.245086172789681	0.109596564872766	0.408066788110272	0.341558034170765	0.207678586548923	0.221003535523863	0.267108617902797	0.164678845326548	0.334671291577805	0.151602439258407	0.44937160505593	0.0568596280765895	0.356879029851664	0.0781573070457772	0.234464393697816	0.24015343034548	0.266744407319294	0.207878646181759	0.218727493439369	0.177448705625905	0.108020669947347	0.103905538622073	0.103905538622073	0.530645725427092	0.213927215443816	0.201254873980725	0.109492944612247	0.155102010447715	0.263878399763726	0.309381426352061	0.289523178787179	0.523132659062663
ACSBG2	0	0.0485796421364947	0.0835832416266101	0.0300310992127508	0.108656160816118	0	0.0207243979780602	0	0.0108925978888913	0.055549607719935	0	0	0	0	0	0	0	0.0335439027725541	0	0	0	0	0.0358332360996887	0.0139519166489686	0	0	0.0568037741670192	0.0674943087656733	0	0	0.0423321348618873	0.0163266576859193	0	0.122758758376139	0.0549479020822475	0.196181077311694	0.00999010873407386	0.0305907601637089	0	0	0	0.00477836271819625	0.0223016021055001	0.0192588584990982	0	0	0	0.120158843498422	0
ACSF2	4.14302472399273	2.88279161221622	2.45574481466162	2.25481269315159	4.07413549123647	3.8235457836201	2.39869269493525	2.33899828650959	3.40644409944403	1.74606805077596	3.38059556957156	2.23985315818868	2.55922647033381	1.9661877627473	3.12190775177511	2.34304283907823	2.12550688984274	2.85170224088256	2.10820881865238	2.88524220631431	4.24948499066308	3.59806335136347	3.43309337531141	2.92895026778431	4.50371803516242	2.84183735621433	1.98007523635806	1.96804925773413	2.51801425131929	2.51224922636029	2.18627063325366	2.42775177385678	2.22705740596007	1.90091388353613	2.12944727914451	2.31940832762387	2.14096677428738	2.16017521829758	2.67406716668156	1.99976942017117	2.65653435072467	1.89364997015887	2.57488059556669	2.6117593364718	2.03976226681763	1.74002737227536	2.12523144864319	2.17904364975674	2.51022611612366
ACSF3	3.28177300415879	2.54027296067167	2.84675744562117	2.29428137021724	3.12131945709701	3.80782894579422	2.47926807149737	2.61520637220053	2.56650507452521	2.75902718440572	2.94399658416553	2.30248945979278	2.46430696534114	2.03826529457091	2.86448792990383	2.82309309816697	2.30670354484348	2.82504374612497	2.84524444255959	2.38161606704577	3.10113979310623	3.71597323484705	3.52327601339049	2.82446926305944	3.97225387444516	3.06681551907488	2.29825882407116	2.5271459097251	2.36418601055258	2.0696698598001	2.04746987393703	2.27420232759346	2.16106702933566	1.59039770990979	2.0219226721478	2.60318890124581	1.91227162398476	2.05912924975647	1.9897902285074	1.71675160740555	1.63413053086243	1.95121003584826	2.36302234649316	2.50597476915645	1.8682122573548	1.92194281257885	1.61029557799187	1.67770465213859	1.66567631298259
ACSL1	6.9429906615211	9.6475925521163	9.06748083487157	10.0605009420476	8.40694440277356	6.03784648858046	9.06748083487157	9.37114086156492	8.22026850175665	8.87493851855589	8.70747175384178	10.0605009420476	9.37114086156492	10.7528859192333	7.55330334288993	8.19991152073255	9.4349157553342	9.35373040459639	9.38780247957285	10.6604347662343	7.40193564560743	7.00949095722518	7.60087356079386	7.98927632404708	5.74440790232263	8.55003733841395	8.84048444429666	8.77868567262164	10.3583932480301	8.08995766409643	10.8086957771131	8.2877148930806	8.22496053499463	10.4016903833133	9.69985123881071	8.77244992915692	7.84075200862561	10.6085134312157	9.0522464780873	10.9118627784884	10.6996498079963	8.45994578565518	8.46978945695701	8.97391054897902	9.17942523636945	9.98448403074636	10.9482216560345	9.69985123881071	10.2424735492955
ACSL3	2.00846849651828	3.54025863580081	3.71893405917818	3.62785244111353	2.74567017959968	2.41888739302247	3.2769506527281	3.44552381349506	2.681589069748	3.62867632152557	3.10380771166118	3.89489508535252	3.88171884092477	4.39201762662232	2.50522386099672	3.21932774907114	3.28039204960545	3.54073314841651	3.63132897062488	3.95552108253483	2.49681701788286	1.90774889459622	2.52306586888897	2.70872381346717	1.85915770558188	3.5536323678646	3.64725841102344	2.61109345191694	3.91044665601361	2.64675371426083	3.80478722420636	2.62176057968417	2.80171461529567	3.98777311774733	3.07824136749412	3.23467191267463	2.60835185345426	3.79857857672589	3.12397673447842	3.65560816404932	3.8364121747506	3.02707196471175	2.97219096590758	3.00737746779215	3.34895484762801	3.64812930711808	3.99639376944125	4.21413554929835	4.09032362297989
ACSL4	3.51066290048388	5.94090978231357	5.87025013386147	6.18796693448625	5.00102745659228	3.79541439246614	5.07521060428195	5.86397260150863	4.78859834817982	5.54193836644197	5.41684779360013	6.50675577797996	5.8565682904397	7.20204824997359	4.47711051593593	5.05378165706865	5.64757374968497	5.51443263139317	5.81354161024777	6.94139299110279	4.29429816275901	3.73489998623039	4.30241576105624	4.6455250674179	3.5373998501498	4.97216953791185	5.4851203138157	5.21239177978857	5.89070952804782	4.79711578335882	7.12471510627818	4.86372530320531	4.85628872207064	6.18665876720623	6.25550348231936	5.4106558352397	4.63863384604354	6.80604119703749	5.7426930283749	6.85074425853874	6.92963837536978	5.33564718593183	5.23496559222076	5.26985478501674	5.65301606056262	5.86556840646767	6.9079335700139	6.84377585024499	6.45736031925537
ACSL5	4.26682186459317	3.57616687163063	3.08834458266784	3.94564817275112	4.93117036253576	4.43690235167602	3.97490829005556	3.36510422807835	4.76060876772208	4.23294344998623	4.44783946456303	5.16291248425835	3.95683700414433	3.53242466222032	4.39080131634783	3.75911592179873	4.42768237276869	3.79142103761758	3.91579914141993	3.50244878565753	4.52166652430144	4.23358877306306	4.46034846850383	4.26531540304585	4.08757714424648	3.79589286689387	4.64844317820097	4.20938797872473	4.68791597327444	4.61004679205781	5.14545804865563	4.36806934371384	4.76585792210157	3.43644199231556	3.79620489242408	3.77009092152213	4.98985216370713	4.02710356163433	4.78427264103421	3.5468419159306	3.59997578424569	4.80866567494866	4.50266118214347	4.489095516228	4.48878033469386	3.68735280879374	3.48290970141329	3.4067237397291	3.85773458072337
ACSL6	1.35096496318906	1.02185650934527	0.470066105077734	1.08334114514764	0.670494897847065	0.828243743562466	1.50981489827841	1.13417046478161	1.70124085911105	1.20416462090754	0.908745042787638	0.875261641451295	0.964220973950653	1.12920442478828	1.16254283961277	0.841185229428008	1.02209125477975	0.699748762813454	0.756760315990276	1.30442572787087	0.927059632061899	1.10472076501668	0.859246759352485	1.10509058644615	0.948728753024052	0.683804140008435	0.905548188134525	0.856917009357629	0.57762331459414	1.18938238254955	0.922706687326007	1.44987507080045	1.62592857628624	0.920829453023805	0.371195236097433	0.324087238202215	1.69205922842079	0.752064744070151	1.34383704503839	0.70795086460019	1.42256539465478	1.01639378302898	1.12405828830526	1.08150914207124	0.887256382336234	0.384315129530854	0.765570264406776	0.468430386146864	1.14937808018812
ACSM1	0.780417459469544	0.203195199050032	0.348523562402836	0.0804194217408246	0.186603973131662	0.269109352213377	0.219494911531178	0.232159731707499	0.356799507287621	0.270148512718372	0.214760126771176	0.354389736900367	0.128334348488631	0.363307399085778	0.462867006429182	0.312202740922413	0.235993546337711	0.193790283669805	0.0833650217776098	0.282229030052525	0.844692342592427	0.38500957752043	0.499652916035829	0.297746422386427	0.315857171209061	0.20817379565599	0.322099578245122	0.172072823857349	0.425881066704153	0.206998713027626	0.654936509197324	0.141968428443543	0.0876562466582141	0.711826284929401	0.313648409426771	0.357132852659099	0.206704200424538	0.228696268328762	0.291355525903834	0.266287365182779	0.184688443181835	0.294337952195501	0.192603799482231	0.220957179154626	0.336609799186682	0.218538914148519	0.0550596099013881	0.551322897580161	0.273612349182332
ACSM2A	0.0675979290261927	0.109805698027492	0.0512157634188741	0.0962752074786495	0.108656160816118	0.0120849435881646	0.0914258942759549	0.12828158331953	0.0235415447938775	0	0.0842198047020347	0.156636748200849	0.0263465400733689	0.259197363990819	0.0458209323302556	0.0618465393891753	0	0.117345270396807	0.109596564872766	0.106949093347605	0.0168885417143801	0	0	0.0935603975378867	0.0517652809012076	0	0	0	0.0913193822460952	0.00568644242093	0.0614103171538649	0.052315328867419	0.00443657002826601	0.156327571184503	0.0192588584990982	0.0581199894081298	0.0340477317167147	0.0421661921123887	0	0.139915529395783	0.114738227715661	0.00477836271819625	0	0.067061144903369	0.0114600073918327	0.109596564872766	0.123948896978754	0	0.0681427622429365
ACSM2B	0	0	0	0	0	0	0	0	0	0	0	0	0	0	0	0	0	0	0	0	0	0	0	0	0	0	0	0	0	0	0	0	0	0	0	0	0	0	0	0	0	0	0	0	0	0	0	0	0
ACSM3	1.27116715058236	0.708625284941359	0.858538557893315	1.09144447208809	0.605160758493329	0.96299887997465	1.22248852752771	0.740049829302346	1.43132696331875	0.823008792101042	1.05391377589558	0.770927293524983	1.24494697120034	0.898840267736878	1.04207887797666	1.01369949719367	0.966852023602412	0.809535370958268	0.461726501547374	1.26093050237134	1.13314797874496	0.888642785422366	1.10133365584715	1.14773613914779	1.17719351213911	0.970554344674679	1.04335327692373	0.825053225034592	0.665420466952717	0.89684942038078	0.969727638015307	1.12616003793399	0.933306500043659	0.991913193563812	0.468307216059502	0.549537179728035	1.17844682946589	0.629971207268099	1.39527437840705	0.848493795435699	1.13026809555538	1.03739283357659	0.798665953988186	0.720296556689764	0.829325034887526	0.72861306150251	0.916640176476132	1.55300620781504	0.726680626377977
ACSM4	0.0822371967933257	0	0.0835832416266101	0	0.147738626800347	0	0	0.147483072935462	0.0235415447938775	0	0.0236532526130182	0.156636748200849	0	0.231771253267438	0	0	0	0	0	0.0568037741670192	0.0893554334623739	0.0485796421364947	0.086263202316972	0.0625571954794389	0.0517652809012076	0	0	0	0	0	0	0	0	0.0534091859344039	0.043500378971488	0.0417246753913923	0	0	0	0	0	0.0127640390074737	0	0	0	0	0.0550596099013881	0	0
ACSM5	0	0.0275743312254205	0	0	0	0.0120849435881646	0.0914258942759549	0.11223539241286	0	0	0.00840737976703654	0	0	0	0.0580104195706295	0	0	0	0	0	0	0	0.120900929658331	0.0511056642502912	0	0	0	0	0	0	0	0	0	0	0	0	0	0	0	0	0	0	0	0	0	0	0	0	0
ACSM6	0	0	0	0	0	0	0	0.0592138090790014	0	0.0368365754646468	0	0	0	0	0	0	0	0	0	0	0	0	0	0	0	0	0	0.106949093347605	0	0	0	0	0	0.238922766319223	0	0.0417246753913923	0	0.20095284144142	0	0	0.184688443181835	0.0127640390074737	0	0	0	0.0541284542386668	0	0	0
ACSS1	4.86585261056265	3.77061806473147	3.374803323454	3.71215770296026	4.2522498332167	4.96982785797568	3.82140590580923	4.03410664897364	4.83151769701938	3.48447496584233	4.40548448865917	3.25240156436061	3.5444861086289	3.21310203703261	4.74850665077919	3.87195288002945	3.79879637317035	3.90993822365471	3.22315526070816	3.77878989157699	4.82816565477096	4.41076512066232	4.31170384969905	4.60722517942051	5.12342183662665	3.07734496342801	3.82586022980623	4.30774285457796	3.77451005933985	4.22063539435808	3.53551019381593	4.32722833353268	4.70366126262991	3.20202178733011	4.72288609126797	4.38133776752841	4.93886024624443	3.97247456106663	4.01069536960271	3.0590951069512	3.36785864643622	4.4572795145607	4.46859730940968	4.25696446201333	3.93984622268355	3.35807567464953	2.82504374612497	3.07713215813894	3.17965155118293
ACSS2	4.38831793612592	4.33585583347776	4.69199964682171	4.21074421470655	4.71954779276894	4.45076190988838	4.53676531681127	4.40461771290343	4.05194222444045	4.18437501550156	4.50401523055383	5.12579825256693	4.46679079667233	4.75359413961463	4.02124564002957	4.60968376494579	4.49462526687566	4.42832657982828	4.88818428864569	4.30894428997814	4.6907646650488	4.25723030472547	4.58030576232053	4.42294221851069	4.40607320577515	5.30014811898463	4.49341497488364	4.27377341383235	4.74393060748143	4.23584321552111	4.64412009077464	3.88200571334717	3.89000410163784	4.24567741185828	3.88319178340482	4.26391285273249	3.51255517896108	3.99786336110414	4.06640004848144	4.18969974698901	3.59997578424569	4.15788767305341	4.17592404869419	4.20409700866354	4.32047847148422	4.17592404869419	4.26916161554711	4.46644908984649	4.32047847148422
ACSS3	0.0675979290261927	0.203195199050032	0.319305187104017	0.0804194217408246	0	0	0.207581139487189	0.0592138090790014	0.0108925978888913	0.178450718067853	0.0991857276958729	0.186248520257118	0.128334348488631	0.389117125700946	0.00648173561993114	0.120952275117488	0.115454158821213	0.245086172789681	0.134543388108817	0.106949093347605	0.150544071429994	0	0.0534091859344039	0.0139519166489686	0	0	0.0209500366938443	0.0579018883254146	0.0405095715484414	0.00568644242093	0.163862687694548	0.0163266576859193	0.0109490020921441	0.139698388866258	0.0989696748131206	0.0261209013575848	0.00999010873407386	0.0305907601637089	0.0142881619616454	0.0526461964314402	0.0774073684120306	0.0587754700847258	0.0124797730109341	0.0325985996674794	0.0427795702367401	0.349622485184011	0.0725932378775851	0.204574387712607	0.149530679080528
ACTA1	0	0.0681427622429365	0.119750183224237	0	0.0680352500854925	0.0327656217364529	0	0	0.0235415447938775	0.111167431735655	0	0	0	0	0.0322677321034582	0	0.0830464310129431	0.0587754700847258	0.134543388108817	0	0	0.163608108231386	0.0534091859344039	0.0395095558483509	0	0	0	0	0	0.0332087580472421	0	0	0	0	0.0549479020822475	0	0	0.108020669947347	0	0	0	0.0233148054907285	0	0.0449431141368434	0	0	0	0	0
ACTA2	1.96404413635648	3.31467886493486	4.55565552028953	2.99716979667424	4.34264100091652	2.37804114102259	1.88334648244481	2.83687421874978	2.41872005097952	2.81186655863305	3.14641211028371	3.13045214955525	3.80633762275474	3.20035596777852	2.16966281027178	2.86218265710129	3.49763935388405	3.71161246330656	3.60407441692456	2.93251585724339	3.78647800923189	3.26225090535376	3.36211941386643	2.41486358297326	3.19011623613407	3.1773968157802	3.46537644820877	1.4791747963269	4.56362373880392	1.65650485481371	4.37238149636994	2.41012615454605	2.85170224088256	2.77217590714632	3.48369257932895	2.03354893531534	2.47209368818945	2.90190478881252	2.47844708504509	3.17388534750279	2.6878156618742	2.69575943787011	1.78688743121072	3.5739677097505	2.65235013925809	2.88151118729467	3.36404743716672	3.29822265170034	3.09313807518632
ACTB	12.1606663938376	12.5304137099185	12.7405018184535	12.4638368928133	12.5304137099185	11.9241651899803	12.5304137099185	12.7405018184535	11.7567152980001	12.6642315097402	12.7405018184535	13.1133636669865	12.7405018184535	12.8214154020527	12.3381534447824	13.0120747145018	12.7405018184535	12.596672368403	13.0120747145018	12.596672368403	12.4638368928133	11.9678715084676	12.4638368928133	12.1074657738899	11.3366797240402	12.9049256944093	12.5304137099185	12.596672368403	12.059614371707	12.1074657738899	12.1606663938376	12.1074657738899	12.014555336561	12.3975075830387	12.1074657738899	12.8214154020527	11.4249910248991	12.1074657738899	11.5138292374258	11.6141357096272	12.2732928143268	12.1606663938376	12.2732928143268	12.1606663938376	11.8401298922187	12.014555336561	12.1074657738899	12.2135855966009	12.3975075830387
ACTBL2	0	0	0	0	0	0	0	0	0	0	0	0	0	0	0	0	0	0	0	0	0	0	0	0	0	0	0	0	0	0	0	0	0	0	0	0	0	0	0	0	0	0	0	0	0	0	0	0	0
ACTC1	0	0	0	0	0	0	0.0504523416252156	0	0	0	0	0	0	0	0	0	0	0	0	0	0	0.0709730660334877	0	0	0	0	0	0	0	0	0	0	0	0	0	0	0	0.116718677662578	0	0	0	0	0	0	0	0	0	0	0
ACTG1	9.81528011485241	9.70984257785157	10.1964437847015	9.80244195016862	10.0605009420476	9.94577993297705	9.83684700116909	9.84980338828919	9.79229078254141	10.3432973430079	9.7794717221177	10.0209682906763	9.97124313057187	9.94577993297705	9.94577993297705	10.1131296017589	10.214402476568	10.125519261534	10.7152687947429	9.55325990590114	9.88542878661742	9.6792146034334	9.76630342929761	9.56297694921997	9.42557600692752	10.5294457195464	9.89860344751229	10.009311741991	9.76630342929761	9.66847016536449	9.37114086156492	9.70984257785157	9.7344241870057	10.1524759208364	9.82480177853366	10.5294457195464	9.60591123098168	9.9961542655402	9.49380914670033	9.24565013786246	9.44369511689364	9.66847016536449	9.82480177853366	9.94577993297705	9.52268475476417	9.39712234748438	9.33529317884219	9.70984257785157	10.125519261534
ACTG2	0.199178788881431	0.128334348488631	0.414553792844024	0	0	0.0327656217364529	0.144230146346557	0.0592138090790014	0.067061144903369	0	0	0	0	0	0	0.226805351950483	0.0830464310129431	0	0.209382687592784	0.0736841250519268	0	0	0.103103731330229	0.237836031042607	0.202523639151743	0	0.363737995693356	0.0674943087656733	0.165284139348071	0.0842198047020347	0	0	0.258073044876181	0	0	0	0.0572954762841352	0	0.0828322945980799	0	0.184688443181835	0	0	0	0	0	0	0	0.326982107361354
ACTL10	1.06865208779746	0.56610394352297	0.518204958048688	0.568313134694761	1.19610660088877	0.846346608757573	0.243836484314947	1.00876347527078	0.497574466303418	0.302228819170397	0.485480245195614	0	0.422205330188917	0.176944694765012	0.828743216136731	0.650424395912449	0.260191758726143	0.616943769062134	0.331375521424908	0	1.21112403177449	1.24312266896413	0.913839705422479	0.45700308251738	2.49238259446858	0.0878723285255741	0.28338541775962	0.172072823857349	0.589884597027524	0.601042232203312	0.281103465190522	0.405379602307282	0.445335266630584	0.266744407319294	0.043500378971488	0.228747613787918	0.273258182049434	0.228696268328762	0.569541668526921	0.209434970881465	0.152060289793408	0.323339562664538	0.289523178787179	0.489761644977085	0.336609799186682	0.231326323276728	0.249809387745015	0.204574387712607	0.149530679080528
ACTL6A	3.33086813915223	3.56711619237598	3.06659244747678	3.45339033977263	2.53489623265192	3.58064513891534	3.52005860923756	3.02900683942077	4.26770301376662	3.80804897929804	3.65536452902778	3.21704696657718	3.74194603994257	3.28741017257077	3.67478886245925	3.31726217145663	3.53419907018156	3.43457386844653	3.5221022679715	3.04624389062424	3.27533835799721	2.82027583925713	3.11820449372399	3.64929976945917	2.63074356438925	2.50141381623614	3.70903440088758	4.24567741185828	3.04911516589985	4.31652513468611	3.67088250695132	3.96658149656599	4.23392882659748	3.750556260128	3.89172321937846	3.92600129676372	4.71138016498544	3.74937879500985	4.35392720736142	3.29201635953966	3.1113802529104	4.25868570896858	4.03786344594339	3.99759552712826	4.29141603393466	3.40525767327143	3.24683750340018	3.88555283969974	3.66971623916119
ACTL6B	0	0	0	0	0	0	0	0	0	0	0	0	0.0688987273333159	0	0	0	0	0	0	0	0	0	0	0	0	0	0	0	0	0	0	0	0	0	0	0	0	0	0	0	0	0	0	0	0	0	0	0	0
ACTL7A	0	0	0	0	0	0	0	0	0	0	0	0	0	0	0	0	0	0	0	0	0	0	0	0	0	0	0	0	0	0	0	0	0	0	0	0	0	0	0	0	0	0	0	0	0	0	0	0	0
ACTL7B	0	0	0	0	0.0680352500854925	0	0	0	0	0	0	0	0	0	0	0	0	0	0	0	0	0	0.103103731330229	0	0	0	0	0	0	0	0	0	0	0	0	0	0	0	0	0	0	0	0	0	0	0	0	0	0
ACTL8	0	0	0	0	0	0	0	0	0	0	0	0	0	0	0	0	0	0	0	0	0	0	0	0	0	0	0	0	0	0	0	0.0288022074733343	0	0	0	0.0261209013575848	0	0	0	0.139915529395783	0	0	0	0.0325985996674794	0	0	0	0	0
ACTL9	0	0	0	0	0	0	0	0	0	0	0	0	0	0	0	0	0	0	0	0	0	0	0	0	0	0	0	0	0	0	0	0	0	0	0	0	0	0	0	0	0	0	0	0	0	0	0	0	0
ACTN1	5.80243518581468	6.81566842626171	6.58681774814474	7.16048778956141	6.23185105066925	4.84095857252815	6.86887100269868	7.07768584759612	6.53289247930063	6.65831342766572	6.76891952020538	6.93740183793779	7.1443354569404	7.21856668315698	6.40503013709125	6.626038269145	6.96088720303798	6.71418307397545	6.9466244103573	7.19268933470933	6.18942884091554	5.66632802209725	6.07512569886341	6.47507818651653	5.00428841968579	6.32145922721834	6.78727869192467	7.1995854767761	7.21856668315698	6.34179874519245	6.8175922196687	6.85293366752134	6.5594384469022	6.9466244103573	7.34246564567427	7.35471339199433	5.54404207934385	6.90429796328606	5.80598990999384	7.23557956358278	7.61990227772467	6.36628390110675	6.94487678952468	6.97901443841706	6.52626847016639	7.17614093420629	7.29812015466607	6.56028331890831	7.07118240211713
ACTN2	0	0	0	0	0.0276860390445611	0.0120849435881646	0	0	0	0	0	0.0673867966082292	0	0	0	0	0.00523296381463205	0.0335439027725541	0	0	0	0	0.0358332360996887	0.00477836271819625	0	0.0878723285255741	0.0114600073918327	0	0	0	0	0	0	0	0	0	0	0	0	0	0	0	0	0	0	0	0	0	0.0275743312254205
ACTN3	0	0.0897757887806282	0	0.0300310992127508	0.167315432243651	0.0517104959824575	0.0207243979780602	0	0	0.055549607719935	0.0842198047020347	0	0	0	0.144230146346557	0	0.0139519166489686	0.117345270396807	0	0.106949093347605	0.118435139389034	0.0485796421364947	0	0.0395095558483509	0	0	0	0.117444404874451	0	0.0675979290261927	0	0	0.0593802914882375	0	0.043500378971488	0.168704906329376	0.187007845755889	0	0.170565475608092	0	0.0190354215929269	0.0416129675722516	0	0.0192588584990982	0.0618465393891753	0.0541284542386668	0.0390615388885611	0	0
ACTN4	4.36526132769385	4.83646840357677	4.66268711135862	5.02221795038175	4.51814220794996	4.80062576816898	4.94836131224229	5.24418687374824	4.46709715560679	4.68124173414738	4.93806172397281	4.77892828051051	5.05289271806819	4.92812854700291	5.18022631602964	4.92438840764459	5.22487790710885	4.96237077814926	4.99454832623222	5.15830190114359	4.35218366872132	4.76915629429874	5.21490743348522	4.85262549546925	4.58240414519936	4.75842382405585	5.37955920215888	5.3171433710236	5.19319861170377	4.77640884067599	4.71537115544729	5.09211135962807	4.85521300502962	4.97622234736736	5.27577138885501	5.53484171597373	4.40692862429449	4.9535921755081	4.06990373278092	4.69621214865	5.28574487938101	4.82224018901657	5.40758500083568	5.31434838499262	4.59595113252831	5.24418687374824	4.57072504154161	4.29722785431088	4.89060050614539
ACTR10	4.51307121092183	5.21564806928215	5.19474975622502	5.1398141694796	5.09535154593013	4.52166652430144	4.92325042876196	4.73418516085266	4.60226962634191	5.29351338326578	4.92939789162947	5.57140310689338	5.12462769411964	5.38653507912159	4.750177248333	5.16933348975179	4.97929052913971	5.07847299106571	5.21052838590023	5.08279047862275	4.7020660221593	4.66804451528324	4.53585818323869	4.72643825467849	4.33613751655871	5.34483906126542	4.70465701938968	4.83009759504034	4.81895334659645	4.85444760048272	5.33794435120076	4.83824510798809	4.75506585596478	5.23496559222076	4.71100190739218	4.51814220794996	4.90538931245515	4.98082923552466	5.05457870194011	4.93149457878246	5.00937418246198	4.90575142575722	4.7863529449225	4.94984166163947	5.17457786546794	4.98380195076599	5.10386132440762	5.59595036417036	5.02715558536494
ACTR1A	6.11668154027449	6.19799476523812	6.4156833593176	6.12817545460021	6.57753577533982	6.47507818651653	6.06303975785017	6.31384955831826	5.8037179072142	5.98443323024768	6.19600124275613	6.57010769046222	6.30317220485043	6.21748151928099	6.10728788848621	6.17600085337187	6.00967189756402	6.37046553277381	6.36213791474823	6.4156833593176	6.50399622764234	6.29220654685642	6.32004010334918	5.98559041748845	6.44943851674721	6.78527039481319	5.94993622444448	6.00138871279928	5.90010344501165	6.08403993294062	6.03187921326386	6.06502194680968	5.79720609551569	6.40503013709125	6.26956621476999	6.19351622065121	5.69485667826209	6.13075270662825	5.69190473724746	5.92564471898116	6.1256139536808	5.94845945328417	5.92380766867899	5.92380766867899	5.97089225997888	6.03187921326386	5.82713218120824	6.06502194680968	6.04041890220261
ACTR1B	5.03611930437435	4.15788767305341	4.47568465395008	4.19933351588523	4.24518609586737	5.21910478242778	4.577118919792	4.35418923691189	5.08165403837105	3.77620424442158	4.59595113252831	3.81482615420551	4.22766191437264	3.77135150736655	5.16933348975179	4.53612429860454	4.18579619989998	4.32336362416532	3.92465287024981	4.12288355638634	4.60895447985422	4.98261612289334	4.84436374173144	5.00136797408141	5.10612321607369	4.24173435148172	4.28898452069161	4.58148902777208	3.99440164933138	4.79202392509285	3.60333405674336	4.68888176645974	4.80029664919328	4.21870654224764	4.40548448865917	5.10074914421869	4.63115705327697	4.12767600658114	4.17197468125883	3.82840847486438	3.64956784570108	4.3963771397061	5.00709987910271	4.39201762662232	3.6789475457211	4.04734889141809	3.65875633042978	3.78691492849404	3.71841235274729
ACTR2	5.99459543049134	7.53508391048479	7.20932826213007	8.11484753223247	6.77415714633102	6.34576754871071	7.70299216723179	7.51925352350004	7.58562186557289	7.92953318310387	7.50272334521048	8.23389261232066	7.50272334521048	8.21648279125915	7.26296270552903	7.40193564560743	8.06429148121306	7.45828792834969	7.63508604335168	7.76255456637294	6.41403813723514	6.13705622137799	6.33630053884059	7.2580793015418	5.12862890083366	6.70375141685117	8.13082782424888	8.02276360357122	7.21647127841338	8.09410810002862	8.40694440277356	7.81068263690666	8.04618394491163	8.45504564791238	8.04247087704341	7.51096262761385	8.26530449300477	8.29411275086832	8.00668786236743	8.49244786535971	8.50818241476957	8.45070448573301	8.06004830921461	7.89382599724136	8.61087967956638	8.27785503635669	8.35183522067438	8.42572071176528	8.33281617406684
ACTR3	5.85390946911143	7.04711908336332	6.92237679093049	7.44995446487843	6.67463359294117	6.02380784005934	6.77971631833232	6.88288967780997	6.89278726469523	7.52980046227618	7.07768584759612	7.79405661762486	7.20732073990766	7.50272334521048	6.68667135684429	7.00553322381593	7.25321317084425	6.97726393441621	6.70975608183218	7.25064857335525	6.40801634091681	6.16612111083423	6.24205860597023	6.85977465866841	5.33186196366545	6.50399622764234	6.87496032279047	6.91160655754133	6.72607458807061	7.26296270552903	7.72859933458995	7.07768584759612	7.16479607317717	7.71195893126364	7.02823527364156	6.7881485809019	7.3146037815644	7.31766387737709	7.34487109513644	7.24558905914642	7.51925352350004	7.35471339199433	7.1174528602095	7.0955048104185	7.46161765356961	7.27206193784002	7.20732073990766	7.77702869787678	7.61346870001288
ACTR3B	1.89456248496438	1.60519878039173	2.08895210819444	1.67894237920152	1.63577236536843	2.20319333249613	1.74606805077596	1.6888691242908	1.64317413306784	1.65112420952291	1.50451655227815	1.73164862283937	1.58693767101866	1.78079733736595	1.50581415394312	1.89495977580464	1.53130369363085	1.85615189926209	1.8129721812361	1.74918643853616	1.87151866170328	1.79410100384225	1.30442572787087	1.57893958473743	1.59167279375134	2.0696698598001	1.67327945542793	1.83622344430892	1.80706550186692	1.60084483855672	1.87811967852997	1.77009026067693	1.68709294114302	1.67368968957246	1.65072304731623	1.81030630839444	1.70007287164494	1.54494130731047	1.68472460670016	1.94366318931642	2.59266684776741	1.7387741744146	1.56391675205052	1.56834705131281	1.75100989531441	1.52607676083608	1.87887358785329	1.86231082950969	1.81118623215986
ACTR3C	0.745262613701529	0.888132747745537	1.37213675876774	0.983457007193499	0.781011375949708	0.712429368638442	0.781357751474802	0.871618904726452	0.542179841150548	0.947738005774	0.722894118145588	1.63666877717518	0.760922994335736	1.03087158424606	0.544447079607275	0.708625284941359	1.00764561107619	1.28947110443183	0.305019135522502	0.958289149289389	0.584884447308874	0.838050877245843	1.03786063644744	0.822391882488258	0.89474393457473	0.938303978337676	0.772155140444962	0.928746193385772	1.17367610157127	0.545128959065682	1.91197665594794	0.837294625561029	0.763914259610669	1.12345098171506	0.97495564807279	0.47711600948801	0.776562501664004	0.79420434077797	0.924542453813154	1.10577234366649	0.416748521072173	0.707674600014017	0.715241676196172	0.498063560822531	0.840293911634014	0.802015381297004	0.661192348897082	1.32283050193237	1.24662074204432
ACTR5	2.96428009946846	2.07937042372756	1.78274446092791	1.86019329019725	2.17200465843954	2.75639911398983	2.05816832883146	2.15170007903663	2.49485729155502	1.79165814471654	2.17500052865228	1.58693767101866	2.15674659967038	1.52576462929652	2.66726487744188	2.08288339522092	1.99210911200635	2.14507886413884	1.95169460907596	2.1951326566329	2.81164062191934	2.63494313850822	2.52928772730923	2.44112399307137	3.0097671599148	1.84151171873527	1.9254383714698	2.28223280508052	1.78897105908176	2.08460853545617	1.59302193315279	2.36418601055258	2.25481269315159	1.73260804299799	2.08094265981793	2.0476884049793	2.2668035256061	1.77852274113208	2.23013444227753	1.85124365173935	1.51586569279135	2.16431570627288	2.158995164948	2.17904364975674	2.16431570627288	1.52178327988327	1.58733042480019	1.45011627947614	1.79281843386323
ACTR6	3.03488923371872	3.38504687548596	2.90927816132306	3.1264869587913	3.44159913528955	3.25033345084928	3.14946891958127	2.97491408265614	3.82221715208589	3.73671818800528	3.43309337531141	3.61135908812412	3.25696234176641	2.87146440716087	3.35751175379334	3.19637900569013	3.13427106172198	3.22671641086258	2.95530934336802	3.4067237397291	3.08582976232121	3.17129331852705	3.06327262587357	3.19770552616572	3.07623165093209	3.37233482177778	3.2553556361397	2.98867789248442	3.28103891887663	3.56000395039379	3.57937961764361	3.2427332213976	3.53327043298475	3.53824097654305	2.99223063538511	2.72125283694243	3.99096731188463	3.27237811231932	4.01304864689152	3.25240156436061	2.98417008050611	3.57105953346929	3.23467191267463	3.19508279629588	3.48519885153178	2.97668783740301	3.31819230319301	3.48497478694716	3.02922912036197
ACTR8	2.61606459047266	2.40743328505357	2.32942551115672	2.40631214283947	2.61928861192041	2.67771324117778	2.3001156249027	2.22647907595531	2.39480549480358	2.48722949378985	2.14066343785278	2.70541989928359	2.15392896610221	2.37661698846232	2.34920620463166	2.49127395481767	2.45418953426809	2.43894477765348	2.53529836557884	2.4817053399104	2.44194013207451	2.44871740982293	2.31398731128597	2.52033971735464	2.44736963306645	2.77878177296398	2.82180835491981	2.50319477759185	2.28590939258383	2.57847153015445	2.65873612416572	2.50969665719089	2.65845213109243	2.71198856621172	2.87423025551123	2.62295193201733	2.74547294159102	2.65109684216379	2.62318247830114	2.72850369351596	2.49621510535197	2.78733556892898	2.52757381091326	2.40305483775272	2.77288355886157	2.88442783766401	2.76961955035353	2.79885068929453	2.50290323400947
ACTRT1	0	0	0	0	0	0	0	0	0	0	0	0	0	0	0	0	0	0	0	0	0	0	0	0	0	0	0	0	0	0	0	0	0	0	0	0	0	0	0	0	0	0	0	0	0	0	0	0	0
ACTRT2	0	0	0	0	0	0	0	0	0	0	0	0	0	0	0	0	0	0	0	0	0	0	0	0	0	0	0	0	0	0	0	0	0	0	0	0	0	0	0	0	0	0	0	0	0	0	0	0	0
ACTRT3	0.0822371967933257	0	0.0835832416266101	0.0962752074786495	0.048030714216948	0.0688987273333159	0.267856786127389	0	0.107321377968186	0.210008463973265	0.201254873980725	0.156636748200849	0.0688987273333159	0	0.260138993557042	0.343081839888641	0.104016167121739	0	0.109596564872766	0.0568037741670192	0.0449431141368434	0.0949944077179905	0.086263202316972	0.0625571954794389	0.0688987273333159	0.16494086679355	0.0462582327322459	0	0	0	0.0781573070457772	0.0288022074733343	0.0193705663182388	0	0.0876562466582141	0.0417246753913923	0.0781573070457772	0.0871196101377641	0.170565475608092	0	0.237836031042607	0.0233148054907285	0.0859365504845275	0.109492944612247	0.0318783630817334	0.0541284542386668	0.171869874496449	0.0935603975378867	0.0681427622429365
ACVR1	2.38712151557649	2.38869333200298	2.29444151809903	2.77313565536492	2.42268913098172	3.00764206037048	2.42775177385678	2.27559393309305	2.67272270612902	3.00954947538895	2.78758339538871	2.20215134340469	2.19167362007477	2.52452711774872	2.61094224099614	2.11024143541839	2.70926263551689	2.55056224335383	2.24987103609146	2.66461695582247	2.39869269493525	2.17004575572397	2.18455603624724	2.58318667664084	1.39288035394416	2.01985525088985	3.08186814935961	2.99539687340051	2.39395763573764	2.95708680366339	2.83839315597533	3.00431325317394	2.95179532674567	2.91467318711817	2.69878100199517	2.06428775169923	3.04642450125008	2.96045530325277	2.64973016034601	2.62081906270473	3.65490154781567	2.93292831486014	2.58029983003685	2.93700696666921	2.72207259204623	2.21866055197262	2.60360356691421	2.7565735314818	3.39443720587881
ACVR1B	2.07355728870246	3.64812930711808	3.32536476922656	3.50889935537864	3.02900683942077	2.85076862951656	3.21950916698845	3.41254779315959	2.20816974508849	3.92038908898183	3.05315941992559	4.39109549584439	3.70903440088758	4.22063539435808	2.35476870789349	3.2879277610094	3.47124456609291	3.62114983586607	4.08004641876731	3.92069338064728	2.41811269374332	1.87124565169626	2.40435577583124	2.25785904742688	1.51259312371825	4.06380486340484	3.89659774921768	3.21310203703261	3.87612141875688	2.67716362842345	3.37026338022484	2.42775177385678	2.77351209043097	4.15530252461523	3.92326421945116	3.57742903378648	2.21846665003018	4.27561522067118	2.75902718440572	4.1924532628576	4.54925507138861	2.70999445693209	2.96243632654892	3.09824313584507	3.49269540741622	4.16129115863906	4.64624231569225	4.14873877634976	4.47391834792871
ACVR1C	0.0945692675273509	0.128334348488631	0.0512157634188741	0.170666900660487	0.0276860390445611	0.103364744904627	0.290718397383061	0.198690393928787	0.453008491022737	0.12812792895544	0.125259198450225	0.156636748200849	0.0897757887806282	0.067546118895933	0.165234997584357	0.139594632641585	0.200345381040178	0.168216829052803	0.0833650217776098	0.106949093347605	0.074651091131334	0.0253356016908427	0.086263202316972	0.171627756600482	0.0338807096477413	0	0.240952063441682	0.0867998567290208	0.0269018618679568	0.220226182995809	0.215016396815486	0.223368713144436	0.28082818913988	0.122758758376139	0.0989696748131206	0.0581199894081298	0.461726501547374	0.0664648142138104	0.200855281314286	0.0526461964314402	0.172932686336017	0.263409861234214	0.14359552872363	0.210689571074279	0.164528821799866	0.0674943087656733	0.123948896978754	0.0476988080606414	0.132003202079544
ACVR2A	1.01404507794349	0.805351813054298	0.817474927571519	1.25125965284151	1.02708396534756	1.11844178580031	1.29146336441192	0.770507446944416	1.18294690528114	0.986902075595008	1.23634352732655	0.63619788514754	1.94626300123335	0.696220033258255	1.33509751480507	1.12394254498267	1.03120028550245	0.898840267736878	0.851037575267492	1.14883238812234	1.27607562809557	1.01404507794349	0.795971787238946	1.14339397419215	1.26747531593397	0.850094602168472	0.931539084970991	1.03663860695603	0.759744142126218	1.18521127190546	0.580377079168596	0.853452622211408	1.26347635647187	0.304472014802836	0.512883014196337	0.49776336654428	1.4951605684894	0.629971207268099	1.1778092477849	0.425593552614273	0.55271341991883	1.3138675377255	0.961412285307735	1.09995193924693	1.29699753513972	0.51526147735866	0.926932835802916	0.289523178787179	0.667112943927013
ACVR2B	0.403581489265323	0.262308288128909	0.0835832416266101	0.2620658282893	0.206704200424538	0.230742249975873	0.447791498094361	0.343507512068027	0.653166548447042	0.092759868803428	0.283897664135691	0.0953119804242543	0.207678586548923	0.150240435328738	0.395273870125792	0.139594632641585	0.25164234713819	0.219803437200134	0.109596564872766	0.21321730795022	0.272117471752223	0.185165130689879	0.185165130689879	0.267108617902797	0.492746481460453	0.0878723285255741	0.292262226694402	0.276524304530471	0.110011715588565	0.252798448605464	0.127769997117805	0.405379602307282	0.389739232459164	0.0699968241654782	0.170368394966942	0.0897757887806282	0.432439734900738	0.210205711884411	0.328480187871803	0.116240688749393	0.0901989999333986	0.394705441088288	0.357005941255382	0.193446488088253	0.31571259764283	0.16411885390242	0.188445649897774	0.0681427622429365	0.192703120095292
ACVRL1	0.440357298654076	0.899852495600336	1.16802212152361	0.659538672119825	1.81077904585276	1.51283445980346	0.686231178845246	0.646804281292221	0.338838840156877	1.31014948137447	0.441339036512665	1.40137545344743	0.794837928568445	0.864029462850316	0.24943083843502	0.295644098979122	0.817036197240388	1.19818118819644	2.33626490172576	0.489934459212382	0.584884447308874	0.601255411470323	1.04689918853301	0.760553542024922	1.51259312371825	1.68908442970292	1.52691108716509	0.705752497936083	0.614839568792546	0.451229526955563	0.602900988821352	0.356719984723578	0.546493887262681	0.388597500035194	0.815345885298561	0.608383103993854	0.292178231119295	0.927634261944333	0.811426029365252	0.522180734615036	0.261823368449691	0.576725329370314	0.350835168686365	1.0872910945602	0.561953284629	0.16411885390242	0.293979601504293	0.175438761780132	0.737244026498333
ACY1	2.6800921622303	2.1349713850319	2.14527370965867	1.29660083077937	2.44631337399749	3.30618893950405	2.20089731197621	2.04688347355842	2.34469279119298	1.89495977580464	2.43253148342021	1.79007562689567	2.08162924445156	1.76311301267567	2.4140243161874	2.06389693808501	1.89294925589779	2.2148670600668	1.56585116544393	1.79340179117613	2.24214253511584	3.0732347902026	3.02617920132131	2.3436297781938	3.49506428010249	2.1144776720835	1.76152969871289	1.90452487428666	1.39088335506374	2.01316945189802	1.04583153599636	1.96118253731494	1.73752239817385	1.1450092445386	1.83029919183973	1.6298606565349	1.86744630321915	1.64907184762679	1.53094633954966	1.40805740986979	1.13774400694122	1.98049552097245	1.55676412896358	1.79359266133182	1.63308633471155	1.30607290761708	1.40379889117616	1.00628175313813	1.03287360886123
ACY3	0.374584071388554	0.403581489265323	0	0.231526007592774	0	0.42571481004956	0.144230146346557	0.298060137835799	0.202523639151743	0.360190457417525	0.0398419810070853	0	0.207678586548923	0.0952064500860523	0.316844633146494	0.49910470993156	0.334631116112433	0.510046112078968	0.0833650217776098	0.0736841250519268	0.550348033110013	0.73529911107875	0.534201918097844	0.277168335030779	1.19095101549122	0.20817379565599	0.103579769219515	0.416488342438385	0.243732287554679	0.0842198047020347	0.0936136535528165	0.337311041518073	0.28082818913988	0.0877110315769642	0.577168777288593	0.143649284802351	0.231580273215381	0	0.170565475608092	0.0655409226533147	0.0545127385091026	0.283208799242398	0.150849453558523	0.0449431141368434	0.0427795702367401	0	0.154900185051757	0	0.17859992882159
ACYP1	3.79348581821575	2.82686289877901	2.81483990352542	3.37433443237592	3.77451005933985	3.58367728524618	3.33451507042858	2.64816489428317	3.92437516788609	2.54109337899011	3.16701384216822	2.98041823020635	3.49133266326188	2.10820881865238	3.47549349945526	3.1947139232076	2.69120437352781	2.94507666637091	3.4971737020685	2.88524220631431	3.88775400446107	4.45241143551471	3.32806314044642	3.4938768476944	4.17866007949408	3.67368896434881	2.94795215393413	3.54661011231425	2.8430435298918	3.29544497298556	2.85208375019026	3.72044248988618	3.73015513735298	3.72085562445742	2.76393361029342	3.60586795491951	3.91687861986352	3.00607508482211	3.59681333842445	3.23016860412133	2.47658410335784	3.60279905013059	2.80804722806058	3.05381598123819	2.94727450239399	2.54768853899894	2.73464470050348	3.585163138162	2.61569316772127
ACYP2	3.07757433406033	2.94149662999964	2.52737902805207	1.85014951769517	1.97925006013895	2.68068642975843	2.49621510535197	2.38772236504044	2.24874721876259	2.86706419372927	2.37160530805106	2.54027296067167	2.54979120439233	2.30270069138225	2.74212706620311	2.6214775900224	2.28987995076349	2.71389297041215	2.1484474136784	2.40991264945951	2.98209763928033	2.9483697543241	2.5971298823596	2.57115489798179	3.02239068438147	1.94071703089308	1.84432369655553	2.50319477759185	1.91289465603634	2.4761772690134	2.32437917610615	2.83083955177761	2.35373659701213	2.158995164948	2.99539687340051	2.00709181579527	1.95002747701071	2.24546373808429	2.58782195196623	2.35394406485019	2.38424900791546	2.53644094300147	2.71540069102974	1.82389802447585	2.67187129364298	2.08288339522092	2.29976693603892	2.22288731172827	2.27629934552448
ADA	4.27126291394353	2.74458795889168	2.21448264452412	2.64377772434378	4.52199187636736	5.05777800121948	3.146918931181	2.76281299877932	4.47760301141572	2.89308174721952	4.02417997519096	2.84752525586651	3.29472306950258	1.73856269470272	4.24620779972967	3.14313553519248	3.80782894579422	3.5618348704502	2.31042722878914	3.25809903703301	3.87718242617021	4.49307155470837	4.31011929595073	3.870673971577	4.34264100091652	2.48811150850901	3.93553282627584	3.89957921322373	3.39001261640626	4.85556720448871	3.36314695700155	4.63863384604354	4.65650298232819	2.40088550024055	4.49542283711318	3.07500672291657	5.17800188833004	3.51964350039299	4.80509023323743	2.64580882105901	2.47410859367904	4.47535682571874	4.67473465138779	4.16393686810195	3.54025863580081	2.97765338178227	2.74458795889168	2.34611494960759	2.74705527664965
ADA2	6.13828548166236	5.10456097361809	4.49492891729901	4.46129353892525	4.99640870949765	6.40017817327465	5.2434162730468	4.95825085030156	5.5191326220507	4.67511256161759	5.82505373338498	3.67585798645133	5.07320409287814	4.22858831143523	5.70044473228702	4.56394539110993	5.44399594696252	5.34024783255883	4.1846409087575	4.26391285273249	5.67426239502789	5.0383588331193	5.39123359130938	5.85336116798753	5.54151106113689	2.93292831486014	7.62606937587119	5.5107710997932	5.6270380015711	6.07512569886341	4.15314677478507	5.33845364071851	5.97314270961469	4.45241143551471	5.18705552905844	4.82325929710368	5.89604316994637	5.21829314880385	6.17477898845128	3.81304007788816	4.33869800283303	6.37195443564233	5.9474355898671	5.80598990999384	5.82882353596037	3.9563618249334	4.43279477095097	3.17845807344986	4.89171706421817
ADAD1	0	0	0	0	0	0	0	0	0	0	0	0	0	0	0	0	0	0	0	0	0	0	0	0	0	0	0	0	0	0	0	0	0	0	0	0	0	0	0	0	0	0.0127640390074737	0	0	0	0	0	0	0
ADAD2	0	0	0	0	0	0	0	0	0	0	0	0	0.0485796421364947	0	0	0	0	0	0	0	0	0.0485796421364947	0	0.0277999699412045	0.0517652809012076	0	0	0	0	0	0	0	0	0	0	0	0	0	0	0	0	0.0127640390074737	0	0	0	0	0	0	0
ADAL	1.103992238326	0.505449343891647	0.443278373212154	0.828515266677392	0.943541969827013	1.30498879201858	1.18428268307139	0.701017128422169	1.4237253180051	0.802015381297004	0.92493617125912	0.770927293524983	0.619991371860701	0.545807998729761	1.14680021947816	0.883427460801354	1.01855310407031	0.797900578899791	0.96299887997465	0.448074454049902	1.15033213620391	1.07961127989217	1.16833572127155	1.17292449363687	1.10714432439885	0.850094602168472	1.03306501548468	1.03663860695603	0.651833585444124	0.916308887259171	1.00876347527078	0.898150234592544	1.57495000991772	0.519074404406106	1.1204907691931	0.789461381057822	1.45233021282061	1.01842905170877	1.07689886653146	0.848493795435699	0.530645725427092	1.19095101549122	1.01078116004232	0.693025133012931	1.13107127869109	0.934762480129239	0.585826367729437	0.884506026983553	0.523132659062663
ADAM10	3.51066290048388	4.48815549801697	4.44257729219302	4.8511575771714	4.04100958025228	3.36831337130336	4.38133776752841	4.44694331042864	3.87172103398309	4.54177772714757	4.11944735803155	5.0284200779474	4.3796409594108	5.10865125845857	3.73770298182789	4.3409853359115	4.64782590369028	4.32114797020757	4.71860299259608	4.77963340225819	3.71215770296026	3.38059556957156	3.58135024278366	4.10079214646157	2.87968754626431	3.81083102350138	4.8103994194037	4.5574909092648	4.40273707855012	4.63620736152006	5.15797550973552	4.28959710748459	4.48878033469386	4.86993942700928	4.69011149677437	4.27126291394353	4.57465553819385	4.79034002060632	4.67177118641923	4.86143005503488	4.89392245336941	4.8107582987014	4.57808817351011	4.64137107228551	4.98758589354499	4.94616479734784	5.19085051371623	5.08725538657997	5.04197794880572
ADAM11	0.0358332360996887	0.0485796421364947	0.192853329757392	0.0476988080606414	0	0.177395940456804	0.157655944991576	0.0949944077179905	0.0964315841862722	0.0368365754646468	0.0398419810070853	0.0673867966082292	0.186754574179782	0.0422215063622215	0.133764481723083	0.17251726035421	0.0929779698861432	0.117345270396807	0.380412582984864	0.0736841250519268	0.134543388108817	0.118912616679096	0.120900929658331	0.183482708863532	0.164678845326548	0.052974926013821	0.115506442109894	0.0401776653921348	0.0913193822460952	0.0591584948291686	0	0.0638538218289604	0.074223987052271	0.0246674714897492	0.0311494463503541	0.378279332571682	0.0909500497910449	0.0110054062953969	0.0267906937085536	0.0655409226533147	0.00999010873407386	0	0.0223016021055001	0.0325985996674794	0.0522067976222041	0.0171141804301642	0.0550596099013881	0.147079368382617	0.0275743312254205
ADAM12	0	0	0	0.0140625451486343	0.0882976811439396	0.103364744904627	0.0784804883059518	0.12828158331953	0.193790283669805	0.253919982916929	0.0685748680084409	0.0673867966082292	0.0263465400733689	0.0952064500860523	0.165234997584357	0.0201569884751189	0.00523296381463205	0	0.0304801316640432	0.143808580184685	0.0594361453978077	0.0949944077179905	0.15251830272365	0.14022394521359	0.0338807096477413	0.0878723285255741	0.266287365182779	0.26795766749048	0.0568596280765895	0.386258663853972	0.0423321348618873	0.0288022074733343	0.144485487048661	0.0534091859344039	0.00999010873407386	0.0261209013575848	0.328254105778766	0.0534091859344039	0.0496798373759029	0.0526461964314402	0.0190354215929269	0.120900929658331	0.109701131450129	0.109492944612247	0.0830464310129431	0.0674943087656733	0.0550596099013881	0.0476988080606414	0.0396754985978495
ADAM15	4.72320420515434	4.53197357195279	4.29351160749341	3.74023030060711	4.20383387716322	5.68652048877747	4.73973685546135	4.71601284206379	4.17111834869172	4.64167696160284	4.8633500717327	4.36369098161026	4.74455782089625	3.76203698057777	4.43085582952994	4.88881544744264	4.04421601900922	4.56829728729983	5.53320936494539	3.63930335950534	4.3040619040226	4.83603409624928	5.03211262034028	4.55451865837769	4.98303947675486	6.16612111083423	4.81144678883731	5.08725538657997	3.9989384021081	4.69944886769025	3.04606327999841	4.55181799988132	4.27797466692236	4.64910040885406	4.38511854698391	5.90396507520064	3.99946188850707	4.28042491067884	3.79723842853339	3.0368022989842	3.22169928339701	4.74168561378125	4.17702268467336	4.77963340225819	3.62620966868829	3.96448222760037	3.08931107499665	3.95271395479526	3.49872636571464
ADAM17	1.34071133933583	4.09182346666193	3.30524464124225	4.9228880677068	2.50418261948802	1.91853499784938	3.58931275027119	4.16858725575148	2.65892293636073	3.24881446467507	3.32305011969408	4.12918951586398	3.41075048182931	5.11315991548419	2.43956149870858	3.35254716580948	4.23265872058655	3.17897614235846	3.57958496321445	4.38865042268278	1.30153588256936	1.066547797582	2.23985315818868	2.82130868976402	0.585451309634023	1.62788458852683	4.2137600548589	3.68735280879374	4.23686419412915	3.87827394930807	4.88702517324023	3.196119012382	3.31415403077674	5.44020654189598	5.60980191838877	4.33640258639813	3.86503903275159	5.93632463289953	4.09400967206652	6.42073223292812	6.31453462832133	3.72726783590294	3.8586220150809	4.03843043193944	4.38963220172889	5.67749671277686	6.10409748925385	5.29067024451115	4.65197396241857
ADAM18	0	0	0	0	0	0	0	0	0	0	0	0	0	0	0	0	0	0	0	0	0	0	0	0	0	0	0	0	0	0	0	0	0	0	0	0	0	0	0	0	0	0	0	0	0	0	0	0	0
ADAM19	3.59828487134045	5.09573967689477	4.46679079667233	5.29393185920046	3.76459271581936	3.33036839290695	4.65379558683513	4.93149457878246	3.65724435763411	5.00357945339027	4.55421919812912	4.50461788894615	4.71337941541518	5.66052274064948	3.56965551797063	4.68158125081624	5.35476882137824	5.07410324927149	5.16523731989976	5.07682505771289	4.2137600548589	3.41763099994781	2.82130868976402	4.20022050353485	2.79349725049507	4.56362373880392	4.65914783563157	4.95392805914407	4.93047512707246	4.53903199811031	4.03497543924625	4.78569977369748	5.08873855625692	5.43181393188509	6.01542399966206	4.15341928773805	4.45047045132925	5.59834337965906	4.27246514114336	5.41332764193827	6.23185105066925	4.59553272430915	4.81110254376936	4.88849986804417	5.54493323036027	5.42381972849299	5.69758881726123	5.31242854414695	5.56331211721819
ADAM2	0	0	0	0	0	0	0	0	0	0	0	0	0	0	0	0	0	0	0	0	0	0	0	0	0	0	0	0	0	0	0	0	0	0	0	0	0	0	0	0	0	0	0	0	0	0	0	0	0
ADAM20	0.0675979290261927	0.0681427622429365	0.0512157634188741	0.0476988080606414	0.0882976811439396	0	0.0357768318964359	0.0403994723798584	0.0108925978888913	0.194627428926468	0.0536331625003125	0.0953119804242543	0.0263465400733689	0.0952064500860523	0.0820764191408586	0.0201569884751189	0.0139519166489686	0.193790283669805	0.0833650217776098	0.0568037741670192	0.0449431141368434	0.0485796421364947	0.0534091859344039	0.0395095558483509	0	0.052974926013821	0.0462582327322459	0.029694853900074	0.210864444172531	0.00568644242093	0.180132469651481	0.0638538218289604	0.0285776912476881	0.0385634932940549	0	0.0261209013575848	0.0272370065932687	0.0772403463430571	0.0600991264407815	0.0910509311541366	0.14017068919866	0.00477836271819625	0.0223016021055001	0.0449431141368434	0.0427795702367401	0.0945692675273509	0	0.120158843498422	0.192703120095292
ADAM21	0.0517104959824575	0.0275743312254205	0	0	0.0276860390445611	0.0120849435881646	0	0	0.0466976510459964	0	0.0398419810070853	0	0.0485796421364947	0	0	0	0	0	0	0	0	0	0.018808682289778	0.0139519166489686	0	0	0.0462582327322459	0	0	0.0139519166489686	0.0423321348618873	0.0638538218289604	0.00443657002826601	0	0	0.0261209013575848	0.0272370065932687	0.0534091859344039	0.0142881619616454	0.0655409226533147	0	0	0	0.067061144903369	0.0114600073918327	0.0285776912476881	0.0390615388885611	0	0
ADAM22	0.123688240987679	0.375170452974257	0.119750183224237	0.351011773610189	0.0680352500854925	0.247084273020281	0.144230146346557	0.164528821799866	0.323164042255284	0.210008463973265	0.227679187693478	0.274732408271382	0.207678586548923	0.150240435328738	0.335280873299227	0.17251726035421	0.21135463654158	0.117345270396807	0.161696353124123	0.394623345290973	0.206224764706046	0.142374691935164	0.120900929658331	0.227870024788452	0.0897757887806282	0.125259198450225	0.190771748203651	0.164017075804344	0.110011715588565	0.306649360831357	0.297971269862657	0.313561994219288	0.365153954584789	0.304472014802836	0.219599478108541	0.155921857526177	0.362099840805877	0.267202598430776	0.291355525903834	0.196832695860299	0.306564073836874	0.408066788110272	0.28370722170771	0.315857171209061	0.308847651559967	0.124519326002578	0.249809387745015	0.318461626058992	0.192703120095292
ADAM23	0.184273910746487	0.244893880697381	0	0.231526007592774	0.048030714216948	0.532340681578112	0.0504523416252156	0.147483072935462	0.374876556583489	0.194627428926468	0.0536331625003125	0.216228356630958	0.243836484314947	0.0952064500860523	0.449671838782329	0.0618465393891753	0.0397308128476823	0.0865330299765029	0.235081432737659	0.504737791679534	0.354890453282529	0.266019634315235	0.120900929658331	0.297746422386427	0.880024453158677	0	0.140325731354292	0.187152782826675	0.0269018618679568	0.378317372447989	0.127769997117805	0.1617905920153	0.274276385750001	0.0699968241654782	0.0665190798364179	0.0417246753913923	0.755361677060662	0	0.265266587887147	0.127513867295396	0.0308132223055672	0.315023411102865	0.201254873980725	0.202429784913392	0.22326693504636	0.109596564872766	0.123948896978754	0.0681427622429365	0.0275743312254205
ADAM28	1.43357114344327	1.94244633663354	1.08070258884134	1.11500199116641	1.23790432659822	0.947738005774	1.89121106441958	1.59743181957921	1.961673164567	1.10734885164072	1.48120373131281	1.34171767436267	1.19401973145043	2.06642859634496	1.56950945898555	2.09930010988613	1.82117894315089	1.47078563577819	0.999386791527867	1.29756006954957	1.23696955875679	1.2212408293139	1.21433945206656	1.83029919183973	1.22811253369432	0.907786634913214	1.29910493162698	1.46185105203328	1.45996845176613	2.10046463048505	1.61715914827684	1.27805276619143	1.77704105558505	1.51953577465501	1.51849681929774	1.06063720999989	2.0467050331963	1.13107127869109	1.19105588552741	1.76326907642104	1.34130123690093	1.4222788602851	1.35315602434686	1.55433217555818	2.39570942344383	2.32603749865951	1.05676092987497	1.31523381239261	1.27674417141607
ADAM29	0.0210617445129849	0.0681427622429365	0	0.0962752074786495	0	0.0688987273333159	0	0.0592138090790014	0.0235415447938775	0	0	0.041836383210533	0	0	0.0924371088679081	0.0201569884751189	0	0.0335439027725541	0	0.0397308128476823	0.074651091131334	0.0253356016908427	0	0.0139519166489686	0	0	0	0	0	0	0.147182775768938	0.0163266576859193	0.00443657002826601	0	0	0	0	0	0	0	0	0.00477836271819625	0.0421661921123887	0	0	0	0.0390615388885611	0	0
ADAM30	0	0	0	0	0	0	0	0	0	0	0	0	0	0	0	0	0	0	0	0	0	0	0	0	0	0	0	0	0	0	0	0	0	0	0	0	0	0	0	0	0	0	0	0	0	0	0	0	0
ADAM32	0	0	0	0	0	0.0120849435881646	0	0	0	0.055549607719935	0	0	0.0485796421364947	0.176944694765012	0	0.0402893732112755	0	0.0335439027725541	0.134543388108817	0	0	0	0.086263202316972	0	0	0	0	0	0.0405095715484414	0	0.127769997117805	0	0	0	0	0.0417246753913923	0	0.126027408514085	0	0.0655409226533147	0.0308132223055672	0.00477836271819625	0.0223016021055001	0.0192588584990982	0.0210617445129849	0	0	0	0.0842198047020347
ADAM33	0	0	0	0	0.0276860390445611	0	0	0	0.0017067184693755	0.0182434526936765	0.00840737976703654	0	0.0485796421364947	0.0422215063622215	0.0458209323302556	0.0201569884751189	0.00523296381463205	0	0	0	0.0449431141368434	0	0.0358332360996887	0.0277999699412045	0.0517652809012076	0.052974926013821	0	0.077024293460305	0	0	0	0.0163266576859193	0.00443657002826601	0	0	0	0	0.0664648142138104	0	0	0	0.00477836271819625	0	0.0192588584990982	0	0	0	0	0
ADAM7	0	0	0	0	0	0	0	0	0	0	0	0	0	0	0	0	0	0	0	0	0	0	0	0	0	0	0	0	0	0	0	0	0	0	0	0	0	0	0	0	0	0	0	0	0	0	0	0	0
ADAM8	7.36780145941699	7.19508784152148	7.66198708065897	6.96718731813748	7.06993844693611	6.13828548166236	7.59454510790675	7.68980923784195	6.65348328718309	6.53289247930063	7.20601904743177	6.6392026805499	7.4254066527771	7.34016733797524	7.28036799508293	7.75596153592605	7.26061058321667	6.99719674913926	7.67443224121906	7.26626449805185	7.03196125246763	7.1443354569404	7.78725584985784	6.83997482107844	7.3598027972413	7.225574994686	6.626038269145	6.66166950904704	7.20471735495588	5.93632463289953	6.24092656430775	6.69734487386241	6.361510801869	6.43468815937814	6.23185105066925	6.82647600344191	5.5823143356313	6.49954631240447	5.72365175732772	6.59669624460215	6.3043866688134	5.74742284543696	6.71757675727466	6.63566370979019	5.90396507520064	6.9466244103573	6.64707041084554	5.6343401702287	6.47507818651653
ADAM9	1.45844354915986	3.96075307634805	3.74447205636526	4.11803628037589	3.08931107499665	3.21439163072595	3.65307550847554	3.49021609053275	2.26156241842069	3.7917197431308	3.25673012394566	4.72320420515434	3.70471838995187	4.63974826262841	2.17281683262293	3.36681915951238	3.98753515012296	3.98988521001277	4.71168102742875	4.18995050800979	2.29695331218434	1.92414933588407	2.60031699613035	2.46363728625396	1.29146336441192	3.87903887220706	4.29778329972761	3.67428177474683	3.46873478982398	3.00431325317394	4.30059067449539	2.58260379028937	3.32536476922656	4.44854940453958	4.94984166163947	3.56728464747713	2.92690069634876	4.4457170757308	3.6703490753723	4.3796409594108	4.71768862083331	3.84712704528237	3.22884249407589	4.06737489410608	3.96448222760037	3.67173950937728	4.98683744389243	4.55090409960173	5.00428841968579
ADAMDEC1	0.168017750468653	0.827453275967797	0.691680961988844	0.351011773610189	0.415511842652225	0.291355525903834	0.144230146346557	0.582309852431305	0.312328112647355	0.253919982916929	0.357177061221025	0.79188656677638	0.207678586548923	0.565090562220324	0.428371688844197	0.343081839888641	0.18949802755429	0.649944273935667	0.923837128169279	0.282229030052525	0.0594361453978077	0.142374691935164	0.221003535523863	0.364497019756438	0.335764966865935	0.292083406883361	0.895351395447293	0.180132469651481	0.0913193822460952	0.427637760400478	0.196674391387587	0.132054091128582	0.209623461432596	0.223317824095398	0.410953851355531	0.334508518649672	0.267340592487913	0.499842506531757	0.228649148883173	0.0397308128476823	0.0656537310598202	0.207980422287169	0.334030930126147	0.183482708863532	0.282767140965946	0.286621924822352	0.585826367729437	0.529396581535128	0.192703120095292
ADAMTS1	0.308156986308202	0.517269809377621	0.414553792844024	0.620680397863571	0.670494897847065	0.388253241848744	0.290718397383061	0.390691404886334	0.266060093708512	0.970694377079609	0.334720858816627	0.569201119216722	0.38613018784365	0.204574387712607	0.804073156488187	0.226805351950483	0.478079246232209	0.267202598430776	0.109596564872766	1.25376797794839	0.763301983613859	0.228649148883173	0.238184985984704	0.335916286834076	0.183482708863532	0.41734151152393	0.435935521003715	0.146220780347568	0.893630249468468	0.776895783843293	0.346341346391479	0.42362018307429	0.814170537519022	0.156327571184503	0.328930680748458	0.312328112647355	0.689182365818631	1.27138043990425	0.544038166036303	0.328393772664321	0.204625733171764	0.599418137520682	0.736153840761767	0.414187082667934	0.577991272696705	0.70494181576071	0.585826367729437	0.44413126837724	0.339109763298894
ADAMTS10	1.66840621709598	0.683482861308749	0.715454519436702	0.950844248827852	1.62040466823699	1.39054851786008	0.749176713651082	0.782364599485298	1.03485567040323	0.577323180363345	0.765350181456831	0.274732408271382	0.749949150151433	0.0952064500860523	2.07355728870246	0.512197837567105	0.670958629083265	0.649944273935667	0.331375521424908	1.12238667920732	1.45641440684017	1.47689627284382	1.02755761084779	1.38720768957197	2.14019647362215	0.539999631640343	0.715840722104437	0.354389736900367	0.489196961656211	0.534574553907298	0.329491670573441	0.654754787828876	1.0388011746847	0.0877110315769642	0.450991016344555	1.07603121509333	0.724533060666068	0.646502607644072	0.694253157185971	0.103905538622073	0.184688443181835	0.315023411102865	0.761554305262021	0.809535370958268	0.470000110885575	0.286621924822352	0.337137679842798	0	0.149530679080528
ADAMTS12	0	0	0	0.0140625451486343	0	0	0.00812479750570371	0	0	0	0	0	0	0	0	0	0	0	0	0	0	0	0	0	0	0	0	0.0137251773458197	0.0269018618679568	0	0	0	0	0	0	0	0.018808682289778	0	0.0142881619616454	0	0.00999010873407386	0	0	0.00755738800276238	0	0	0	0	0
ADAMTS13	0.199178788881431	0.0681427622429365	0.155510743492828	0.0962752074786495	0.0680352500854925	0.177395940456804	0.243836484314947	0.164528821799866	0.184877548675509	0.0748623132948624	0.17593168113879	0.041836383210533	0.0688987273333159	0.067546118895933	0.210689571074279	0.139594632641585	0.135461499860305	0.168216829052803	0.235081432737659	0.0568037741670192	0.134543388108817	0.402811519989591	0.470066105077734	0.171627756600482	0.276615824491141	0.052974926013821	0.0910509311541366	0.117444404874451	0.0269018618679568	0.092759868803428	0.0614103171538649	0.0416129675722516	0.101369459775517	0.0534091859344039	0.347982792506628	0.11494836000604	0.154695618182493	0.126027408514085	0.132458439086971	0.0144020928582888	0.14017068919866	0.114210338749899	0.101419900457062	0.183482708863532	0.0318783630817334	0.0416129675722516	0	0	0.0275743312254205
ADAMTS14	0.0210617445129849	0.0275743312254205	0	0.0642370027358016	0.048030714216948	0.103364744904627	0.0207243979780602	0.0403994723798584	0.0017067184693755	0.0182434526936765	0.0236532526130182	0.0673867966082292	0	0	0.0820764191408586	0.0201569884751189	0.0602046567789836	0	0	0	0.0594361453978077	0.0253356016908427	0.0534091859344039	0.00477836271819625	0	0.375474038555008	0.170719183949169	0.0206104670814168	0.0913193822460952	0.0675979290261927	0.0285776912476881	0.052315328867419	0.0876562466582141	0.0246674714897492	0.0311494463503541	0.00987617783743045	0.0416129675722516	0.0305907601637089	0.0267906937085536	0	0	0.0906332224578683	0.0325985996674794	0.055495851641213	0.0830464310129431	0.0171141804301642	0	0	0
ADAMTS15	0	0	0	0	0	0	0	0	0	0	0	0	0	0	0	0	0	0	0	0	0	0	0	0	0	0	0	0	0	0	0	0	0	0	0	0	0	0	0	0	0	0	0	0	0	0	0	0	0
ADAMTS16	0	0	0	0	0	0	0	0	0	0	0	0	0	0	0	0	0	0	0	0	0	0	0	0	0	0	0	0	0	0	0	0.00648173561993114	0	0	0	0	0	0	0	0	0	0	0	0	0	0	0	0	0.0275743312254205
ADAMTS17	0.268371333736206	0.0485796421364947	0.0512157634188741	0.0642370027358016	0.0680352500854925	0.132667851695277	0.267856786127389	0.0592138090790014	0.356799507287621	0.178450718067853	0.162933613428698	0.0673867966082292	0.109753414738811	0.0952064500860523	0.0924371088679081	0.0402893732112755	0.21135463654158	0.0335439027725541	0.0572412106615278	0.176334444028664	0.0594361453978077	0.0949944077179905	0.120900929658331	0.0730325959596315	0.164678845326548	0	0.103579769219515	0.077024293460305	0.0269018618679568	0.0842198047020347	0.110011715588565	0.1617905920153	0.181211109529325	0.0699968241654782	0.043500378971488	0.074651091131334	0.193494800445182	0.0772403463430571	0.122968855291704	0.0265678177300098	0.126998985076171	0.0505619114627158	0.0686307219180112	0.0192588584990982	0.0830464310129431	0.0285776912476881	0.0246674714897492	0.120158843498422	0.0842198047020347
ADAMTS18	0	0	0	0	0	0	0	0	0	0	0	0	0	0	0	0	0	0	0	0	0	0	0	0	0	0	0	0	0	0	0	0	0	0	0	0	0	0	0	0	0	0	0	0	0	0	0	0	0
ADAMTS19	0	0	0	0	0	0	0	0	0.0017067184693755	0	0	0	0	0	0	0	0	0	0.0304801316640432	0	0	0	0	0	0	0	0	0	0	0	0	0	0	0	0	0	0	0	0	0	0	0	0	0	0	0	0	0	0
ADAMTS2	0	4.31454804509515	3.93180210855573	1.95438141965422	1.58393534138459	2.53225595173038	0.527276645452202	4.13232742352081	0	1.33014409695676	0.0536331625003125	0.806843114286288	0.924374398950634	3.3841899454466	0.0580104195706295	2.47287528249026	1.92041657047791	1.65411916566917	3.65025010875304	2.80149206923289	0.874203919984034	0.0253356016908427	0.608468871890334	0.0277999699412045	0	2.15279540614688	0.127615645393473	0.837677706817519	1.4452956000826	0.0591584948291686	1.31624519759299	0.251869719632551	0.204477756117055	2.28464639906159	4.20608222544934	3.22861307567714	0.0272370065932687	4.02954659160093	0.694253157185971	3.43357062306014	3.10484036369066	0.775276834044139	0.415713482092366	1.45273163030182	1.95002747701071	3.21578263321147	3.26583736535193	2.38491428047642	3.08472844189098
ADAMTS20	0	0	0	0	0	0	0	0	0	0	0	0	0	0	0	0	0	0	0	0	0	0	0	0	0	0	0	0	0	0	0	0	0	0.0246674714897492	0	0	0	0	0	0	0	0	0	0	0	0	0	0	0
ADAMTS3	0	0.225139196377714	0.155510743492828	0.0140625451486343	0.147738626800347	0	0.0357768318964359	0.0592138090790014	0.0017067184693755	0.0368365754646468	0.00840737976703654	0.824844233052338	0.282408070465987	0.608468871890334	0	0.0618465393891753	0	0.267202598430776	1.50011487810363	0.176334444028664	0.0168885417143801	0	0.018808682289778	0	0	2.05468409628082	0	0	0	0	0.0781573070457772	0	0	0.10485045630784	0.281595175449119	0.0581199894081298	0	0.0421661921123887	0	0.139915529395783	0.00999010873407386	0	0	0	0.00523296381463205	0.0171141804301642	0.549391133192915	0.573017244450725	0.314551978953933
ADAMTS4	0.308156986308202	0.225139196377714	0.119750183224237	0.276251566225808	0.415511842652225	0.177395940456804	0.195170211979748	0.298060137835799	0.202523639151743	0.239730567554246	0.149734042771614	0.186248520257118	0.263603732154359	0.231771253267438	0.237554058447353	0.139594632641585	0.278794278359823	0.286621924822352	0.209382687592784	0.379988322442889	0.416488342438385	0.163608108231386	0.38500957752043	0.218959869214651	0.355153803133204	0.20817379565599	0.190771748203651	0.187152782826675	0.263409861234214	0.179342128616012	0.215016396815486	0.212446633158	0.28082818913988	0.304472014802836	0.272065188463541	0.183482708863532	0.256555740977333	0.257790452020891	0.192452160683764	0.242716984712948	0.324782098888975	0.127202670107062	0.224335042469465	0.210689571074279	0.275655700643455	0.2443173194926	0.221346574376233	0.175438761780132	0.367103795968426
ADAMTS5	0.199178788881431	0.147284200821334	0.0835832416266101	0.0962752074786495	0	0.0876562466582141	0.183184115616523	0.164528821799866	0.067061144903369	0.286621924822352	0.0991857276958729	0	0.128334348488631	0.0952064500860523	0.178054571400252	0.0814416141445486	0.115454158821213	0.0587754700847258	0.0572412106615278	0	0.16494086679355	0	0.0358332360996887	0.161696353124123	0.0517652809012076	0	0.0114600073918327	0.146220780347568	0	0.179342128616012	0	0.123481237289307	0.000797516276503892	0	0	0.00987617783743045	0.0642370027358016	0	0	0	0	0.0416129675722516	0.248923280009949	0.055495851641213	0.0924371088679081	0.0416129675722516	0.0390615388885611	0.0681427622429365	0.0842198047020347
ADAMTS6	0.0675979290261927	0.0485796421364947	0	0.112339958990223	0	0.0688987273333159	0.0784804883059518	0.0403994723798584	0.241191647647341	0.0182434526936765	0.0536331625003125	0.0673867966082292	0.0263465400733689	0	0.0458209323302556	0.0618465393891753	0.0279127783477101	0.0587754700847258	0.0304801316640432	0.0736841250519268	0.074651091131334	0.0253356016908427	0.018808682289778	0.0511056642502912	0	0	0.033377420363318	0.135872313552134	0.110011715588565	0.162130103200555	0.180132469651481	0.1617905920153	0.221588027661429	0.122758758376139	0.247084273020281	0.00987617783743045	0.357550655936843	0.146071094184807	0.220134986690639	0.305478955282285	0.216228356630958	0.134543388108817	0.183333412240028	0.161696353124123	0.263146997750143	0.109596564872766	0.154900185051757	0.0476988080606414	0.0681427622429365
ADAMTS7	0.348596725339577	0.0275743312254205	0.0512157634188741	0.0804194217408246	0.048030714216948	0.230742249975873	0.105056868009134	0.078749521984887	0.126078753973242	0.0182434526936765	0.214760126771176	0.041836383210533	0.0688987273333159	0.067546118895933	0.237554058447353	0.277531520807197	0.00523296381463205	0.117345270396807	0.259445736698182	0.0397308128476823	0.286151835574469	0.0949944077179905	0.0534091859344039	0.227870024788452	0.56647279672008	0	0.0209500366938443	0.0206104670814168	0.0405095715484414	0.131640804385356	0.0285776912476881	0.102414315136787	0.101369459775517	0.0246674714897492	0	0.0417246753913923	0.08465302709892	0.0193705663182388	0.0828322945980799	0.0265678177300098	0.0901989999333986	0.0323778516356359	0.0778898395684685	0.067061144903369	0.0427795702367401	0.0416129675722516	0.0550596099013881	0.0476988080606414	0
ADAMTS8	0	0	0	0.0300310992127508	0	0	0.00812479750570371	0	0.0235415447938775	0	0	0	0.0263465400733689	0.0422215063622215	0.0458209323302556	0	0	0.0587754700847258	0	0.0736841250519268	0	0.0253356016908427	0.103103731330229	0.0511056642502912	0	0	0	0.0206104670814168	0	0.00568644242093	0	0	0.00443657002826601	0	0	0	0.018808682289778	0	0	0	0.0431679015588993	0.00477836271819625	0.0124797730109341	0.00755738800276238	0	0	0	0	0.0396754985978495
ADAMTS9	0	0	0	0	0	0	0	0	0	0.0182434526936765	0.00840737976703654	0	0	0	0	0	0.00523296381463205	0	0	0	0	0	0	0	0	0.0878723285255741	0	0	0	0	0	0	0	0	0	0	0	0	0	0	0	0	0	0	0	0	0	0	0
ADAMTSL1	0	0	0	0	0	0	0	0	0	0	0	0	0	0	0	0	0	0	0	0	0	0	0	0	0	0	0	0	0	0	0	0	0	0	0	0	0	0	0	0	0	0	0	0	0	0	0	0	0
ADAMTSL2	0.0945692675273509	0.0275743312254205	0.0512157634188741	0	0	0	0.157655944991576	0.0226400492277897	0.067061144903369	0.0368365754646468	0.00840737976703654	0	0	0.067546118895933	0.0458209323302556	0	0.0397308128476823	0	0	0.0397308128476823	0.0168885417143801	0.0709730660334877	0.136494504051311	0.0831001870916651	0.221346574376233	0.250802835890065	0	0.0401776653921348	0.0405095715484414	0.00568644242093	0	0	0.0366120160683378	0	0.0192588584990982	0	0.0572954762841352	0.0305907601637089	0.0600991264407815	0.0265678177300098	0.0545127385091026	0.0323778516356359	0.0325985996674794	0.00755738800276238	0.0114600073918327	0	0.0246674714897492	0.0476988080606414	0.132003202079544
ADAMTSL3	0	0	0	0	0	0	0	0	0	0	0	0	0	0	0	0	0	0	0	0	0	0	0	0	0	0	0	0	0	0	0	0	0	0	0	0	0	0	0	0	0	0	0	0	0	0.0171141804301642	0	0	0
ADAMTSL4	3.88892545765703	3.3082000847692	3.81161865931302	3.96322270053422	3.8230545708897	3.88631099849205	3.74983270309647	3.4162151125832	3.3733822646532	3.64476606603127	3.9838351720971	2.95864449865743	4.08243718275045	4.10858010785236	3.25324316823218	3.45738439205322	4.24254015891366	4.01667563207278	4.56707654410804	3.64903169321727	3.70664817410511	4.11012826352997	4.13397600319855	3.42821993115259	3.8840634260141	3.24320769399799	4.57969619661208	3.48062531885463	4.39975111549344	3.44238625639224	3.72064671358149	3.18620275839111	2.53067611190203	3.5274155036874	3.77649207948263	3.2769506527281	2.40651171100709	3.43669898400704	3.43553716479341	3.83690802742462	4.23210367258925	3.06388459052498	3.44949276504897	3.7285765877567	3.00713234099001	3.9288313509915	3.58188418662423	3.1640255254445	3.56898198294857
ADAMTSL5	0.534698218567438	0.225139196377714	0.0835832416266101	0.170666900660487	0.465355780035774	0.446626903864664	0.0914258942759549	0.180821414319943	0.542179841150548	0.055549607719935	0.214760126771176	0.156636748200849	0.422205330188917	0	0.631681109667712	0.155306376970272	0.178157777250898	0.286621924822352	0.109596564872766	0.265784863627955	0.441592501748118	0.286621924822352	0.443585449127476	0.318461626058992	0.829989806974663	0.052974926013821	0.103579769219515	0.195414283167611	0	0.206998713027626	0.281103465190522	0.363813758335581	0.389739232459164	0.0385634932940549	0.141659723836497	0.102731254815285	0.42024939639647	0.192106098185423	0.305478955282285	0.0265678177300098	0.216228356630958	0.186048701486281	0.315857171209061	0.220957179154626	0.0723761062517552	0.0416129675722516	0.123948896978754	0.0681427622429365	0.0530844958513213
ADAP1	4.62523760119328	4.70178094831249	4.7944090761348	4.27536668587663	4.25058786057101	5.32710923812319	4.45786954329807	5.29785703911544	3.75596863165317	5.11895796693096	4.81144678883731	4.73062510893931	4.82551763903713	4.9679203211217	4.666743525578	5.11005480011834	4.64137107228551	5.28009193563024	5.37781951179833	4.54598087666795	4.19110626790913	4.88469918712986	5.17457786546794	4.54367252482017	5.25803064774688	4.75471389461682	5.09694581821267	4.7994856793693	4.57241012941252	4.50371803516242	3.96585232102258	4.45697303645699	3.64653491535767	3.92804301579099	4.66040929310619	4.40362675098197	3.42066037490488	4.0646216053321	3.58719851081542	3.36211941386643	4.02503688365524	4.13347832061316	4.67663160786008	4.77675051577544	3.5754253961118	4.25485077011843	3.71680330419782	3.88319178340482	4.08659246273413
ADAP2	3.54762290075783	3.60048359270107	3.69902024486922	3.59308139836348	3.8086449011966	4.54531818901989	3.73113066622378	3.3876573867556	3.12810234504072	4.2877889324188	4.08726694861936	3.43771446344676	4.09316335892341	3.21412613883566	3.18597989580905	3.11613906338324	4.01119852565315	4.18664130951601	4.02681885356047	2.54665852589363	3.90152938527989	3.83452236717674	3.9563618249334	3.54967773158019	3.62918117127507	3.18346810834098	4.8895217053077	3.64976844815496	3.4663370422488	4.14302472399273	3.44432656086208	3.02061933633026	3.17965155118293	3.14219455174173	2.66972397835385	2.92058950353533	3.12714865386175	3.08784480736728	3.95683700414433	2.53744887670765	2.27752818182582	3.92387821878519	3.39464890816554	4.15646290911901	4.08869711414099	2.56711615618345	2.74242079809801	2.54665852589363	3.5739677097505
ADAR	5.71690839959846	6.57152307771438	6.0911563033333	7.10215207417788	6.41339465330763	5.40521834835822	6.67298289671306	6.69898952542636	7.59163798821423	6.34179874519245	7.05359459099218	7.07538559642952	6.79818957471674	6.80347576881292	6.3894510384096	6.01895894949469	7.14027173762379	6.35142044032406	6.01775293423483	7.20204824997359	5.90634527194703	5.57140310689338	6.29927291183014	6.59669624460215	5.44212123161325	5.1335521241655	8.3429026157392	7.35739186980952	8.27375213935539	7.04475193719764	7.96887490439901	7.07118240211713	7.27511009379035	7.27511009379035	7.56538158895435	7.19268933470933	7.06480018695872	7.41512758234937	7.47794742815317	7.75596153592605	7.43131730349311	7.12703324172798	7.46938660197212	7.3146037815644	7.72258804605682	7.57057464178294	7.50674358988811	6.76015607602194	7.32025410138274
ADARB1	2.92876357013398	1.44702649642544	0.996994171898568	2.0486240659123	1.99210911200635	2.69517112837188	1.53215913213098	1.66771710802863	2.34469279119298	1.68235028464185	1.90058088475445	1.55566669645221	1.6840421061299	1.19401973145043	1.79887486387415	1.90332508854978	1.83982047981935	1.80277250187763	1.9593870776107	1.53070890045179	2.70786739800922	2.87178489717206	2.09707887876029	2.28810072791832	3.11421583521641	1.2023993688204	2.19295964505434	1.74373232245696	1.93470407692206	2.40611257467186	2.10800333584384	1.97134306836714	2.35731588913691	1.32860976740495	1.51849681929774	1.21670728378287	2.43840757306973	1.26331055479406	1.95517235886832	1.41487100625593	1.846940190767	1.81565383589323	1.66771710802863	2.11464388265987	1.82252295253872	0.85370260135379	1.22551873240548	0.591330583091005	1.44003041900848
ADARB2	0.199178788881431	0.0485796421364947	0.925311002651727	0.0140625451486343	0.186603973131662	0.0688987273333159	0.652139304268116	0.0226400492277897	0.13607697836798	0.0182434526936765	0	0.962706137587358	0	0.796864739560733	0.449671838782329	0.259495303937004	0.278794278359823	0.393929958682174	0	0	0	0	0.202809662562414	0.297746422386427	0	0.334671291577805	0	0	0.0269018618679568	0.00568644242093	0.488837651111289	0.243083667241226	0.000797516276503892	0.0877110315769642	0.0192588584990982	0.415229979002689	0	0	0.00568644242093	0	0.0190354215929269	0.000797516276503892	0.569541668526921	0.465037742381387	0.524497663713127	1.73053505767491	0	0.763502362893766	0.701017128422169
ADAT1	2.12495600744364	2.30795844656562	2.63452695962458	2.77878177296398	2.3459113106066	2.06351598025525	2.27420232759346	2.53830299197247	2.62942278919757	1.80426334543961	2.3300306348501	2.49961427827916	2.02601095405345	3.29573126113967	2.14912485239936	2.5271459097251	2.16347489034074	2.13468773146427	2.22841064349304	3.16359308415834	2.2928143604437	2.22930357438685	2.15147690802143	2.38088576494832	2.26937589563518	1.99285774901884	2.67970763689506	2.586390520451	2.9177406102174	2.69781233381519	2.71732640604415	2.67121335904591	2.30434959025879	2.60693790890219	2.39894369312088	3.01621092733664	2.49979237579925	2.95772339847656	2.65796414439478	3.20057291776335	3.38110753611301	2.50348632117423	2.64855020826662	2.40305483775272	2.91855197741192	3.43333199918578	2.79471967515381	3.55879004815429	2.75768458286048
ADAT2	1.224855375835	0.899852495600336	0.348523562402836	0.710872223671456	0.701017128422169	1.02185650934527	1.39121809480262	0.793908053926422	1.34421156585964	0.661932445191421	0.824844233052338	0.79188656677638	0.879369516903551	0.756990043923586	1.10860709972776	0.755843894934399	0.894238726154351	0.683099168166471	0.80646955537458	0.717811324645453	0.970554344674679	0.871844731175314	0.95665641502557	1.1381207705489	1.13519098081627	0.575950533182471	0.649285925122335	0.788161746952077	0.882948565130664	1.1381207705489	0.516208795934274	0.990369069430977	1.15771930241929	0.595049390504557	0.608044007125554	1.01606037283425	1.40401510191118	0.747655007827909	1.38203593991433	0.70795086460019	0.69220223895435	1.12031261765884	1.03474888210472	0.733577528703935	1.2665707848559	0.685694501696296	0.734178985172158	0.710007459788188	0.617994392042791
ADAT3	0.0517104959824575	0.109805698027492	0	0	0.345351911989422	0.217132110153213	0.144230146346557	0.0592138090790014	0.0964315841862722	0.270148512718372	0	0.0953119804242543	0.128334348488631	0.0952064500860523	0.359507857044726	0.35793720754118	0.125514331843696	0.219803437200134	0.235081432737659	0.0736841250519268	0.219299117523173	0.801297535075111	0.729040374208244	0.346437971105337	0.866317635120569	0.41734151152393	0.0462582327322459	0.221049891893099	0.149126402813722	0	0	0.0416129675722516	0	0.0699968241654782	0.0549479020822475	0.0897757887806282	0.0272370065932687	0.0421661921123887	0	0.185660009123307	0.0431679015588993	0	0.125874494683069	0.0783729382181006	0	0	0	0	0
ADCK1	1.97504735771925	1.05525160230525	1.51678816460612	0.817474927571519	1.69494790875717	1.85158175349059	0.885206452415042	1.435953796211	1.11601334682368	0.986902075595008	1.95693980370448	0.63619788514754	1.39763001621507	0.864029462850316	1.3206496616977	1.8231540084846	1.08057474460847	2.31371389023709	1.23222180262851	0.920409260360464	2.8248480047544	1.93249750413415	2.46052907936496	1.49291924766358	2.0494056309913	0.614839568792546	2.06845545801755	1.06063720999989	1.04712956006874	1.37710036588093	0.746458709637833	0.922706687326007	0.98155606103716	0.802015381297004	1.00775619849973	0.995098624884135	0.913230386709951	0.852602612250977	1.06045162783904	0.351011773610189	0.698803593153624	1.01419304112342	0.890965969040528	1.11601334682368	0.956863557504101	0.618153873721348	0.56158538905318	0.551322897580161	1.00580384610625
ADCK2	3.16766537499746	2.48620721408535	2.54630827293651	2.10691548379082	2.76643525424772	3.56121819044012	2.70365173288377	2.6421516589603	2.83178420568575	2.15708613605528	2.93549971905244	1.82529924342064	2.6819030541652	2.09199606739599	2.95944659101762	2.49642110925806	2.37329073428961	2.72608937264448	2.59408141474674	2.28043213039159	3.00126486818736	3.61630467911583	3.04891939166627	2.83758680598294	3.7285765877567	2.6993471182824	2.63452695962458	2.14470034673784	2.32018634512663	2.48001059564325	1.85375311549335	2.35731588913691	2.19456566741472	2.23518810468935	1.66892470703383	2.65565404510973	2.02301119976259	1.97387419261698	1.75032593963893	1.33811320534328	2.03021956494628	1.96695505726981	2.3474084136646	2.4338347037575	1.9547472689893	1.68326900311158	1.39288035394416	1.59264633407047	1.56272897943064
ADCK5	2.33216954872025	1.61007413251163	1.84126731771493	1.3126403084705	1.65042043165913	2.72059532181191	1.33375662287714	2.17004575572397	1.5281021628465	1.59321271117725	2.08527991920521	1.16884084047652	1.86313070463496	1.11665212645427	2.23604758790045	1.91274412745974	1.65792618899358	2.04250944076845	1.68689681169095	1.49337728029169	1.42131346105242	2.81412436084114	3.02330150536565	2.02634380579896	3.27166399961113	1.4305362494644	1.24896247415411	1.0319862721489	1.08823893492636	1.24312266896413	0.540151866733829	1.23696955875679	1.16016685739509	0.743238655646502	1.56934025457333	1.13287438807671	1.1334215694132	1.19857463153622	0.908432861324642	0.805186672506099	0.91890429978018	0.962706137587358	1.53391338185878	1.59666493378317	0.820070031410305	0.785547702899955	0.445625731559157	0.395040094692011	1.29512456289232
ADCY1	0.0517104959824575	0.0485796421364947	0	0	0.0276860390445611	0.0120849435881646	0	0.0226400492277897	0	0.055549607719935	0	0.041836383210533	0.0263465400733689	0	0.00648173561993114	0.0618465393891753	0.00523296381463205	0.0335439027725541	0	0.0226400492277897	0.0168885417143801	0.0253356016908427	0.018808682289778	0.00477836271819625	0.315857171209061	0	0.0209500366938443	0	0	0	0.0285776912476881	0.00648173561993114	0.0285776912476881	0.0246674714897492	0.0549479020822475	0.0261209013575848	0.00329838355196973	0.0110054062953969	0.0496798373759029	0.0526461964314402	0	0.00477836271819625	0.00670959741321796	0.00755738800276238	0	0	0.0246674714897492	0.0476988080606414	0.0396754985978495
ADCY10	0.0210617445129849	0.0681427622429365	0.155510743492828	0.112339958990223	0.048030714216948	0	0.0504523416252156	0.078749521984887	0.0235415447938775	0.092759868803428	0.0536331625003125	0	0.0485796421364947	0.204574387712607	0.0580104195706295	0.0402893732112755	0.18949802755429	0.0865330299765029	0.0572412106615278	0.0902537848521487	0	0	0.0358332360996887	0.0625571954794389	0	0	0.033377420363318	0.0401776653921348	0.196516086914874	0.0248876698269151	0.580377079168596	0.00648173561993114	0.0193705663182388	0.206704200424538	0.10912944825563	0.0261209013575848	0.0572954762841352	0.17474690358475	0.265266587887147	0.338477555563656	0.261823368449691	0.067061144903369	0.0124797730109341	0.12037051941789	0.110637428975512	0.204574387712607	0.107108102846591	0.147079368382617	0.115250199729619
ADCY2	0.0210617445129849	0.0275743312254205	0	0.0300310992127508	0	0	0.00812479750570371	0.0592138090790014	0	0.0182434526936765	0.00840737976703654	0	0.0263465400733689	0	0.00648173561993114	0.0402893732112755	0.0139519166489686	0	0	0	0	0	0	0	0	0	0.0209500366938443	0	0.0269018618679568	0.00102425557965287	0	0.00648173561993114	0	0	0.00999010873407386	0.00987617783743045	0.000683585379860479	0.0110054062953969	0	0.0144020928582888	0	0.000797516276503892	0	0.0325985996674794	0	0	0	0.0476988080606414	0
ADCY3	2.01290566821397	1.28316210277926	3.42844898821766	2.28043213039159	1.81643153326148	4.1508703319283	1.60815021370451	1.64201707217727	2.42107706487946	2.72002703108412	2.08016407315775	4.53585818323869	1.37695772700215	3.02431702383396	1.90110765601218	1.44987507080045	2.41012615454605	2.95179532674567	1.6796974963093	2.54128770526449	1.57564058724622	2.89538169485874	3.65801504325748	1.87514167112182	2.31155767533439	3.87903887220706	2.10862978891556	2.47478980939407	3.69672029410814	1.81444660850591	2.705012337071	1.96671000488592	2.10512388704573	2.33797684069275	2.00401902122063	1.52132371490401	2.32797140746121	1.6020814461488	2.98356051372319	2.02134207045452	2.75881070202341	2.41965713447798	1.83581378449946	1.64495996003338	1.2905478101348	1.52607676083608	3.30642295455481	0.916127821584136	2.59596735188586
ADCY4	1.71201276549092	2.44736963306645	2.6706525509023	2.34431094515223	2.5271459097251	1.54700953812052	2.11138348440707	2.6421516589603	1.28201184446128	1.68235028464185	1.94027823572816	2.55445830133041	2.50236233102816	2.5700977916329	1.5008893058046	2.37448159206376	2.26156241842069	2.5700977916329	3.44503832531525	3.07623165093209	2.34943064549619	2.34035276954363	2.42828848174038	1.8206455626715	2.20398444476739	2.88180379735986	2.08720686046644	1.87334836762125	3.67787044551904	1.56142620690042	2.1958770025031	1.38503092494058	1.33757981675672	2.44895077142642	1.69715373891863	2.45523858124691	1.08093475514524	1.79748875101139	1.46703148860241	2.81186655863305	2.14798827172607	1.33125643024336	1.62010033185907	2.08256009499086	1.88249167154307	2.70210110735816	2.12523144864319	2.38924470138288	2.53793499015684
ADCY5	0.153372712176171	0	0.0835832416266101	0.112339958990223	0.0276860390445611	0.0517104959824575	0.195170211979748	0.0592138090790014	0.165734512982486	0.092759868803428	0.0536331625003125	0.041836383210533	0.186754574179782	0.067546118895933	0.0820764191408586	0.0402893732112755	0.135461499860305	0.0335439027725541	0.0572412106615278	0.0397308128476823	0.074651091131334	0.0253356016908427	0.136494504051311	0.0277999699412045	0.0517652809012076	0.0878723285255741	0.033377420363318	0.0496239834663325	0.074331499209715	0.124996774383845	0.127769997117805	0.0638538218289604	0.074223987052271	0.0699968241654782	0.043500378971488	0.0581199894081298	0.0781573070457772	0.146071094184807	0.152671524180611	0.0655409226533147	0.126998985076171	0.0587754700847258	0.0325985996674794	0.0449431141368434	0.0830464310129431	0.109596564872766	0.0246674714897492	0.175438761780132	0.0681427622429365
ADCY6	0.0517104959824575	0.128334348488631	0.414553792844024	0.470000110885575	0.323720208229159	0.230742249975873	0.0914258942759549	0.180821414319943	0.107321377968186	0.840425131037186	0.0842198047020347	0.186248520257118	0.0897757887806282	0.0422215063622215	0.269344283752522	0.100890966889848	0.0397308128476823	0.193790283669805	0.380412582984864	0.250362910428853	0.36767943268081	0.228649148883173	0.086263202316972	0.122497761776378	0.109544754742507	2.49436501302568	0.127615645393473	0.428668977896576	0.074331499209715	0.153473593539263	0.163862687694548	0.193543523976048	0.0945692675273509	0.374876556583489	0.527466871648456	0.573940677809912	0.129891235276928	0.651482368020635	0.103905538622073	0.175538344225391	0.806843114286288	0.250751490430908	0.175438761780132	0.193446488088253	0.164528821799866	0.231326323276728	0.361788980706674	0.551322897580161	0.30022633327038
ADCY7	2.7291785652352	4.12767600658114	3.4741028232076	4.53019064031895	3.57418080170351	3.60789232986249	4.18550006832256	3.94388783457835	4.40939688903736	4.66482631540402	4.37238149636994	4.50266118214347	4.19324674248324	4.50201410558288	3.87356844392597	3.68593384128302	5.26564008253873	4.00061933009314	4.79571569887126	4.04306970627628	2.61094224099614	3.03891769269543	3.66112987765649	4.21218332790498	2.61465540704584	2.48811150850901	5.8528529159364	4.93219210068715	4.94909926360292	5.23578412437107	4.8820761080588	4.36026162593202	4.95426394278004	4.70270108449009	4.82073066688975	4.51975553522405	5.21995667645383	4.98462087899633	4.6304744261297	4.44476439311213	4.53107151250368	5.26821586275947	5.18914338418145	5.33794435120076	4.94457144374252	4.88430535749891	4.67663160786008	4.18410912224563	4.53585818323869
ADCY8	0	0	0	0	0	0	0	0	0	0	0	0	0	0	0	0	0	0	0	0	0	0	0	0	0	0	0	0	0	0	0	0	0	0	0	0	0	0	0	0	0	0	0	0	0	0	0	0	0
ADCY9	0.619991371860701	0.750897831293285	0.348523562402836	0.809535370958268	0.480306201468317	0.880273281681207	0.527276645452202	0.619367220796194	0.504029787649397	0.650424395912449	0.832810076506786	0.328436980268062	0.771787931637954	0.778148038809445	0.922706687326007	0.458714077774448	0.949824258436559	0.649944273935667	0.425176900913059	0.695974120378374	0.563342888916081	0.601255411470323	0.544597795533137	0.985422820888397	0.355153803133204	0	1.26093050237134	0.908120679861646	0.651833585444124	1.03769870461135	0.602900988821352	0.956449272547038	0.912359620850962	0.531604534065402	0.6008290529363	0.638739314813719	0.89830449347792	0.702802671208162	0.644294762707184	0.484401647754166	0.698803593153624	1.00639965417439	0.793547119896805	1.19239852183867	0.907786634913214	0.444279724885432	0.416488342438385	0.147079368382617	0.483181393800223
ADCYAP1	0	0	0	0	0	0	0	0	0	0	0	0	0	0	0	0	0	0	0.0572412106615278	0	0.074651091131334	0	0	0	0	0	0	0	0	0	0	0	0	0	0	0	0	0	0.0142881619616454	0	0	0	0	0	0	0	0	0	0
ADCYAP1R1	0	0	0	0	0	0	0.00812479750570371	0	0	0	0	0	0	0	0	0	0	0	0	0	0	0	0	0	0	0	0	0	0	0	0	0	0	0	0.00999010873407386	0	0	0	0.00568644242093	0	0	0	0	0	0.00523296381463205	0	0	0.0476988080606414	0
ADD1	5.54339791598451	5.7046316023294	5.40803466691702	5.74537290293067	5.67209691782517	5.68812055156364	5.7896493727141	5.80480081695042	5.9719925911644	5.5208253626779	5.79617963816253	5.94993622444448	5.58426602803406	5.93312954881006	5.8162783293384	5.78227437520508	5.99563585286749	5.80598990999384	5.91458183415275	5.8513457717341	5.44212123161325	5.5782680801502	5.52922036287644	5.74211878397329	5.21653033014735	5.95174134194532	6.02271226553401	5.87145519833314	5.66632802209725	5.87596384097728	5.41332764193827	5.70786857554244	6.0052343109558	6.02717184584722	5.90870238470314	5.84333892180809	6.00967189756402	5.85234466388527	5.36007791067017	5.68344795324216	6.16242329774139	6.03069174692332	5.86289275144909	5.91097285627486	5.89118522331515	5.8772178323483	5.62393981993063	5.58023681249201	5.60576789181427
ADD2	0.714919227433357	0.165234997584357	0.192853329757392	0.307006745302631	0.862959267381597	0.553726567990471	0.50862456175081	0.343507512068027	0.676595563755976	0.328254105778766	0.832810076506786	0.524616091936927	0.510287450283866	0.463434371642564	0.325377528070311	0.579804761370799	0.718755035519732	0.373570316109943	0.331375521424908	0.394623345290973	0.452528742633641	1.04022388230902	0.703974250757212	0.661932445191421	0.676100715708088	0.539999631640343	0.210689571074279	0.323442253582851	0.181715480648334	0.679350205859502	0.329491670573441	0.443982811869048	0.468307216059502	0.711826284929401	0.281595175449119	0.334508518649672	0.45670855727572	0.22017787063888	0.46681268844509	0.230895513911171	0.509278524675211	0.202523639151743	0.421810336113015	0.816726700077635	0.428836624052999	0.135977843890336	0.0897757887806282	0.551322897580161	0.381286597529687
ADD3	4.64412009077464	6.02499980694165	5.52351128372348	6.56800089113922	5.04120642466656	4.85080110455056	6.37338743262913	5.3975449545111	6.6243060807605	5.75431840113715	5.70942099774892	6.59323443300512	5.52435736536601	6.3908621358052	5.79935901299352	5.8037179072142	6.3554457402666	5.57975293434464	6.2381987631409	6.18147275912006	4.7349552272216	4.47735676367583	4.59194999342998	5.66965919069757	3.35896194407543	5.2930949073311	6.43468815937814	6.45804996775788	5.4211570811429	6.59154889886678	6.0052343109558	6.19600124275613	7.04930956496879	7.05799730341216	6.96088720303798	6.12817545460021	7.52175550074348	6.52934417298515	6.563817848526	6.71757675727466	6.9134985810348	6.87087117101267	6.49339356225377	6.12625429055508	7.18067604587361	6.72438196236922	6.88093014721374	7.25064857335525	6.52458736710374
ADGB	0	0.0275743312254205	0	0.0476988080606414	0	0	0	0	0	0.0182434526936765	0	0	0	0	0	0	0	0	0.0304801316640432	0	0	0	0.018808682289778	0.00477836271819625	0	0	0	0.0206104670814168	0	0.00568644242093	0	0.00648173561993114	0	0.0246674714897492	0	0	0	0	0.00568644242093	0	0.00999010873407386	0	0	0.00755738800276238	0.00523296381463205	0.0171141804301642	0.0246674714897492	0	0
ADGRA1	0	0	0	0	0	0	0	0	0	0	0	0	0	0	0	0	0	0	0	0	0	0	0	0	0	0	0	0	0	0	0	0	0	0	0	0	0	0	0	0	0	0	0	0	0	0	0	0	0
ADGRA2	0.550267229939248	0.721339787307839	0.227628747011932	0.523132659062663	0.323720208229159	0.564869942789999	0.243836484314947	0.549313767416623	0.256733500683016	0.428115783013924	0.618607212601848	0.245840397747385	0.539999631640343	0.50345530514494	0.442590552672375	0.120952275117488	0.408446525136644	0.564649323359673	0.788678892701949	0.176334444028664	0.496057453896186	0.207678586548923	0.703974250757212	0.831439997474406	0.239870799759293	0.052974926013821	1.10812303573382	0.530964023450056	0.489196961656211	0.451229526955563	0.314551978953933	0.363813758335581	0.630923341672278	0.252703546422895	0.337972665227092	0.155921857526177	0.638739314813719	0.338974301727885	0.384620860808251	0.362937132862577	0.384620860808251	0.599418137520682	0.357005941255382	0.90247979928712	0.660984791277996	0.0804726777557545	0.264071033561665	0.175438761780132	0.132003202079544
ADGRA3	0.268371333736206	0.0681427622429365	0.0512157634188741	0.0476988080606414	0.127924348842137	0.162470854138421	0.354617625877737	0.147483072935462	0.346437971105337	0.0368365754646468	0.283897664135691	0.245840397747385	0.0688987273333159	0.0952064500860523	0.115250199729619	0.17251726035421	0.104016167121739	0.117345270396807	0.0833650217776098	0.265784863627955	0.0168885417143801	0.207678586548923	0.120900929658331	0.412571049020715	0	0.20817379565599	0.27482903298524	0.106949093347605	0.395273870125792	0.261636816186186	0.163862687694548	0.0926502989659278	0.365153954584789	0.252703546422895	0.130098438723946	0.183482708863532	0.324385565526237	0.293375070628231	0.248425022180262	0.0526461964314402	0.355019893648043	0.269152888395206	0.175438761780132	0.171673013597594	0.400740495640936	0.109596564872766	0.0390615388885611	0.289523178787179	0.273612349182332
ADGRB1	0.0945692675273509	0.0681427622429365	0.0512157634188741	0.0642370027358016	0.147738626800347	0.349622485184011	0.105056868009134	0.0592138090790014	0.116873643382254	0.0182434526936765	0.0685748680084409	0.041836383210533	0.128334348488631	0.0422215063622215	0.133764481723083	0.0201569884751189	0.147434349404595	0.193790283669805	0.0572412106615278	0.0226400492277897	0.074651091131334	0.0949944077179905	0.185165130689879	0.183482708863532	0.146975960996296	0.052974926013821	0.161985082851849	0.0401776653921348	0.128951720927672	0.100682944896617	0.0423321348618873	0.102414315136787	0.101369459775517	0	0.0549479020822475	0.183482708863532	0.118169832040633	0.108020669947347	0.0930875397236434	0.0397308128476823	0.0656537310598202	0.0906332224578683	0.167618409935489	0.0992399933184802	0.0114600073918327	0.0416129675722516	0.0550596099013881	0	0
ADGRB2	0.123688240987679	0.0485796421364947	0.0835832416266101	0.0962752074786495	0.048030714216948	0.281246366537639	0.0207243979780602	0.11223539241286	0.0861536324794718	0.111167431735655	0.125259198450225	0.041836383210533	0.0688987273333159	0.0422215063622215	0.237554058447353	0	0.0139519166489686	0.0587754700847258	0	0.0902537848521487	0.16494086679355	0.228649148883173	0.0358332360996887	0.14022394521359	0.128228818150429	0.052974926013821	0.115506442109894	0.146220780347568	0.074331499209715	0.11713801290113	0.0781573070457772	0.0638538218289604	0.0945692675273509	0.0385634932940549	0.0311494463503541	0.00987617783743045	0.0572954762841352	0.0305907601637089	0.0496798373759029	0.0144020928582888	0.00999010873407386	0.120900929658331	0.0686307219180112	0.055495851641213	0.0210617445129849	0.0416129675722516	0.0246674714897492	0	0
ADGRB3	0	0.183184115616523	0.0512157634188741	0.0140625451486343	0.0276860390445611	0	0.0207243979780602	0.11223539241286	0	0.0748623132948624	0.0236532526130182	0	0.0263465400733689	0.124519326002578	0.00648173561993114	0	0.0602046567789836	0.117345270396807	0.0304801316640432	0	0.0293597091747621	0.0485796421364947	0	0.0139519166489686	0.0338807096477413	0	0	0	0	0.0505619114627158	0	0.00648173561993114	0	0.238922766319223	0	0.00987617783743045	0	0.0193705663182388	0.00568644242093	0.0397308128476823	0.0308132223055672	0.00477836271819625	0.0325985996674794	0	0.00523296381463205	0.0285776912476881	0.0550596099013881	0.0476988080606414	0.132003202079544
ADGRD1	0.496931069237662	0.418293133278808	0.49523919068468	0.380200452713877	0.147738626800347	0.492013891442713	0.468430386146864	0.4203291883546	0.405379602307282	0.270148512718372	0.638380310075718	0.041836383210533	0.693184519540316	0.204574387712607	0.551801789182579	0.328393772664321	0.677984875483315	0.49269974666769	0.331375521424908	0.0902537848521487	0.42916640325393	0.345351911989422	0.202809662562414	0.894238726154351	0.202523639151743	0.052974926013821	0.489054615135273	0.510046112078968	0.279484312440444	0.605899865259641	0.0614103171538649	0.296100590237693	0.251687249174808	0.0385634932940549	0.0311494463503541	0.168704906329376	0.432439734900738	0.0193705663182388	0.370625935736015	0.0910509311541366	0	0.63682110994816	0.476614593264441	0.528867486710613	0.64624961278318	0.0804726777557545	0.204625733171764	0	0.0842198047020347
ADGRE1	5.92434420008143	3.343348052705	4.51948542440269	4.5292969004591	6.48554283008914	5.0123884012828	5.40227279220113	4.27307187203558	5.27397851914704	5.4859994581749	5.54371999766418	6.89634765552767	5.56331211721819	5.69485667826209	4.44446951723662	5.05891892151196	4.4216200433795	5.38981470521441	6.01090410440638	6.02271226553401	5.83851442989028	5.08873855625692	5.03719033699987	3.54967773158019	4.80164968127257	7.18797938632586	5.48076682152618	4.06041051683787	4.0058067596147	5.47341059857301	6.14471728566101	4.30324544648263	4.46827730277396	4.63286038605177	2.90190478881252	4.49964141911648	5.36661696894787	2.41913535393265	5.21564806928215	3.62526076821452	5.6748243621675	5.03470181711574	4.39561981688125	3.96370232355734	4.81285304759758	3.3523167747207	4.02842648783945	5.44020654189598	5.55855612589687
ADGRE2	5.13665088918349	5.54151106113689	6.13828548166236	6.51088419563864	4.85483030275617	3.41786554198465	4.97017088872001	5.77059497533352	4.19668426997639	6.75813239883849	4.39887516584899	5.32419107989157	6.51348030624931	6.80521050090121	4.52406825436669	6.01302809355755	5.19240088494555	5.83178212518944	6.26956621476999	6.63217125318988	4.7953877422551	3.97603264879346	3.54543628968544	4.68493655471654	3.98608799351978	4.85972477138553	4.87371154571308	5.61609898284595	5.81181547624764	5.76553588995586	6.18665876720623	5.78865943934844	5.11625569072495	6.17477898845128	6.4389466988553	6.06502194680968	5.45335994504842	6.02153900465277	5.12424242663866	6.38035815177657	6.62901463814496	4.99575453285031	5.7399615910565	5.80243518581468	5.59503619874047	6.98933596506372	7.06029642656793	6.40652633376767	5.85336116798753
ADGRE3	5.1335521241655	6.13966856446696	5.34434178027485	6.77608472588709	4.78243298681163	2.74586741760833	6.28010116058973	6.00636626253321	5.47806541078681	5.75274715236599	6.21030768999997	4.58364100576132	6.61006112895742	6.53289247930063	6.19731311255113	6.01661001724525	5.98339710956598	5.8565682904397	4.83285235303266	6.53780038296673	5.70786857554244	5.07562756010277	4.36207912056784	6.48260069370401	4.00117727292618	3.143857280291	5.04561331865887	6.10532079049136	5.42034261538656	6.21687244971889	4.38455058063588	6.40098280731499	5.88063833921694	6.4389466988553	4.20116813940899	5.36007791067017	4.93886024624443	5.62051271051906	5.04713774836609	5.57346189955972	6.29927291183014	5.53962134335864	6.68124748429644	6.15244994578744	6.70214733355997	6.85977465866841	5.522637884386	6.06625308240403	6.62763317752255
ADGRE5	8.15873647091333	7.88121107873884	7.93656804566579	8.45994578565518	8.22927893754469	7.38564569259686	8.08055237774946	8.6544031643225	7.93338363679438	7.80357857976297	8.33281617406684	7.63508604335168	8.55968225652429	8.75884767712436	8.55968225652429	7.92953318310387	8.10194854496507	7.80081309191527	8.73312321046749	8.45070448573301	7.74939114467896	8.09410810002862	8.63171431570044	8.17098149669314	7.98065925790275	8.32920246085619	7.29812015466607	7.84075200862561	8.15102754190938	8.01084050649783	8.02276360357122	7.99571206993734	7.01947199436576	8.41643731662859	8.43081170478871	8.3564366078544	7.2234351029025	7.98715053683128	6.91543476864707	8.51917639354816	8.68437268375122	6.88508107871557	7.91935875456997	8.07275107634478	7.07118240211713	9.07534246421982	7.98379102819752	7.72258804605682	7.74560339880803
ADGRF1	0	0	0	0	0.0680352500854925	0	0	0.0592138090790014	0	0	0.0398419810070853	0	0.0688987273333159	0.150240435328738	0	0.0618465393891753	0	0.117345270396807	0.0572412106615278	0	0	0.142374691935164	0	0.122497761776378	0.0688987273333159	0	0	0.0674943087656733	0.074331499209715	0	0.0781573070457772	0.0416129675722516	0	0	0	0	0	0	0	0	0.172932686336017	0.0233148054907285	0	0	0.0427795702367401	0.0541284542386668	0	0.232587817934615	0
ADGRF2	0	0	0	0	0	0	0	0	0.0017067184693755	0	0	0	0	0.0422215063622215	0	0.0201569884751189	0	0	0.0304801316640432	0	0.0293597091747621	0.0253356016908427	0	0.00477836271819625	0	0	0	0	0	0	0	0	0.000797516276503892	0.0246674714897492	0	0.00987617783743045	0	0	0.0142881619616454	0	0.00999010873407386	0.000797516276503892	0	0.0192588584990982	0	0	0	0	0
ADGRF3	0.0358332360996887	0.0681427622429365	0	0.0642370027358016	0.0276860390445611	0.0120849435881646	0.0643487105549422	0.12828158331953	0.0861536324794718	0.0748623132948624	0.0536331625003125	0.125617960591535	0.0485796421364947	0.150240435328738	0.069665956601457	0.0618465393891753	0.104016167121739	0.0865330299765029	0.0572412106615278	0	0.118435139389034	0.118912616679096	0.120900929658331	0.150646762348308	0.109544754742507	0.16494086679355	0.231580273215381	0.0964315841862722	0.110011715588565	0.138879267666222	0.127769997117805	0.150899453704474	0.187007845755889	0.0699968241654782	0.151702926481277	0.183482708863532	0.221447526270207	0.0421661921123887	0.170565475608092	0.16330067635698	0.102524943636452	0.171869874496449	0.14359552872363	0.130359539109726	0.11869957418345	0.109596564872766	0.139698388866258	0.175438761780132	0
ADGRF4	0	0	0	0	0	0	0	0	0	0	0	0	0	0	0	0	0	0	0	0	0	0	0	0	0	0	0.0209500366938443	0	0	0	0	0	0	0	0	0	0	0	0	0	0	0	0	0	0	0	0	0	0
ADGRF5	0	0	0	0	0	0	0.0207243979780602	0.0226400492277897	0.0017067184693755	0.0182434526936765	0	0	0.0263465400733689	0	0	0.0201569884751189	0	0.0335439027725541	0.0304801316640432	0	0	0	0	0.00477836271819625	0	0.0878723285255741	0	0.029694853900074	0	0.108656160816118	0.0285776912476881	0	0	0.122758758376139	0	0	0.00999010873407386	0	0	0.0144020928582888	0.0901989999333986	0	0	0.0325985996674794	0.0427795702367401	0	0	0	0.0996055564956041
ADGRG1	3.01836035268178	2.64419434999174	2.06508918912689	3.30468647656448	4.78243298681163	4.38831793612592	1.61854615946867	2.28976501662155	2.7841913781347	3.13964038754851	3.21125498512452	2.3721132578023	2.61219296986451	1.83375182190829	5.50252681057173	1.27607562809557	2.78026397950836	3.01974066288434	1.05286056631786	3.8614099042885	4.26266586482445	4.2198200798723	2.37530649006959	2.97131960449639	3.14290222775617	1.51039435886941	3.42287939451917	2.98569138768607	2.80535495987174	4.25842714988566	2.49513521131545	3.41161719715567	4.28011902724011	1.20355115082556	2.48149284544997	3.45217933670569	4.10193807028573	3.73088927604775	3.30492967445651	1.98465504027671	2.01985525088985	4.71233594850701	4.13893728692829	3.64450287778508	2.80869494282337	2.71732640604415	3.19038920712679	0.85506198520865	1.19975491553002
ADGRG2	0	0.203195199050032	0.641447940385854	0.0476988080606414	0.108656160816118	0	0.0643487105549422	0.12828158331953	0	0.286621924822352	0	0.0953119804242543	0.147789515849385	0.565090562220324	0	0.430519007551627	0.0929779698861432	0.0865330299765029	0.741751945887791	0.0736841250519268	0.0168885417143801	0.0253356016908427	0	0.0277999699412045	0	0.125259198450225	0	0.0206104670814168	0	0	0.0423321348618873	0.00648173561993114	0.0109490020921441	0.0699968241654782	0.0311494463503541	0.0897757887806282	0.00999010873407386	0.0110054062953969	0.0142881619616454	0.139915529395783	0.0308132223055672	0.000797516276503892	0	0.0192588584990982	0.0522067976222041	0.457301054649597	0.171869874496449	0.529396581535128	0.149530679080528
ADGRG3	7.44172292739011	8.01481713734157	8.41210696861267	8.62075124670824	8.7018912630386	4.41235300250452	7.66198708065897	8.2877148930806	6.25624986256388	7.82407809860543	7.30315736861397	8.61087967956638	8.86143860493869	8.83239156149162	6.95065378644095	7.57340664510401	7.56538158895435	8.30553757438568	8.63689169784754	9.32631554908926	7.38083217556441	7.76255456637294	7.80357857976297	7.47517296614831	6.86176844255431	9.2542415428659	6.26956621476999	6.85469892997717	7.83737064206054	6.69198206504529	8.0383978720099	7.01146808112383	6.27738486059594	7.88121107873884	7.8205087722755	7.50017206131723	5.22913479407538	7.44448511912237	6.19867641792511	8.27375213935539	8.08055237774946	5.86604571572426	7.39646879891618	6.72097447904941	6.45529255889358	7.61346870001288	7.43509906345447	7.28036799508293	7.95690366433898
ADGRG4	0	0	0	0	0	0	0	0	0	0	0	0	0	0	0	0	0	0	0	0	0	0	0	0	0	0	0	0	0	0	0	0	0	0	0	0	0	0	0	0	0	0	0	0	0	0	0	0	0
ADGRG5	3.0056799816012	1.44091535876119	0.779867210364362	1.85248927244647	2.32324213226041	2.88442783766401	1.78688743121072	0.923837128169279	1.97422295035039	1.49142702965077	2.81870555790672	0.875261641451295	1.2752819781933	0.675997452985419	3.64325421347963	1.44987507080045	1.18556470087528	1.95259218600593	0.727709587427453	2.16347489034074	3.14078073861275	2.58069827336543	1.52691108716509	2.32387518536045	3.17965155118293	0.539999631640343	1.71947198544111	1.85756896961985	1.41639096472641	2.57553584756576	1.72315648146657	2.72565878725092	2.99245020179842	0.756342220892064	2.80126952317011	1.93597939988282	2.66092762512931	1.89456248496438	2.04025222336206	1.14390103776472	1.42256539465478	2.76367462386718	2.59778120953968	2.35081240799702	1.80771975556013	1.45734021617671	1.73074300219336	0.611670981084881	0.95349352985245
ADGRG6	0.0822371967933257	0.0275743312254205	0	0.0140625451486343	0.048030714216948	0.0327656217364529	0.0207243979780602	0.0226400492277897	0.193790283669805	0.0748623132948624	0.125259198450225	0	0.109753414738811	0.0422215063622215	0.0458209323302556	0	0.0397308128476823	0	0.0304801316640432	0.0568037741670192	0.0449431141368434	0	0.0358332360996887	0.0831001870916651	0	0	0.033377420363318	0.0674943087656733	0.0405095715484414	0.100682944896617	0.0423321348618873	0.0638538218289604	0.00443657002826601	0.0385634932940549	0.0192588584990982	0.074651091131334	0.118169832040633	0.0193705663182388	0.0496798373759029	0.0144020928582888	0.0431679015588993	0.149786326060295	0.21717846652245	0.055495851641213	0.146975960996296	0.0285776912476881	0.0390615388885611	0.120158843498422	0
ADGRG7	0.0675979290261927	0	0.0835832416266101	0	0	0.0120849435881646	0	0	0	0	0	0	0.0485796421364947	0	0	0	0	0	0	0	0	0	0	0	0	0.052974926013821	0	0	0	0	0	0	0	0	0	0.0261209013575848	0	0	0	0	0	0	0	0	0	0.0416129675722516	0.0550596099013881	0.0681427622429365	0
ADGRL1	1.55836092771977	0.633616445488625	0.544309044198742	0.710872223671456	0.955148522201894	1.11844178580031	0.787817702890151	0.701017128422169	1.19540403593006	0.502966033434581	0.740915775217878	0.616025938309449	0.749949150151433	0.339292280110604	1.10450435704651	0.485685081103284	0.785547702899955	0.632487587998413	0.710235699836229	0.920409260360464	0.98155606103716	1.367163248907	1.19610660088877	1.16254283961277	1.67327945542793	0.650796598318658	0.925123586955423	0.72464289291858	0.614839568792546	1.08093475514524	0.540151866733829	0.813345491762947	1.08839358068612	0.139698388866258	0.748151321328896	0.531349933975624	0.767437098278512	0.739185388851488	0.577991272696705	0.305478955282285	0.686363943366778	0.759744142126218	0.695585446868769	0.748151321328896	0.447629716451836	0.457301054649597	0.472600851169821	0.147079368382617	0.149530679080528
ADGRL2	0	0.0897757887806282	0	0.0140625451486343	0	0	0	0.0226400492277897	0	0	0	0	0	0	0	0	0.00523296381463205	0	0.0572412106615278	0	0.0293597091747621	0	0	0	0	0	0	0.0206104670814168	0	0.00568644242093	0	0	0	0	0.043500378971488	0.00987617783743045	0	0.0193705663182388	0	0.0265678177300098	0	0	0	0	0	0.178450718067853	0.0550596099013881	0.0476988080606414	0.0396754985978495
ADGRL3	0	0	0	0	0	0	0	0	0	0	0	0	0	0	0	0	0	0	0	0	0	0	0	0	0	0	0	0	0	0	0	0	0	0.0246674714897492	0	0	0	0	0	0	0	0	0	0	0	0	0	0	0
ADGRL4	0.0358332360996887	0	0.0512157634188741	0	0	0	0.00812479750570371	0	0	0	0	0	0	0	0	0	0	0	0.0304801316640432	0	0	0.0485796421364947	0	0	0	0.250802835890065	0	0	0	0	0	0	0	0	0	0	0.00329838355196973	0	0.0142881619616454	0	0	0	0	0	0	0	0.0390615388885611	0	0.0396754985978495
ADGRV1	0.0210617445129849	0.0275743312254205	0	0	0	0.0120849435881646	0	0	0.0017067184693755	0	0.00840737976703654	0	0	0	0	0	0.00523296381463205	0.0335439027725541	0	0.0226400492277897	0	0	0.018808682289778	0	0	0	0	0	0	0.00102425557965287	0	0	0.000797516276503892	0	0.00999010873407386	0	0	0	0	0.0265678177300098	0.00999010873407386	0.000797516276503892	0.0223016021055001	0	0.00523296381463205	0	0.0246674714897492	0.0476988080606414	0
ADH1A	0	0	0	0	0	0	0	0	0	0	0	0	0	0	0	0	0	0	0	0	0	0	0	0	0	0	0	0	0	0	0	0	0	0	0	0	0	0	0	0	0	0	0	0	0	0	0	0	0
ADH1B	0	0	0	0	0	0	0	0	0.0017067184693755	0	0	0	0.0263465400733689	0.0422215063622215	0	0.0402893732112755	0	0	0	0	0.0168885417143801	0	0	0	0	0.052974926013821	0	0	0	0.0139519166489686	0	0	0	0	0.0192588584990982	0	0.00329838355196973	0.0193705663182388	0.0267906937085536	0	0	0.067061144903369	0	0.0449431141368434	0.0114600073918327	0.0541284542386668	0.0246674714897492	0	0.0842198047020347
ADH1C	0	0	0	0	0	0	0	0	0	0	0	0	0	0	0	0	0	0	0	0	0	0	0	0	0	0	0	0	0	0	0	0	0	0	0	0	0	0	0	0	0	0	0	0	0	0	0	0	0
ADH4	0	0.0485796421364947	0	0	0.048030714216948	0	0	0.078749521984887	0	0	0	0	0	0.124519326002578	0	0.0402893732112755	0.0279127783477101	0	0	0.0397308128476823	0	0.0485796421364947	0	0	0	0	0	0	0	0.0505619114627158	0.0936136535528165	0	0	0	0	0	0	0	0	0.127513867295396	0.0308132223055672	0.0416129675722516	0	0	0.0210617445129849	0	0.0550596099013881	0	0
ADH5	4.62144257319787	4.43117217055722	4.3040619040226	4.14182487013671	4.4951758772061	4.88390310829203	4.74262299843484	4.01304864689152	5.24868973301318	4.79124536876152	4.58973327911047	4.73940300704267	4.19324674248324	3.96102500522488	4.92558914640389	4.35392720736142	4.76452864464762	4.16067714893206	3.60066035568737	4.09803922972748	4.87028763562342	4.5167221639224	4.17954752048694	4.71198188987205	4.5463182122254	4.1846409087575	4.38485476278162	4.61507370642384	3.72397816507078	5.13892689328547	4.3668428756128	4.99201213184243	5.1866015296281	4.54420481474271	4.76356396295606	4.41076512066232	5.65203188520244	4.63018641219731	5.45967935370303	4.22738307836976	4.40186774247639	5.1809664732556	4.79265931745862	4.73842543938307	4.82941609280064	4.18410912224563	4.40548448865917	4.63551970734316	4.31067065858215
ADH6	0	0	0	0.0140625451486343	0.0276860390445611	0	0	0	0.067061144903369	0.0182434526936765	0	0	0	0	0	0	0.0139519166489686	0	0	0	0	0	0.018808682289778	0	0	0	0	0	0	0	0	0	0.0285776912476881	0	0	0	0.0272370065932687	0	0.0142881619616454	0	0.0431679015588993	0	0	0	0	0	0	0	0.0396754985978495
ADH7	0	0	0	0	0	0	0	0	0	0	0	0	0	0	0	0	0	0	0	0	0	0	0	0	0	0	0	0	0	0	0	0	0	0	0	0	0	0	0	0	0	0	0	0	0	0	0	0	0
ADHFE1	1.86638931981829	1.99942001719281	1.29096940221273	2.19728476435849	1.81077904585276	2.32797140746121	1.76598304626625	1.49495488044004	2.02732639363373	1.29256683370339	1.84432369655553	0.920829453023805	1.63916099126661	1.11665212645427	2.9386143545086	1.29026816020221	1.52843966350368	1.85615189926209	0.772871562833826	1.73778730767183	2.28976501662155	2.10634539387551	1.83288617231454	2.62196510696604	2.2839781432536	0.459388649193727	1.47597346250151	1.86658602196959	1.33154532880313	1.90402400370287	1.46857458077022	1.98178566462546	2.01985525088985	1.38503092494058	1.58250830552833	1.16036373521594	2.15851066445655	2.01710927239428	2.19608237147639	1.60269586263368	1.22634582908763	2.52630515043895	2.12307917104577	1.72047811020309	2.13289660754086	1.28296832111704	1.86675059687215	0.507683873325706	1.56272897943064
ADI1	5.47046812105092	4.80797436908179	4.82976261786301	4.83458427287928	4.9452762899942	5.19474975622502	4.9428425898644	4.66606610454577	4.84857060203176	5.17257900393025	5.05672547963113	4.69439662778801	4.58273409835561	4.24228934819925	4.91145586421566	4.94873028792261	4.56587400103027	5.20795615583768	4.05830376487253	4.46475079590633	5.33892737922045	5.51122522056056	4.88619997589284	4.96616917833587	5.164830871893	4.57683076101079	4.7892400469688	4.96864295137656	3.53419907018156	5.22873384710694	4.35970221136506	5.19738579520625	4.89132779032764	4.62553691727656	4.96162156327434	4.98885543964789	4.63286038605177	4.66710702788321	5.02595671598659	4.29351160749341	5.07208848724462	4.97622234736736	5.03359127050435	4.67759573055475	4.98846726709677	4.48214682956629	4.60289239144238	4.57969619661208	4.79202392509285
ADIG	0	0	0.227628747011932	0	0	0	0	0	0	0	0	0	0.147789515849385	0	0	0	0	0	0	0	0	0	0	0	0	0	0	0	0	0	0	0.0926502989659278	0	0	0	0	0	0	0	0	0	0	0	0	0	0	0	0	0
ADIPOQ	0.0675979290261927	0.0275743312254205	0.0512157634188741	0	0.108656160816118	0.0120849435881646	0.00812479750570371	0.0403994723798584	0.0108925978888913	0.055549607719935	0	0.0953119804242543	0.109753414738811	0.124519326002578	0.0186980537901123	0.0402893732112755	0.0139519166489686	0	0.0833650217776098	0.0397308128476823	0.0893554334623739	0.0709730660334877	0.018808682289778	0.0625571954794389	0.0688987273333159	0.0878723285255741	0.0209500366938443	0	0.181715480648334	0.0139519166489686	0.0936136535528165	0	0.0366120160683378	0.0246674714897492	0.0876562466582141	0.0581199894081298	0.00329838355196973	0.0110054062953969	0.00568644242093	0.0397308128476823	0.0431679015588993	0.0323778516356359	0.0859365504845275	0.0192588584990982	0.00523296381463205	0.0945692675273509	0.123948896978754	0.175438761780132	0.0996055564956041
ADIPOR1	6.66650885777672	7.73880946579361	7.59454510790675	7.85786482900358	6.69734487386241	6.85293366752134	8.06004830921461	7.52175550074348	7.14209555115353	8.02276360357122	7.09996763348341	8.04247087704341	7.40193564560743	8.5855613980838	7.2234351029025	7.56230799616953	7.65582919891734	7.46161765356961	7.58918741214153	7.71893700283764	6.43468815937814	6.30822810551826	6.21748151928099	7.10215207417788	5.09302843308464	7.19042794740124	7.225574994686	7.58918741214153	7.48626114922073	7.4254066527771	7.44734445760351	7.84075200862561	7.49178047879121	7.96887490439901	7.74239880968776	7.67443224121906	7.13134258134321	7.70563701452111	7.2580793015418	8.32426183857306	8.18774105111418	7.49502401636118	7.26296270552903	7.74239880968776	7.68330391109715	8.18319486309102	8.47408628712412	8.30553757438568	8.17897418586019
ADIPOR2	3.78885639611013	4.22532748255615	4.16514575354219	4.3003063656581	3.8298579900288	4.05914052892626	4.17954752048694	3.9459135799357	3.9209241383122	4.2137600548589	4.17983919423339	4.57270376043315	4.17526102496406	4.35218366872132	4.18102492563783	4.13639070395272	4.06898696416103	4.18664130951601	4.12196440728959	4.36207912056784	3.98799597540505	3.54639736396921	3.48570222881134	3.94089074415468	3.21103474939659	4.22897278155181	4.64945139388234	4.64235167106741	4.30374508034005	4.73026575360015	4.66343287562514	4.49088858006708	4.66230189333443	4.71035289869368	4.6382895903366	4.75237255521485	4.74783182609596	4.92812854700291	4.66416762483408	4.77804718221787	4.90765597309262	4.94457144374252	4.66230189333443	4.60194141641851	4.81998501808001	4.85044463192972	4.68663141048023	4.9271102579597	4.74358009467779
ADIRF	0.790744135086273	0.147284200821334	0	0.0804194217408246	0	0.230742249975873	0.871618904726452	0	0.646958219575057	0	0.320425108197526	0.302183562173285	0.510287450283866	0	0.759967633744299	0	0	0	0.640283998629313	0	0.16494086679355	0.819583458729573	0.202809662562414	0.237836031042607	0.164678845326548	2.60031699613035	0	0	0	0.356879029851664	0	0.388212494485832	0.251687249174808	0.331019318074973	0.450991016344555	0.312328112647355	0.124945428924689	0	0.604283458079865	0.116240688749393	0.114738227715661	0.067061144903369	0	0.363813758335581	0.0318783630817334	0.0804726777557545	0	0	0.42571481004956
ADK	3.52380465759882	2.87445924929482	3.41739645791098	2.09247133735304	2.64742974646284	4.0009260077417	3.14119903808015	2.88716378781768	4.00117727292618	3.70502232098383	2.97182428662641	3.22884249407589	3.84027154908251	2.70834411940257	3.52720466751776	3.01735823965111	2.61520637220053	2.55513332426459	2.51532480297189	2.37501713554023	3.93020847626828	3.49290071406819	3.82466325760836	3.39793601124597	3.7703544931268	3.11371865662859	2.39815539171828	3.89282578565805	3.51781555546996	3.46968577994614	2.68138264780473	3.50594487890536	3.24881446467507	2.80232282290168	3.22786605517615	2.98905485756956	3.65852595155029	3.61367989954917	3.55189076529609	2.67474340282531	2.75385974270628	3.32935313757326	3.4302898804621	2.99159603655359	3.19058635921171	2.94812780854763	2.64178035503935	3.15869612613084	2.8994248952054
ADM	6.08035014340771	5.76343073630528	6.9934372942512	6.89864737968108	6.12171442471748	3.47297010102893	6.33692130606365	6.58186823316235	5.74852032013471	6.69972480878624	6.33754207328671	7.02590417700864	6.9934372942512	7.28291430432581	4.49244831414414	6.9079335700139	6.49954631240447	7.18337617639071	7.38564569259686	6.59414246297897	5.42205441917963	5.19085051371623	6.84900520942371	5.5123708594475	5.19738579520625	6.53485868857187	4.87371154571308	5.44874198749816	6.67463359294117	5.32302774615039	7.2305891796317	5.87423489206466	4.59194999342998	5.81181547624764	5.50152077931031	5.56642493223486	4.64624231569225	5.47900019442389	5.75483845730019	6.12171442471748	5.67904182535091	4.59417443006047	5.73558083770693	5.78227437520508	4.56038043035254	6.55057457691214	6.77063124609989	5.91873395710942	6.92963837536978
ADM2	0.450911501450759	0.403581489265323	0.96167519976516	0.323251802459911	0.436095897544435	0.349622485184011	0.468430386146864	0.912172844226527	0.303191932193093	0.456545723955739	0.270382078288059	0.47737930303594	0.594730719874072	1.01560591214362	0.269344283752522	0.687087199868219	0.461279870726987	0.771434143207778	0.601729202709182	0.695974120378374	0.314551978953933	0.38500957752043	0.808318594977518	0.25750347277414	0.510205333383136	1.15172172087369	0.545434722027945	0.315568024076599	0.379175707574769	0.185165130689879	0.666777652288598	0.430882846983509	0.274276385750001	0.317741708649375	0.588408962845707	0.405159807066144	0.199428913968729	0.257790452020891	0.391025930083024	0.386387139864295	0.542468583354657	0.276762016443821	0.394531743651635	0.278337690322026	0.215652756751785	0.444279724885432	0.672252041832208	0.344145343924548	0.641447940385854
ADM5	0.780417459469544	0.225139196377714	0.319305187104017	0.142374691935164	0.436095897544435	0.362982389859689	0.718247838887325	0.328570701866028	0.504029787649397	0.194627428926468	0.296595729757442	0.245840397747385	0.167019835568268	0.124519326002578	0.551801789182579	0.35793720754118	0.21135463654158	0.144230146346557	0.209382687592784	0.316578158739571	0.206224764706046	0.838050877245843	0.485480245195614	0.335916286834076	0.640283998629313	0.375474038555008	0.161985082851849	0.26795766749048	0.110011715588565	0.144485487048661	0.0614103171538649	0.287155051899278	0.233395463865712	0.279921289910033	0.254203459515287	0.387869843121795	0.165234997584357	0.20095284144142	0.18191549648907	0.253587298232756	0.184688443181835	0.106110495028978	0.388293989211656	0.171673013597594	0.11869957418345	0.315568024076599	0.0550596099013881	0	0.0530844958513213
ADNP	3.39793601124597	3.6732627248803	3.47241208349593	4.05406339914354	3.3144164478558	3.117488341242	3.70710786798516	3.69646327974442	3.81513760133266	3.49578204809929	3.40425021793643	3.73770298182789	3.52428889540298	4.04734889141809	3.52103502835253	3.54734831015239	3.85490009177157	3.40822784171135	3.17174572430834	4.17376575704334	3.29377010207809	3.07576002055572	2.93251585724339	3.69595208431765	2.75103671172534	2.76984581696417	3.8811760599153	3.91975779899945	3.76277206122932	4.03294273857762	4.07572437618952	3.89114319419166	4.04734889141809	4.05663662238875	4.02842648783945	3.55069467701487	4.1311640776195	4.20800730566622	3.99469616203745	4.40607320577515	4.54824773955402	4.01744383788079	4.02681885356047	3.8515168860781	4.29325619717633	4.21842303223423	4.33095957989039	3.9914874531475	4.02734837912347
ADNP2	1.86139975251216	1.78360262990207	1.84126731771493	2.2363051575562	1.71180399053844	1.47860797515513	2.43840757306973	1.64201707217727	2.17322244091867	1.7436285222612	1.92151813216813	2.31637548191878	1.35963361829851	1.92659727918534	1.82511530453527	1.98941205971027	1.90434049876337	1.63987392115025	1.14854049255851	1.91485152323269	1.70527692595224	1.54444850148783	1.70511925569526	1.93706639886256	1.53082762000073	1.59302193315279	2.29509724411702	2.27534669607241	2.11717660983355	2.31995000188239	2.41416342915898	2.08207784114493	1.88080469295266	2.158995164948	1.54175075610354	1.64991909233476	2.29529951410558	2.16017521829758	2.21092306092066	2.65066581327471	2.10534964662921	2.06240575602965	1.961673164567	2.16106702933566	2.13289660754086	2.30543456801093	2.19060895396585	2.15024353957342	2.11584820880961
ADO	2.59333095278535	2.32107519157229	2.12766136492536	2.1870886164685	2.44271443257722	2.71153237135634	2.20269497725802	2.2148670600668	2.52416184845456	2.63519843932765	2.60506867215219	2.28141726700935	2.36714079754015	2.03826529457091	2.56168849215954	2.47983482592988	2.35394406485019	2.30543456801093	2.25641163404574	1.98465504027671	2.67989181873993	2.46725220286524	2.42828848174038	2.67383561607693	2.81483990352542	1.97939326347772	2.81700836388001	2.340182109001	2.15993430447202	2.59074123740141	2.34858012981194	2.3085934497209	2.3722696980421	2.25893738557017	1.79007562689567	1.90501979543171	2.35211888391632	2.10599026550133	2.64675371426083	1.72569991322418	2.01316945189802	2.61645626393893	2.34304283907823	2.39295430266141	2.71732640604415	1.86586551085807	2.1873265783612	2.12808491564758	2.45155909948831
ADORA1	0.667181507385076	0.0275743312254205	0	0.0804194217408246	0.436095897544435	0.388253241848744	0	0.11223539241286	0.0761548783780826	0.055549607719935	0.0536331625003125	0.0673867966082292	0.496174282723214	0.0952064500860523	0.154292343458728	0	0.115454158821213	0.245086172789681	0.0304801316640432	0.0902537848521487	0.150544071429994	0.0485796421364947	0.0694425196952857	0.130565858549543	0.239870799759293	0	0.0910509311541366	0.0674943087656733	0	0.092759868803428	0	0.262499443856412	0.0285776912476881	0	0	0	0.00329838355196973	0	0	0.0265678177300098	0	0.106110495028978	0.0519865585578485	0	0.0924371088679081	0	0	0	0
ADORA2A	4.36429122998798	3.56207066260852	3.55164241105643	4.24567741185828	4.58636624268924	3.81218110340557	4.21312342837789	3.51629307023168	3.9209241383122	3.211558664063	3.96448222760037	5.17418491168985	4.85080110455056	3.67347584461456	3.82565947526016	4.06406613275225	3.79879637317035	4.22386603436588	5.2601492419674	3.51255517896108	4.29232685532227	4.64040685592385	4.7648507795904	4.00031265244458	4.54824773955402	5.99563585286749	3.83587094387864	3.26066543042934	3.46357679757488	3.22861307567714	3.52892490929778	4.00325443857241	4.11751188432921	3.10248823584276	3.7100099064036	3.95151703828468	3.23084630048256	3.53295828505659	3.31489286846656	3.31819230319301	3.31276264136405	2.9715719455614	3.87903887220706	3.43097372213906	2.7029406081103	2.86528609902928	2.94667200820778	2.78107114669262	3.6088909552562
ADORA2B	0.909589794966926	0.872841970486726	1.48055956097724	1.60185669542261	1.11954456188053	1.7387741744146	0.803248228547449	0.923837128169279	0.881879220672024	1.81050411084642	1.47689627284382	1.64547516212857	1.56272897943064	1.33757981675672	0.910079421320387	1.56950945898555	1.92830158041811	2.30065062133451	1.87396206170849	0.695974120378374	0.403581489265323	1.10472076501668	1.23078535995152	0.72144434508333	0.767669271971684	1.36344641176493	1.71472764666386	1.69544635318921	1.074105244616	1.45478225721294	1.63329818285203	1.07319533909436	1.04335327692373	2.33145015619359	1.31064065695732	1.09746522980454	1.365547778178	1.51526495693643	1.75032593963893	1.66892470703383	2.1581801639824	1.39088335506374	1.59062964429826	1.86744630321915	1.51798097268124	0.426416596202113	1.27720590049062	1.22575695703954	1.83375182190829
ADORA3	3.45654705282339	3.23467191267463	3.130647393734	2.51145227317875	1.83127691235688	3.71627470330259	2.20089731197621	3.50594487890536	1.93249750413415	2.29769273249635	3.76354223157232	2.08133960137407	1.92516344610472	3.623270850345	3.26902158957964	2.79838833882203	1.92830158041811	3.3733822646532	2.60360356691421	3.4055179476981	4.33640258639813	1.35393622482036	1.45844354915986	1.89178540644921	4.56928087454089	1.88819971844486	1.82104807536438	2.15306684308895	3.33111022717445	2.28422385741552	0.96113521997392	2.13225035233633	2.87344016260169	3.7557081419985	3.71983003404949	2.38161606704577	1.7212505078764	4.1403332318557	1.98306723896097	4.00325443857241	4.035655041068	1.53070890045179	1.55860078962576	1.76879767717303	2.49600910144588	4.08185230906832	3.57242726833363	3.75206659920056	2.71799100886918
ADPGK	5.27757090264185	5.63239488196585	5.33266078282266	5.76130648729791	5.35788502351725	5.81743062610622	6.14818255520368	5.40758500083568	5.93312954881006	5.86973807116807	5.93430070243596	6.18533164557349	5.62051271051906	5.71290427967486	5.81527980086492	5.40342704525237	5.87025013386147	5.71242707108049	5.53851627894436	5.75817877050158	5.35110361617367	4.94068570333923	5.3470191906103	6.06366915255987	4.45461710923429	5.09946837792075	6.28670714774269	5.95886010868801	5.98677352175255	6.24997286838656	6.01253307962503	5.89509856455917	6.06241036314047	5.93312954881006	5.90573574419037	5.96480386644421	6.09483732323254	5.85547080376549	6.36628390110675	6.00018504611888	5.51541575612039	6.2668705833152	5.93188691819271	5.98677352175255	6.33328418742666	5.82300619327556	5.60980191838877	5.95441776710121	5.93544911062166
ADPRH	2.62942278919757	2.64419434999174	2.62779742588235	2.57205831589475	2.83928144656077	3.20487710911354	2.70999445693209	2.42668453563751	2.52800263256322	3.15542982304743	3.04318444976749	2.75952593660388	2.80823026842418	2.32538524658231	2.45270645970825	2.4314260103528	2.92913696543464	2.82282086505566	2.86939530258526	1.96959213941685	2.90219815254475	2.58881386739616	2.75902718440572	2.58318667664084	2.61465540704584	2.27780466754397	4.35473458135537	2.62176057968417	3.69672029410814	2.64675371426083	2.92822702622749	2.27629934552448	2.47113452657316	2.24701995557329	2.09539986629455	2.26726903645766	2.44559383834254	2.12730747968394	3.00790665294881	2.26888145641817	2.01316945189802	3.10333011199473	2.39590705756667	3.17446610142945	3.30191299391043	2.02945858237746	2.1160767964614	1.9883926364808	2.82946153178846
ADPRHL1	0.321879581871155	0.56610394352297	0.293375070628231	0.420496773664033	0.247126838125809	0.177395940456804	0.267856786127389	0.343507512068027	0.374876556583489	0.442476564781884	0.429494775733685	0.70436953174974	0.594730719874072	0.565090562220324	0.287794830290475	0.400740495640936	0.370544980559357	0.602257881034787	0.425176900913059	0.379988322442889	0.16494086679355	0.163608108231386	0.415354121980735	0.429494775733685	0.393220067814428	0.0878723285255741	0.356631802003615	0.221049891893099	0.628698424159561	0.220226182995809	0.56610394352297	0.414886036095863	0.264071033561665	0.266744407319294	0.403581489265323	0.312328112647355	0.160316933676333	0.483547648751862	0.200855281314286	0.549019372433392	0.406226202025315	0.149786326060295	0.27666413684807	0.414187082667934	0.22326693504636	0.902881459034954	0.375606863003504	0.551322897580161	0.654333004257911
ADPRM	3.63080915580597	3.2264663193589	3.18014657809568	2.97517843804039	3.22023252193507	3.35604364750924	3.390494155985	3.19743490953342	3.72695901946159	2.98417008050611	2.92799848138093	3.47943486820893	3.12572007301044	3.13291013336258	3.05381598123819	3.06155929802271	2.87489960416644	2.78055647964099	2.83083955177761	3.15347836464209	3.41075048182931	3.38059556957156	3.24061466269273	3.37155213248536	3.76129018025908	3.36593807731339	3.0803388512741	2.83584522993632	3.753224640365	3.20078986774818	3.37795181967084	3.09408741034984	3.31799927782996	2.99033210618062	2.73040595206428	2.77093710181095	3.57915005967294	3.05790231330479	3.58341428878503	3.32282823882321	2.69262935735082	2.7230977631552	2.94890861320447	2.64650820247766	3.12832553756705	3.49334937819216	3.22947140209864	3.4162151125832	3.22861307567714
ADPRS	5.26437325100848	4.50401523055383	4.72157509672174	4.48296714175395	5.46096375058487	5.54288179386577	4.76952369477464	4.63935751789183	4.91605886090548	4.70640317820361	5.16761997754147	4.84553801096764	5.00247757092262	4.33725777512307	5.32302774615039	4.98219276903182	4.42011258851525	4.74358009467779	4.58240414519936	4.31454804509515	5.32973111387481	5.17377116778321	5.34793418703738	4.87705408133985	5.75274715236599	4.62295412625464	5.52922036287644	4.71367323199861	5.64025476609106	4.72352248908492	4.27214241087647	4.82073066688975	4.48727940516821	4.00727441812036	4.29200857806497	4.61386081574925	3.82329988795716	4.14770738695008	4.20524621874241	4.04278351358884	4.80444234955315	4.40273707855012	4.60161320649511	4.71502805594459	4.41076512066232	4.5177496155781	4.00001267464955	4.05582516954093	4.25030077735846
ADRA1A	0.440357298654076	0.325656175557491	0.192853329757392	0.248039925536428	0.532524634202243	0.177395940456804	0.195170211979748	0.314650687956469	0.21135463654158	0.092759868803428	0.149734042771614	0.125617960591535	0.38613018784365	0.314005479812158	0.154292343458728	0.259495303937004	0.344145343924548	0.117345270396807	0.505929448801176	0.408066788110272	0.257981809647309	0.163608108231386	0.238184985984704	0.376463443566053	0.604748549102949	0.783674113670184	0.292262226694402	0.259594886382263	0.564444861489506	0.392538609346385	0.265784863627955	0.234464393697816	0.144485487048661	0.156327571184503	0.198147985524889	0.0897757887806282	0.267340592487913	0.447629716451836	0.291355525903834	0.293796314373325	0.355019893648043	0.219803437200134	0.224335042469465	0.392113404642672	0.282767140965946	0.286621924822352	0.188445649897774	0.0681427622429365	0.326982107361354
ADRA1B	0	0	0	0	0	0	0	0	0	0	0	0	0	0	0	0	0	0	0	0	0	0	0	0	0	0	0	0	0	0	0	0	0	0	0	0	0	0	0.0142881619616454	0	0	0	0	0	0	0	0	0	0
ADRA1D	0	0	0	0	0	0	0	0	0	0	0	0	0	0	0	0	0	0.0335439027725541	0	0	0	0	0	0	0	0	0	0	0	0	0	0	0	0	0	0	0	0	0	0	0	0	0	0	0	0	0	0	0
ADRA2A	0.374584071388554	0.147284200821334	1.01746856283778	0.142374691935164	0.282408070465987	0.337740949843389	0.0914258942759549	0.328570701866028	0.067061144903369	0.210008463973265	0.187450389283504	0.354389736900367	0.167019835568268	0.124519326002578	0.316844633146494	0.386434259309884	0.235993546337711	0.415354121980735	0.838050877245843	0.232304026627397	0.219299117523173	0.118912616679096	0.120900929658331	0.102834875075805	0	0.334671291577805	0.292262226694402	0.172072823857349	0.165284139348071	0.252798448605464	0.297971269862657	0.707096340800891	0.139388177237614	0.346437971105337	0.141659723836497	0.684373710043089	0.08465302709892	0.135767746974771	0.037949482223632	0.175538344225391	0.324782098888975	0.455572179022252	0.14359552872363	0.0992399933184802	0.199082568459818	0.218538914148519	0.309381426352061	0.468430386146864	0.115250199729619
ADRA2B	0.109383374774747	0.0275743312254205	0	0	0	0.0876562466582141	0	0.0226400492277897	0.0017067184693755	0	0	0	0	0	0.0322677321034582	0.0201569884751189	0.00523296381463205	0	0	0	0	0.0485796421364947	0	0	0.0688987273333159	0.052974926013821	0	0	0.0405095715484414	0	0	0	0.00443657002826601	0	0.0311494463503541	0.00987617783743045	0.00329838355196973	0	0	0	0	0.0127640390074737	0	0.0325985996674794	0	0	0.0246674714897492	0	0
ADRA2C	0	0	0	0	0	0	0	0	0	0	0	0	0	0	0	0	0	0	0	0	0	0	0	0	0	0.052974926013821	0	0	0	0	0	0	0	0	0	0	0	0	0	0	0	0	0	0	0	0	0	0	0
ADRB1	0.0675979290261927	0.0897757887806282	0	0.0962752074786495	0.127924348842137	0.147789515849385	0.0207243979780602	0.0592138090790014	0.126078753973242	0.0182434526936765	0.214760126771176	0.156636748200849	0.0263465400733689	0.0422215063622215	0.069665956601457	0.0814416141445486	0.0279127783477101	0.0865330299765029	0.161696353124123	0.193592247506915	0.378741048875911	0.0485796421364947	0.253081438388698	0.412571049020715	0.109544754742507	0.20817379565599	0.170719183949169	0.117444404874451	0.110011715588565	0.131640804385356	0.110011715588565	0.141968428443543	0.17474690358475	0.0385634932940549	0.0192588584990982	0.11494836000604	0.0699968241654782	0.0193705663182388	0.0496798373759029	0	0.0190354215929269	0.225139196377714	0.304784719100335	0.109492944612247	0.292628532253778	0.0285776912476881	0.0390615388885611	0	0
ADRB2	3.95525257073364	3.81161865931302	3.0840788168378	4.06066425770472	4.56521483300088	3.70010615434879	3.61830217778085	4.05252348706404	3.17845807344986	3.25628922825107	4.63586353443161	3.51550086350247	3.53937225653416	4.15205619978839	4.65914783563157	4.23210367258925	3.73361773730215	3.15290009361498	4.37002775768889	3.85773458072337	3.84634203143141	2.85530548749871	3.53200507304853	3.58089206572184	4.05800727892428	3.11891064606111	3.90574141070917	3.75431238901266	3.8614099042885	3.70441445891991	3.03279100933324	3.70039822163035	3.47523629670657	3.83167633213637	2.99539687340051	3.44924823832336	2.35211888391632	3.27992474371692	3.47824183846904	2.25338479274416	2.47091219732894	3.76691118972488	4.19087634919787	3.70471838995187	3.87006127407083	4.18579619989998	3.69079043327663	3.65640992402836	3.51550086350247
ADRB3	0	0	0.0512157634188741	0	0	0	0	0	0	0	0	0	0	0	0	0	0	0	0.0833650217776098	0	0	0.0253356016908427	0	0	0	0	0	0	0	0	0	0	0	0	0	0	0	0	0	0	0	0	0	0	0	0	0	0	0
ADRM1	5.31242854414695	4.70606903509246	5.12614379640727	4.55030848466561	5.00320523407761	5.69758881726123	4.7352688205691	5.22328589235747	4.82650078730627	4.79265931745862	5.0193218310764	4.58453255230928	5.0164253065313	4.52656571334571	5.40134167053933	5.34204880707835	4.73637497357717	5.21608919971475	5.12424242663866	4.74815608880589	4.93476464848862	5.42848114980761	6.14706360453603	5.03540982412693	5.61906830091453	5.4913625684746	4.67511256161759	4.81998501808001	4.84928417831226	4.29351160749341	4.2137600548589	4.62071902523512	4.33666765623754	4.22037758272415	4.77963340225819	4.95125778253952	4.16280738009744	4.2642216190889	3.91306513534123	4.41138693188405	4.28959710748459	4.2215066585889	4.83151769701938	4.61696869678796	3.58837968618994	4.49462526687566	4.01331979477643	3.6732627248803	3.89143678999063
ADSL	5.38309837135079	4.91968528675632	4.68758845289055	4.5161988526516	5.11721825242502	5.68344795324216	5.11625569072495	4.59382276733748	5.55963387192833	5.17649383794312	5.26938302557674	4.6304744261297	4.98342071376043	4.31569238841128	5.15764911832745	4.8820761080588	4.90332031231458	4.94984166163947	4.61558068469678	4.24112386876107	5.32302774615039	5.29266197421208	5.25636859207794	5.23239707031851	5.40134167053933	4.93886024624443	4.87705408133985	5.14302704435953	4.42131771560587	5.64195615423084	4.5188012402206	5.36295540114803	5.63747526421666	4.56622901803557	5.11005480011834	5.08350758410322	5.9474355898671	4.82358994609788	5.66536685916519	4.51948542440269	4.32047847148422	5.5609695350699	5.06688873644265	5.03470181711574	5.12462769411964	4.39887516584899	4.27846409639331	4.667738742135	4.45939746724116
ADSS1	0.92493617125912	0.929010391283491	0.758772321567862	0.523132659062663	0.658472656194932	1.09971922155785	0.643966087817716	0.359507857044726	0.665378830548679	0.602257881034787	0.691408589644671	0.429494775733685	0.619991371860701	0.441465769130391	0.861607502200472	0.579804761370799	0.697708148249251	0.74115598984842	0.259445736698182	0.504737791679534	0.607012223501704	0.819583458729573	0.569541668526921	0.847293053389021	0.948728753024052	0.292083406883361	0.693025133012931	0.376215227579735	0.320292252640046	0.633616445488625	0.314551978953933	0.563342888916081	0.349410517742169	0.388597500035194	0.198147985524889	0.46433254436859	0.451070531238351	0.319737102066038	0.534698218567438	0.139915529395783	0.315297425246725	0.546353013418272	0.388293989211656	0.47479609761201	0.567411427886239	0.469557096510242	0.402132470852038	0.368500622594265	0.115250199729619
ADSS2	3.97319040439628	4.74557694488865	4.36738711166779	4.83253436922147	4.35366517781094	4.23915437060705	5.17457786546794	4.27768531453537	5.00778217058643	5.30128612437102	4.82717331384767	4.97765620944733	4.48815549801697	4.78569977369748	4.83458427287928	5.14584607724724	5.03573199881992	4.35006505696194	4.70149587446567	4.18634634732893	4.42674189914658	3.96155620166154	4.3242468984083	4.56362373880392	3.3136454345605	4.05139536913722	4.98144677964294	5.44299978894182	3.98132648436306	5.28199595542846	4.30437872770516	5.31533735239606	5.31880044170386	6.33754207328671	4.36494518197543	6.04787744695014	5.51202510038771	5.47986937400971	5.28103659560485	4.67828008667029	4.31400349918998	5.01274242359313	5.08532455854995	4.70831114842543	5.30128612437102	5.16933348975179	4.85044463192972	6.04677267655516	5.02221795038175
ADTRP	2.65519493064592	0.721339787307839	0.817474927571519	1.11500199116641	0.415511842652225	0.981729230879035	3.02900683942077	1.38773796561482	3.86920137840772	1.54941741251191	1.46593700898533	1.50936611462202	0.438835062468006	1.29440192547033	1.86675059687215	1.6441920493611	2.4251754741526	1.01129317030302	0.80646955537458	0.634650477123149	1.35963361829851	2.16229133827717	2.12688446784695	1.36412886918127	1.6881645661891	1.40585863866061	1.63045075752987	0.971891737074714	0.685962840270771	1.35981769215704	1.07202561417303	2.22593215358348	2.75570445415173	0.689182365818631	0.497255303652616	0.443982811869048	2.82108839291516	0.46834978116503	1.58077957591723	1.06063720999989	2.51666350401412	1.37710036588093	1.28274776499558	0.627437602098136	1.15889125362493	0.482650726988951	1.35096496318906	1.21138204192955	1.69037694417349
AEBP1	1.41417541209692	0.276393165170703	0.227628747011932	0.155921857526177	0.301056171473845	0.772871562833826	0.7092334744677	0.715454519436702	1.55644598598572	0.302228819170397	0.629090670099683	0.379256727525827	0.524352261037439	0.314005479812158	0.886663989349579	1.16276356461036	0.755616457084053	0.351783259089687	0.380412582984864	0.489934459212382	0.628817477634103	1.35393622482036	1.00486305151843	1.36816598500408	2.40142052928268	0.814170537519022	0.330581611868048	0.422205330188917	0.074331499209715	0.762250096950491	0.180132469651481	0.363813758335581	0.796864739560733	0.190771748203651	0.684006959886634	0.345229290460502	0.560540763850698	0.422527388938124	0.356631802003615	0.305478955282285	0.37441472145213	0.361388029165837	0.28370722170771	0.356020349601693	0.502670452030234	0.204574387712607	0.204625733171764	0.0681427622429365	0.30022633327038
AEBP2	1.53528229979797	2.09862136163277	1.99976942017117	2.32843386791693	1.82252295253872	1.83275132338715	2.10127957317828	1.64788836131469	2.09862136163277	2.15252396920482	2.08846144547282	2.40553401571742	1.86313070463496	2.19868868990868	2.25047792215901	2.36219774161818	2.12350297694276	1.90901383435131	1.65625679875945	2.02171416612269	2.02993802131491	1.8110539808591	1.57595774125938	2.22054970264943	1.24131026881845	1.40585863866061	2.03842651678128	1.99798200216183	1.66336966561704	1.99666704475476	2.42902770255055	2.13844279638522	2.23490578342832	2.02150566009759	1.74827112855295	1.67009369278266	2.39268480054359	2.09973942681365	2.50889355460079	2.20598061016873	2.1441537952715	2.41500528945817	2.01135194584313	1.91143810392381	2.29769273249635	2.05977272683256	2.46886632505082	2.43253148342021	2.17666434220395
AEN	2.76393361029342	2.09862136163277	1.78274446092791	2.42107706487946	2.49742187426382	2.75973945266968	2.32548636795157	2.36649496471511	3.30121527123175	2.5675613217475	2.35906867314034	1.96671000488592	2.61851881251334	1.77344568136788	3.54049589210866	2.39034363228043	2.62295193201733	2.17451388281924	2.39034363228043	2.28924261148105	2.93646483640214	2.91794876667512	2.5938123265824	2.64742974646284	3.1693601238232	2.60031699613035	3.06549440650737	2.58175813340243	2.42061429131883	2.68275226738127	2.22446844471257	2.79960276534626	3.2997764129814	1.66861698570303	3.37408973256077	2.19541402397978	2.94646041821332	2.22226209468717	2.90320585411462	2.30131274659186	2.50522386099672	2.60134350472907	2.40486846213817	2.63209020397017	2.17223810254975	1.93721073127032	1.92767382500923	2.02913587294859	2.11850117585231
AFAP1	0.940958466200862	0.461356656024173	1.45100629655043	1.47431428189559	0.516579680109854	1.11844178580031	0.354617625877737	0.534394965690781	0.71858662515245	1.26442508628064	0.485480245195614	2.18203788499103	1.67097385468632	1.94052231731654	1.09708475303857	1.31241500062346	1.26567465303437	1.2125831508585	0.282585772239118	0.379988322442889	1.45035748815183	0.654754787828876	0.783443807488464	0.776063242561483	0.604748549102949	0.459388649193727	0.782969868264831	1.18544013417427	0.732663274297236	0.745803660102695	0.474390259518094	0.596855852105575	0.949283296887724	0.361788980706674	0.287155051899278	0.541183353800145	1.066547797582	1.19857463153622	0.561953284629	0.699998995845018	1.14520912826392	0.720463744314605	1.26039186419757	0.546909628180603	0.555584575258982	0.384315129530854	0.697840492754911	0.204574387712607	0.410146787965063
AFAP1L1	0.123688240987679	0.203195199050032	0.192853329757392	0.170666900660487	0.186603973131662	0.0517104959824575	0.0784804883059518	0.164528821799866	0.13607697836798	0.111167431735655	0.0398419810070853	0.245840397747385	0.109753414738811	0.150240435328738	0.069665956601457	0.0814416141445486	0.0712916662782475	0.144230146346557	0.0833650217776098	0.125259198450225	0.134543388108817	0.0709730660334877	0.202809662562414	0.14022394521359	0.164678845326548	0.250802835890065	0.0910509311541366	0.135872313552134	0.2271391514675	0.0248876698269151	0.147182775768938	0.102414315136787	0.0665190798364179	0.0877110315769642	0.170368394966942	0.228747613787918	0.0781573070457772	0.0969060039900311	0.0930875397236434	0.150949453850425	0.152060289793408	0.127202670107062	0.0613007473163648	0.183482708863532	0.0924371088679081	0.16411885390242	0.221346574376233	0.232587817934615	0.149530679080528
AFAP1L2	0.641797640114659	0.56610394352297	0.571306603646444	0.719394245519557	0.618153873721348	1.03832184915561	0.661399906516169	0.534394965690781	0.799597679106916	0.625238073753623	0.638380310075718	0.545807998729761	0.38613018784365	0.632594158354943	0.711951914321236	0.373396498159299	0.743238655646502	0.49269974666769	0.483394719888548	0.462058646737679	0.775537497678678	0.505762823864295	0.443585449127476	0.545740484990207	0.393220067814428	0.850094602168472	0.583923435028967	0.583146690436265	0.550636486495344	0.590245406464181	0.94412456747126	0.880024453158677	0.73112262458068	0.252703546422895	0.238922766319223	0.797088835732932	0.907452589964783	0.787623985038741	0.728826717855377	1.4821304669173	1.49580549307469	0.46788428042722	0.656082627864883	0.720296556689764	0.493105373080888	0.677050660752946	0.612820138884046	0.652488389724089	0.273612349182332
AFDN	0.641797640114659	0.909924788201363	1.23841631994908	1.49441600825384	1.52178327988327	0.457301054649597	1.35170313337172	1.65255694804662	1.33168759788498	1.2752819781933	1.02777253773018	0.908432861324642	1.73918367233051	1.26958794618714	0.649759507837844	1.11277730907316	0.910880340287783	1.09188246502249	2.34052343008627	1.25376797794839	1.08334114514764	0.871844731175314	0.582309852431305	1.27498226309807	0.546493887262681	0.970554344674679	0.537993811644578	2.57422002634604	2.18354739718518	1.61854615946867	1.11308885431195	1.55099500084111	1.15456631903206	1.86211634123328	1.60444080523584	0.719905066119716	1.31850573028894	0.956164274611927	0.534698218567438	1.59167279375134	1.04057725975142	1.49495488044004	1.07297385114575	1.71379891528237	1.13774400694122	3.0798930772754	2.45176682980369	1.99908509786711	0.926932835802916
AFF1	2.27716700576909	3.10991675147059	3.33758518036786	3.85099862069353	3.15830701406009	1.92956908093113	3.48035715163482	3.59332366123937	3.45290029317275	3.4997795619577	3.64450287778508	3.98326015471099	3.56584306071862	4.14557747684492	2.66270724124357	2.91128221771373	3.54073314841651	3.06022656709972	3.0643198432515	4.14385352256846	2.36996733514748	1.99325227567422	2.94489571558925	2.72248094432556	1.7200795271384	2.77543215332985	3.52474920792972	3.41716767909268	4.4366489983038	3.3002860963958	5.59781996971673	3.25033345084928	3.12671573791943	4.26977076530274	3.91607933757954	3.40942967290736	3.23732039905543	4.06116986081435	3.58341428878503	4.27154129727655	3.94462215755266	3.19701780048891	3.60166613881863	3.25082788682616	3.50026101185309	3.85333757163899	4.09673870552913	3.81054312449654	4.16280738009744
AFF2	0.0517104959824575	0.244893880697381	0.192853329757392	0.186346528751744	0.0882976811439396	0.0327656217364529	0.144230146346557	0.147483072935462	0.0964315841862722	0.144230146346557	0.214760126771176	0.245840397747385	0.167019835568268	0.285867953167889	0.0924371088679081	0.565090562220324	0.18949802755429	0.193790283669805	0.0833650217776098	0.143808580184685	0.150544071429994	0.0709730660334877	0.0358332360996887	0.0625571954794389	0.0517652809012076	0.125259198450225	0.161985082851849	0.428668977896576	0.540743631040577	0.131640804385356	0.147182775768938	0.193543523976048	0.101369459775517	1.57564058724622	0.287155051899278	0.968027271621974	0.0416129675722516	0.679791568417318	0.0930875397236434	0.150949453850425	0.480785619794075	0.171869874496449	0.21717846652245	0.263055756728129	0.171718270594706	0.263878399763726	0.375606863003504	0.972869192394273	0.483181393800223
AFF3	0.440357298654076	0.165234997584357	0.192853329757392	0.248039925536428	0.206704200424538	0.302183562173285	0.766279457938278	0.594833347406665	0.881879220672024	0.41351164548052	0.587393012690915	0.545807998729761	0.45700308251738	0.415511842652225	0.359507857044726	1.18844008459202	0.773218670946804	0.144230146346557	0.357812602992481	0.21321730795022	0.272117471752223	0.483700577615175	0.286621924822352	0.655391422678759	0.43136099177117	0.292083406883361	0.28338541775962	0.486203030256078	0.181715480648334	0.794992610208969	0.459388649193727	0.52511720593085	0.679063032700336	0.388597500035194	0.371195236097433	0.259445736698182	0.684537640321343	0.349622485184011	0.414408585423401	0.699998995845018	0.596166929275001	0.455572179022252	0.523132659062663	0.53770673674087	0.916971465693094	0.416660033249872	0.388253241848744	0.318461626058992	0.354348989537455
AFF4	1.57893958473743	2.59665795330656	2.46517964754736	3.0551798908904	2.06328799342846	1.4543742308016	2.78831008876026	2.67771324117778	2.30449523490454	2.66066099232613	2.21917259516683	3.18066034911241	2.44022867832849	3.26285168665114	2.04362378659998	2.28443512823856	3.06280232813192	2.24835739187081	2.52860746727563	2.89308174721952	1.81710996209646	1.46573861041147	1.73977729055394	2.22841064349304	1.12177086574196	2.27780466754397	3.20057291776335	2.88094103547958	3.21757140978506	2.83758680598294	3.75184034575697	2.47983482592988	2.85393247691794	3.28225505389485	2.95799543467741	2.59074123740141	2.8947223633956	3.37311444419638	3.06703859067298	3.87984899213005	3.51760104020833	2.9345975276512	2.79940295392946	2.80477356813877	3.29303335427801	3.61929859665003	3.74135309629652	3.11371865662859	3.04437678380855
AFG1L	0.348596725339577	0.359507857044726	0.49523919068468	0.276251566225808	0.323720208229159	0.514076343134268	0.437031833155261	0.298060137835799	0.446626903864664	0.588188593446372	0.376215227579735	0.70436953174974	0.47711600948801	0.339292280110604	0.387251108319572	0.458714077774448	0.478079246232209	0.546701757721642	0.442977082630188	0.408066788110272	0.416488342438385	0.207678586548923	0.335280873299227	0.326751926295532	0.355153803133204	0.334671291577805	0.577010249460707	0.392538609346385	0.564444861489506	0.422858607823644	0.503648995450952	0.262499443856412	0.425176900913059	0.459937730519981	0.419208703177282	0.443982811869048	0.489014155741996	0.571344144635528	0.478289518247006	0.443982811869048	0.315297425246725	0.487499698060755	0.517269809377621	0.45879452775306	0.555584575258982	0.315568024076599	0.236226971643232	0.44413126837724	0.257219168863203
AFG3L2	3.42015368056211	3.17812836041295	2.75147342579495	3.02617920132131	3.1385854880818	3.66454453148502	3.18786515846715	2.80692746569289	3.6061640171533	3.4062411098988	3.34918335671519	2.74547294159102	2.96403968554863	2.76106395153742	3.50594487890536	2.81897529484696	2.91874187194383	2.94302282784493	2.66423531215509	2.85360223756881	3.41885789565817	3.10842165802822	2.9996376138974	3.50446902962526	2.69208032648764	2.38221426140959	3.29279315185238	3.40577803402583	2.62406906487209	3.59288922777191	2.64788837647536	3.585957899124	3.46686985084566	2.98682421290723	3.48801045953014	3.146918931181	3.73335326301104	3.12526662811738	3.57714275764321	2.9076645055106	2.61713840855459	3.58039821210885	3.2701586163002	3.12043130674718	3.35995931087873	2.74482968939412	2.76419259671965	2.85011681994531	2.76473009157937
AFM	0	0	0	0	0	0	0	0	0	0	0	0	0	0	0	0	0	0	0	0	0	0	0	0	0	0	0	0	0	0	0	0	0	0	0	0	0	0	0	0	0	0	0	0	0	0	0	0	0
AFMID	2.85840220523296	2.66191017652738	2.28976501662155	1.80538223620919	2.61492712639088	2.9996376138974	1.68978222184381	2.28223280508052	1.58418093105101	2.58497423153001	2.23222468764624	2.31066190140789	2.46140558100762	2.06095464621033	2.0052753804356	2.27371374393591	2.37160530805106	2.73137813765392	2.39950906723585	2.26244049749002	2.64603575587675	2.74623269050546	2.81840303287418	2.50657704864834	3.06368512471696	2.45749153373068	2.36740999155301	1.80481302112722	2.3063743495574	1.9131251365879	4.09964193090815	2.25094317426658	1.98283757798146	1.91923284078016	2.37577918196271	2.03688784086246	1.99478979836395	2.51145227317875	2.27346498114426	2.15922575580203	2.10534964662921	2.54427607344706	2.23670343524367	2.25923073749135	2.38772236504044	1.99184162930575	1.71692424738356	2.0696698598001	2.16698989355574
AFP	0	0	0	0	0	0	0	0	0	0	0	0	0	0	0	0	0	0	0	0	0	0	0	0	0	0	0	0	0	0	0	0	0	0	0	0	0	0	0	0	0	0	0	0	0	0	0	0	0
AFTPH	4.19694151846117	4.93047512707246	4.80164968127257	5.35065811895309	4.66511080300734	4.00809571516219	5.06774133441662	4.69331886050632	5.01124711265117	5.07410324927149	4.8672945349383	5.39401009532782	4.85733846110705	5.21995667645383	4.39469919677924	4.79124536876152	5.2515882374272	4.75121630106969	4.62989839826492	5.11043008224045	4.46004706001137	4.17171847866659	4.28299474454224	4.69510045367951	3.89659774921768	4.41028832004579	5.22873384710694	4.94216234071047	5.11764858036737	5.13815909552119	5.73354003317625	4.87548802760503	5.07764568871854	5.4994897911595	5.15064983991937	4.729906398261	5.28947178421396	5.39953070271868	5.40180723137023	5.45236563871583	5.5123708594475	5.26273483664997	5.06814171782964	5.07601965885372	5.5191326220507	5.27149085355441	5.46235781212596	5.25079260934647	5.4026316512699
AGA	3.36765966797977	2.63468783768879	2.83610304531993	3.60360879753661	3.66607584641752	3.39580145762825	3.31555533523275	2.5540892513861	3.40644409944403	3.33539958336561	3.18575263982781	4.56068445560781	3.38588462170942	3.44665048298988	2.95826747087825	3.67119414435649	2.5675613217475	3.70903440088758	3.4055179476981	3.18786515846715	3.10646219317952	3.30394288988813	2.93700696666921	3.46174117394897	3.2642412455892	3.99096731188463	3.12735279067594	2.63885850062297	2.14507886413884	3.14364916966676	4.08785235021564	3.14266892031986	3.05761000931495	3.48872771385267	3.79926779368699	3.64502924824126	3.40376233621916	2.74289256464951	3.58341428878503	3.53100063859123	2.59266684776741	3.6071689553384	3.14615922530434	3.30748583778576	3.27286367834257	3.19402419314675	3.96155620166154	3.5618348704502	3.23105027484376
AGAP1	0.0822371967933257	0.244893880697381	0.0835832416266101	0.364847760151747	0.415511842652225	0.337740949843389	0.0643487105549422	0.0949944077179905	0.266060093708512	0.194627428926468	0.149734042771614	0.0953119804242543	0.128334348488631	0.0952064500860523	0.704531194414464	0.0402893732112755	0.0500087276497684	0.193790283669805	0	0.531349933975624	0.231087776486053	0.163608108231386	0.0534091859344039	0.297746422386427	0.0517652809012076	0.125259198450225	0.313648409426771	0.293225785194464	0.196516086914874	0.563009717316351	0.232914359490801	0.313561994219288	0.402811519989591	0.0877110315769642	0.6008290529363	0.207678586548923	0.763914259610669	0.237095351781448	0.28303322727268	0.116240688749393	0.152060289793408	0.903400890549944	0.289523178787179	0.338974301727885	0.263146997750143	0.204574387712607	0.264071033561665	0.261734263247919	0.0530844958513213
AGAP11	0.268371333736206	0.0275743312254205	0	0.0804194217408246	0	0.118067141122319	0.105056868009134	0.0592138090790014	0.0761548783780826	0.0748623132948624	0.0398419810070853	0.041836383210533	0	0.0952064500860523	0.0820764191408586	0	0.125514331843696	0.0587754700847258	0.0572412106615278	0.0736841250519268	0	0.0485796421364947	0.086263202316972	0.102834875075805	0	0.052974926013821	0.210689571074279	0.0964315841862722	0.128951720927672	0.11713801290113	0.0781573070457772	0.234464393697816	0.101369459775517	0.0699968241654782	0.207878646181759	0.102731254815285	0.14359552872363	0.135767746974771	0.238824886723472	0.0526461964314402	0.0431679015588993	0.194875325179752	0.150849453558523	0.0892499031241718	0.215652756751785	0.109596564872766	0	0.0476988080606414	0.0275743312254205
AGAP2	3.51357118954613	4.08695675299225	4.13542986523429	3.84383569843473	3.98821883306277	3.33599412973312	3.77591640936054	4.22650577462325	3.56230645476683	3.60166613881863	3.45009039598542	3.98056224867878	3.78146320503712	3.99364317019281	3.73770298182789	3.49310602072017	3.90574141070917	4.25609800752283	3.71816476431847	4.42584101408737	3.51834012354684	3.86589530090763	4.08757714424648	3.66329558260498	3.66329558260498	4.63354265989931	3.2918140392265	3.56051070487198	3.69877066200847	2.98905485756956	3.48658921620828	3.49310602072017	3.31976702364277	3.73217507771644	3.87421230127651	4.0415568365533	3.15869612613084	3.49893998404368	2.59172946780595	3.88171884092477	4.11419248962528	2.91410022009181	3.74960574905316	3.67843409838243	2.81505885919221	4.1234456167839	3.87421230127651	3.26470761399387	3.93418179871658
AGAP3	4.14418517261191	3.00627581928229	3.33758518036786	2.91581055737672	3.44526399366963	4.15618890673669	3.00627581928229	3.31052386298315	2.81462094785863	3.07217468514902	3.49416095972464	1.92788832044798	2.86280465292049	2.34249600755781	3.34823318131856	3.39644346623438	2.78779566513414	3.34190132122251	3.48317438684443	2.24777517836578	4.04421601900922	4.14244954627192	3.89775365698644	3.57685648149994	4.41730754382535	2.65970209546679	2.80769032383124	2.63148545721983	1.95021210067325	2.4168736536324	1.84084290656526	2.62572348201795	2.54891264136526	1.7212505078764	1.7111414317317	2.4168736536324	2.5547958127975	1.9661877627473	2.1240020811311	1.14987351358536	1.74954406766518	2.86468940584088	2.84798265004783	2.93943913850516	2.11410390451601	2.29119138573035	1.89018415716145	0.690931278426517	2.09993281089188
AGAP4	3.78885639611013	3.48740511216072	3.20150709741719	4.19295011888822	2.41172555800837	2.54216773588625	4.26328370529034	3.7256595367308	4.17895796311728	2.70753350559992	3.67616684020425	2.64330921840834	3.18491357086879	3.8779852418719	3.98450477806643	4.59417443006047	3.91336161560244	3.34005043583822	2.41012615454605	3.41161719715567	4.35625396674059	4.03843043193944	3.44924823832336	4.41511923547296	2.51620586096656	2.35680614890215	3.07623165093209	4.20938797872473	3.74349527088067	3.46059083536776	2.55635350079939	4.02924670529077	3.8161669756606	3.27113488593232	2.20378504649276	3.00012635893271	3.8020268864446	2.77727786655935	2.71679912005528	3.02834459534307	2.78587483851201	3.51834012354684	4.76127165991706	4.55371859687303	4.390512199482	3.81329238603959	2.91874187194383	3.31166132607741	2.8961160869999
AGAP5	1.01404507794349	1.19170587980216	0.996994171898568	1.46857458077022	0.73112262458068	0.818758928434404	1.41531314641499	1.30648600988052	1.70124085911105	1.07319533909436	1.13599215489655	1.30498879201858	0.944365904142327	1.61908266527597	1.18154719642218	1.29026816020221	1.79281843386323	0.877370609227586	0.937446922833149	1.50603839917474	0.970554344674679	0.751170115926173	1.03786063644744	1.25376797794839	0.924542453813154	0.614839568792546	1.39121809480262	1.6557010860177	1.31170082133911	1.59518587264295	1.34945516977176	1.24547169881079	1.52132371490401	1.34187465041163	1.50044822223781	1.15396403215548	1.77143571582186	1.35854379433018	1.31215385820299	1.27479549460329	1.38419563826323	1.70247066800426	1.96991903604503	1.54635524837283	1.96548976515136	1.85486317623679	1.37477928856331	1.24786865072107	1.32825764470677
AGAP6	3.16525778017321	2.72125283694243	2.07721859551191	2.85376735724338	2.26301582732876	2.80769032383124	2.81766267667285	2.68463052580569	3.32305011969408	2.20578603688205	2.58982992435412	1.88899682656264	2.39214607428016	2.59838336689843	3.14290222775617	3.19078351129663	2.48722949378985	2.37530649006959	2.08527991920521	2.50619954012229	3.11932390692203	2.91467318711817	2.76239466518276	3.10668230780865	2.52658168705442	1.7507950838704	2.44092601431264	3.18228036019201	2.17608177568535	2.51733339241948	2.49893407175027	2.87006962914771	2.88420794258898	2.55649937307474	2.41787573356385	2.79789288246225	2.90950591604835	2.28661699717638	2.2839781432536	2.27395803576469	2.11060677041148	2.90714107947363	3.10225695938839	3.15111438059007	3.02761928452298	2.4134541586492	2.27959031057465	1.96671000488592	2.26524541388521
AGAP9	1.48763700624148	0.403581489265323	0.666777652288598	1.21164005208461	0.794669278098982	0.856467464484028	2.09593766965287	0.963834165948426	1.95905913512186	1.09995193924693	1.42588817993116	0.125617960591535	0.737033862264312	1.09746522980454	1.56291682813557	1.18070691826766	1.73570478932408	1.13182379883536	0.788678892701949	0.900012670438779	1.26693897180194	1.14741158098714	1.57595774125938	1.41074872339272	1.16424470282671	0.292083406883361	1.15504448296853	1.35766685594226	0.987885976525856	1.35393622482036	1.11308885431195	1.35068755438985	1.41074872339272	1.43369474946742	0.91529671150198	0.583923435028967	1.54175075610354	1.08703292581	0.856692236920829	0.875966747637999	1.02670074474911	1.45296902029124	1.56628977151295	1.17267283216296	1.56516129584727	0.754895933370103	0.829325034887526	0.916127821584136	0.769760688540544
AGBL1	0	0	0	0	0	0	0	0	0	0	0	0	0	0	0	0	0	0	0	0	0	0	0	0	0	0	0	0	0	0	0	0	0	0	0	0	0	0	0	0	0	0	0	0	0	0	0	0	0
AGBL2	0.308156986308202	0.389739232459164	0.414553792844024	0.170666900660487	0.127924348842137	0.190047946880027	0.582309852431305	0.390691404886334	0.669714952473418	0.111167431735655	0.308475580433403	0.47737930303594	0.167019835568268	0.483904200452784	0.456122449191908	0.295644098979122	0.426370978587677	0.219803437200134	0.109596564872766	0.448074454049902	0.244559243725754	0.345351911989422	0.499652916035829	0.477742338476054	0.221346574376233	0.0878723285255741	0.356631802003615	0.164017075804344	0.57762331459414	0.506146650151246	0.703375657013256	0.320425108197526	0.509821787411447	0.156327571184503	0.151702926481277	0.312328112647355	0.689182365818631	0.489125788395742	0.551801789182579	0.656808888956523	0.42743840054652	0.401727254933718	0.382230636452431	0.392113404642672	0.555584575258982	0.326842445946587	0.416488342438385	0.368500622594265	0.339109763298894
AGBL3	0.440357298654076	0.276393165170703	0.192853329757392	0.170666900660487	0.127924348842137	0.258735902671276	0.481009517405577	0.40607519012358	0.582614600080003	0.225231933437739	0.629090670099683	0.454797508241127	0.524352261037439	0.339292280110604	0.471229274585217	0.295644098979122	0.426370978587677	0.193790283669805	0.483394719888548	0.316578158739571	0.272117471752223	0.247840925612699	0.253081438388698	0.318461626058992	0.276615824491141	0.16494086679355	0.210689571074279	0.259594886382263	0.651833585444124	0.252798448605464	0.666777652288598	0.212446633158	0.322408945672393	0.507098955119062	0.229546792911444	0.248517615506799	0.324385565526237	0.164578389038688	0.746918573633246	0.253587298232756	0.565193168825252	0.471923080171469	0.375692403254958	0.399841666304717	0.44244502211079	0.585316603279886	0.349023620353588	0.710007459788188	0.222407091037237
AGBL4	0	0	0	0.0300310992127508	0	0	0	0	0.116873643382254	0	0	0	0	0	0	0	0.0139519166489686	0	0	0	0	0	0	0	0	0	0	0	0	0	0	0.0163266576859193	0	0	0	0	0.0416129675722516	0	0	0	0	0	0.0223016021055001	0	0.0114600073918327	0	0	0	0
AGBL5	2.44402972832176	2.22871152148608	2.30357502944535	2.35248858432162	2.49742187426382	3.19877663534067	2.25535709984873	1.96472571041111	2.40864466263413	2.21234613475635	2.22959474929459	2.65476638961043	1.89364997015887	2.09199606739599	2.23426742983461	1.86586551085807	1.89755096452304	2.19167362007477	2.38649334171723	2.4547338288037	2.48532032406197	2.59289275746002	2.18455603624724	1.96991903604503	2.48447065178912	3.36593807731339	2.23443219799096	2.50816014001644	2.06119343857006	2.06404990908799	2.14912485239936	2.32820263768907	2.18390960798097	2.26907146447107	2.45350321675891	2.86685937107227	2.2668035256061	2.2660766570271	2.4076911583495	2.71109285565548	2.72782133920686	2.43869547157952	1.95884051983311	2.09439428158171	1.85995468083417	2.03842651678128	2.84002774516583	2.77196304749565	2.33145015619359
AGER	6.41118747805432	6.1332324697341	6.31316448831519	5.55246210458778	5.74742284543696	4.9505757158302	6.1047091398726	6.50610803459253	5.12700901200179	5.11512482002379	5.27796053472404	4.56182749550014	6.0039803999809	5.5208253626779	5.55403232055809	6.45804996775788	5.52871591161313	5.98339710956598	5.73888186752405	6.07838396486761	6.33328418742666	6.37471868576283	6.27738486059594	6.26123796213361	6.44698978462189	5.64805628820135	4.79604365548743	5.373118893976	6.12689462742937	5.59595036417036	5.12053676208247	5.44299978894182	4.75842382405585	5.38136352520611	5.18705552905844	5.56978860921746	4.57335571614663	5.69843352817302	5.04385101809544	5.3115040152576	5.72521458541746	5.42381972849299	5.37089445015806	5.32795551545222	4.89603185062948	5.93430070243596	5.1398141694796	5.29663968097343	5.57926905619728
AGFG1	2.68566229258226	5.05565337450449	4.78602635930999	4.91904185921166	4.31788217887454	3.72798465402651	4.10707765036749	4.75269932341354	2.99693363459582	4.36969140582399	3.66674858389073	5.47046812105092	4.9452762899942	6.03541085045761	2.75546658146949	4.33725777512307	4.56182749550014	5.14422264582299	6.02271226553401	5.7046316023294	3.13314297163423	3.02039583479559	3.28694810420039	3.28153246047355	2.09930010988613	5.63152765259274	4.38485476278162	4.19836902907307	4.523462271102	3.79984055892761	5.19644693081102	3.49205603777887	3.56584306071862	5.81577906510166	5.6224297146387	4.82650078730627	3.33736384422116	5.63747526421666	3.9829989993377	5.6505172732201	6.32383415256407	4.12260987908909	3.63407907236439	3.89084959839268	4.52497731050611	4.71673628074709	6.23185105066925	6.01895894949469	5.64805628820135
AGFG2	2.56288256705857	1.54175075610354	1.01746856283778	1.37614736910096	2.33382290930779	2.51114476725627	1.41531314641499	1.71675160740555	2.21313270043712	1.12965181025248	1.65482726677256	1.05563371394399	1.71472764666386	0.696220033258255	2.52452711774872	1.20710588141308	1.41154399742971	1.31014948137447	1.29096940221273	1.75982471589756	2.24002995136508	2.58881386739616	2.11170687800079	1.99622808875492	3.22924979323696	1.08934059283482	1.07013864542653	1.41531314641499	1.14441348187813	1.62171436431279	1.13167824801563	1.82992816512048	1.72817879553986	0.790744135086273	1.17750137996201	1.06063720999989	1.80326848738615	1.05730684993404	1.3543053454407	0.656808888956523	0.99960911525886	1.4371915981036	1.43484462070829	1.41487100625593	1.00307949223635	0.834177957447987	0.937107092225994	0.44413126837724	0.701017128422169
AGGF1	2.54723401251727	3.27715270221609	3.21807535282927	3.45566691998935	2.9730505191202	2.64943394951416	3.39749363023886	2.87070656945829	3.20102430796816	3.47887126085252	3.08962027652662	3.93926587181763	3.26858426022171	3.72770971328862	2.88716378781768	3.36268866767097	3.32015559683982	3.27836311404574	3.57685648149994	3.3781776098598	2.94382775227148	2.5120365591787	2.49537668371499	2.9076645055106	2.34392777584528	2.99114610481171	3.4769061629819	3.30492967445651	3.27605739369175	3.33472767974564	3.87903887220706	3.05357776534479	3.48824436214648	3.55521898154311	3.36785864643622	2.89823024154898	3.51574688778478	3.33720432110862	3.64701304750265	3.63930335950534	3.42468678417215	3.59681333842445	3.21005672096528	3.10404623656307	3.82518338044628	3.8496581188724	3.80558205585	4.01828728531912	3.5488876725251
AGK	1.81859705780419	2.19409232872183	1.49534606014049	2.23222468764624	1.95021210067325	2.45749153373068	2.62978067786447	1.98730558673096	3.31937440193152	2.595568843486	2.49864082625039	2.16672141585209	2.05180851089689	1.72075966845057	2.82873047945856	2.2137177660914	2.13203949719353	1.99325227567422	1.65625679875945	2.02171416612269	1.85669891537965	1.90130142848822	1.93653772490772	2.62978067786447	1.6560087427052	1.2023993688204	3.08891533630298	2.75703756476772	2.38107224642085	3.46059083536776	2.89374013290191	3.2427332213976	3.4497915805172	1.86935330974567	3.34441552110992	2.35563581291137	4.18198662127566	2.51620586096656	3.68189643440597	2.7143289300339	2.08547659207432	3.54049589210866	2.99055594578834	2.75952593660388	3.21412613883566	2.64196600699983	2.25806809012212	2.1134794728757	2.30065062133451
AGL	1.41417541209692	1.7885985008817	1.71977575628975	1.83982047981935	1.57495000991772	1.25896048111678	1.42400652127241	1.62128872539284	1.83275132338715	1.4539216839475	1.49069451318249	2.33931306650205	1.73195358584379	2.18665284588891	1.48991690122456	1.7322585488482	1.63351003099251	1.53245243377106	2.08527991920521	2.12216108149186	1.57060885049649	1.40428122726627	1.14962579688674	1.52503222179952	1.43562062789299	2.38793147036945	1.42967945906505	1.58059232181231	1.41189733396699	1.53413525998922	1.80915511781123	1.55860078962576	1.7621925671057	2.85711115850419	1.69037694417349	2.10196358248229	2.01770098246143	2.06240575602965	1.82294008014624	2.04025222336206	2.03021956494628	1.73164862283937	1.68420983575416	1.51774819449905	1.96548976515136	1.98229820476844	2.2537855537097	2.63661777539467	2.27985714749111
AGMAT	1.52503222179952	0.669161617377462	0.414553792844024	0.809535370958268	1.14619477771842	1.15179685372718	1.50451655227815	1.00876347527078	1.58418093105101	0.769615903797203	1.09735628140375	1.00831998702492	0.838050877245843	0.608468871890334	1.16254283961277	0.900429501569824	1.06195491472255	0.771434143207778	0.621063680620632	0.683161582609063	1.09779816501074	1.70487350299866	1.28731521594196	1.20333015317715	1.70408716303898	0.718755035519732	0.936663358616933	0.937861339628481	0.882948565130664	1.37477928856331	1.19015984795577	1.62568932033941	1.59234443768333	0.699998995845018	0.909589794966926	0.691680961988844	1.55906240076047	0.594138827554583	1.52503222179952	0.825569965849552	0.990369069430977	0.965522902655134	1.28274776499558	0.733577528703935	1.02732139038922	0.754895933370103	0.697840492754911	0.959854648533961	0.886998770674594
AGMO	0.123688240987679	0.0485796421364947	0.0835832416266101	0	0	0	0	0	0	0.0182434526936765	0	0	0	0	0	0	0.0139519166489686	0.0335439027725541	0	0.0736841250519268	0.0293597091747621	0.0485796421364947	0.0534091859344039	0.0395095558483509	0.0338807096477413	0	0	0	0	0.0416129675722516	0.0423321348618873	0	0.0593802914882375	0.0385634932940549	0.0311494463503541	0.0581199894081298	0	0	0	0	0	0.106110495028978	0	0	0.0210617445129849	0	0.0897757887806282	0	0
AGO1	2.75413925269456	2.74997720216909	2.62779742588235	3.25300290312186	2.56229173393432	2.75462341417382	2.72705064428513	2.80692746569289	2.3204923361398	3.00954947538895	2.7108506312749	3.10309103723019	3.1813384264837	3.35580570500761	2.51620586096656	2.4314260103528	2.97646846041163	2.90524783797592	2.83083955177761	2.87678550981747	2.8248480047544	2.52215767069315	2.44541679125311	2.89501666547121	2.59354323841807	2.65970209546679	3.19384945818425	3.00627581928229	2.97431146447755	3.19105393482892	3.02330150536565	2.76305429208378	2.83204126485868	3.23853460171146	3.04172606224355	2.69689127155355	2.86078424829477	3.0551798908904	2.90993004685748	3.15521934095037	3.62183914756043	3.11458731433046	3.20035596777852	2.98744366079198	3.2907540214265	3.32754282492422	3.37896677144878	3.20985111049678	3.62918117127507
AGO2	2.06845545801755	2.3456784409675	2.63452695962458	2.80313809347521	1.65828101808374	1.30498879201858	2.32701756090792	2.80247939675574	1.60444080523584	2.46956455388926	1.84863762061346	2.33487106358346	2.63544364334614	3.73137205639981	1.85210463137781	2.56485546246043	2.5709001799701	2.31748251416963	2.77727786655935	2.63335280537962	1.8638138591421	1.66942666366021	1.65989455424172	1.81353634833294	1.36132263183926	2.30493224543839	2.08094265981793	2.30449523490454	2.6759609160229	2.25893738557017	2.58049905170114	2.18076694467157	2.08385325200956	3.49086793691646	2.34943064549619	2.0476884049793	2.07570356945627	2.93361283904257	1.96525835491071	3.1113802529104	4.02503688365524	1.96087296160382	2.47700977278814	2.05180851089689	2.64626269069449	3.68473683010389	3.33472767974564	2.77679220639697	3.01179287184508
AGO3	1.00639965417439	1.40279602963769	1.50740217465418	1.55325876255346	1.01606037283425	0.752535361758679	1.41531314641499	1.28063364734364	0.993265616664467	1.12196437016011	1.02777253773018	1.52829203671888	1.24494697120034	1.98900004609349	1.09188246502249	1.29026816020221	1.40716161681578	1.19818118819644	1.37634813768202	1.43241631978385	1.09040057432748	0.959415387341328	0.966029079218236	1.23376893030512	1.03633588955133	1.15172172087369	1.39465714042988	1.33784651105	1.68840919253389	1.29242775706871	1.60797275003149	1.24993078214531	1.27985037711925	1.62829300042879	1.41687020144362	1.19325834800925	1.36847052597119	1.63061869239852	1.37875863961251	1.73195358584379	2.01985525088985	1.44547580289134	1.33231009701627	1.34806665855379	1.69641740829662	1.91037720642073	1.94607365226411	2.0696698598001	1.81118623215986
AGO4	3.96294303844163	5.75817877050158	5.26738753676201	6.10786487348979	4.59007859660436	3.35807567464953	5.66138657964949	5.53749116800576	4.60779747251786	5.46378945337373	4.95020868873483	5.86709481134532	5.49327657988304	6.48409243972272	4.60722517942051	5.20881963042431	5.83627896992659	5.14021312175529	5.62093403149859	5.88612981495936	4.40607320577515	4.02151912476206	4.06041051683787	5.01124711265117	3.3002860963958	4.64447996077991	5.34621523131955	5.71447347367213	5.46862207350433	5.52351128372348	5.79617963816253	5.38743187390461	5.11976763999816	6.23185105066925	6.04544916995007	5.37534306623248	5.04313434813611	6.02945822725719	5.07172402210968	6.29358817506	6.42908749646075	5.60180858596184	5.76343073630528	5.54151106113689	6.14471728566101	6.3628708092234	6.58853241871491	6.38296269612678	6.24997286838656
AGPAT1	5.66138657964949	5.63638888875558	5.677972204304	5.59313588102557	6.03784648858046	6.11023816236626	5.23318112943792	5.5964373649887	5.54339791598451	5.64294280535218	5.45236563871583	5.51341941491271	5.40904762934176	5.45286279188212	5.47341059857301	5.60180858596184	5.86289275144909	5.59358471800201	5.47900019442389	5.53194740689726	5.98677352175255	5.92434420008143	5.51122522056056	5.54915862741561	5.3171433710236	5.80243518581468	5.76075596510802	5.91566673232795	5.93430070243596	5.45880171247346	5.52004789203046	5.81962079321079	5.9635561475066	5.47716210004939	5.60576789181427	5.5123708594475	5.54792243221415	5.86289275144909	5.4851203138157	5.72521458541746	6.3264610408023	5.87423489206466	5.40299051033867	5.83063457173349	5.44961698992817	5.57441650132212	5.83851442989028	5.2380131078007	5.46138817592005
AGPAT2	4.72018898558797	4.78719802699359	5.67904182535091	4.06640004848144	5.21450601462664	5.36201316813284	3.93327734882807	5.36955569651544	3.10113979310623	4.49244831414414	4.68856263005904	4.19721613244107	4.78962289420839	4.52837109613965	4.16858725575148	5.27354625815448	4.3343002300218	5.55349294961386	5.62093403149859	4.50971946476952	4.07907915600828	5.522637884386	6.07770346120202	4.12590144964388	5.70677900395424	5.68448238577034	3.90374566558888	3.74823737689348	4.31623269754099	3.12714865386175	3.29054780070969	3.40400950475822	2.46701728922702	3.84027154908251	4.21478233823892	5.15326233638037	1.98497713551602	3.97135603441865	2.75674794897378	3.73881033732942	3.66307474891512	2.58412795295253	3.64033580601121	3.82441847503825	2.68442257165977	3.62734000448152	3.78691492849404	3.91420357711237	3.88348972964463
AGPAT3	2.93406747034522	2.62834336688232	2.65611795324317	2.74567017959968	3.13619824720111	3.9209241383122	2.73706433914684	2.90249151627698	3.12671573791943	3.28590506985282	3.49110030008917	2.63661777539467	3.10502702240121	2.42719763374508	2.94861170010056	2.4529579487903	3.09803050589167	3.29201635953966	3.03828917184049	2.34052343008627	2.79960276534626	3.22339570334383	3.61283863236322	2.98356051372319	3.15250912932533	2.7383134685959	4.17828774289215	3.30305455196215	3.12020895506706	3.39181402709686	3.24683750340018	3.10202568293402	2.96539760654283	2.49040711399572	2.80477356813877	2.60882754529033	3.14150594433621	2.81897529484696	3.08631057355396	2.39151735862935	2.7029406081103	3.26021907892	3.30555960802798	3.64793817484721	3.07103974825622	2.18407424003618	2.31313041816268	1.93706639886256	2.49104323666997
AGPAT4	1.69871754500165	1.58601656228355	0.893630249468468	1.60910503455003	1.84994428780689	1.52299241804352	1.4371915981036	1.11665212645427	0.962539452119606	1.57627489527255	1.32715533833759	1.36953125542267	1.44315067068519	1.99478979836395	1.43241631978385	1.22391465346318	1.50857152672319	1.40805740986979	1.361032512357	1.60797275003149	1.45641440684017	1.367163248907	1.5041989722062	1.18428268307139	1.22811253369432	1.86351141836302	1.09525331271673	1.24948587211847	1.074105244616	1.54359046502524	1.19015984795577	0.99602969931439	0.940958466200862	2.14437973126811	1.62435000371271	1.01606037283425	1.32467693588616	1.74249457505564	0.983648871822659	1.93706639886256	1.48746280576161	1.39439466812232	1.21984040004405	1.63736420320949	1.47415700373955	1.0168632249964	1.50898594829159	1.02422772132945	1.4597316936159
AGPAT5	1.44186435208392	1.55654341878986	1.19200412366868	1.43164124867603	1.0386211300277	1.47860797515513	1.61496397495387	1.38773796561482	2.33382290930779	1.81050411084642	1.92151813216813	1.41322634100938	1.40752477394787	1.51526495693643	1.58856338271892	1.58571394441107	1.70435745667052	1.01129317030302	1.17505199903989	1.40358268044114	1.38170094234568	1.66942666366021	1.45249424031239	1.76905128322523	1.36132263183926	1.49239185365384	1.9254383714698	1.70913435701536	1.40734319538182	1.92326571023374	1.93625856239527	1.84581395848116	2.24607628856224	1.41751942330851	1.91197665594794	1.50531059945554	2.30170190926687	1.96404413635648	2.13626349939121	1.82410308077834	1.89732637715698	2.04166342413327	1.95646921021084	1.66480101812413	2.1240020811311	1.58458887291512	1.56896425097058	1.88210221855549	1.67907543126014
AGPS	1.8877728938723	2.37530649006959	2.31371389023709	2.35868080078599	2.09291671180902	2.3595369665463	2.1810171595268	2.134146486857	2.17322244091867	2.99200625109931	2.31177274284381	2.73920891508506	2.51776223904958	2.51276685962517	2.03728843692544	2.37720580167599	2.48447065178912	2.33336048507611	2.28422385741552	2.05095110192619	1.99501693004638	1.80372679333402	1.83757894537914	2.02993802131491	1.83275132338715	2.05468409628082	2.87091725556644	2.91037292747929	2.23518810468935	2.64402464708114	2.7565735314818	2.65426754473767	2.48865330840341	3.38342299252094	2.38107224642085	3.23124524770692	2.79643282455552	2.96971788129819	2.87360446573352	2.48620721408535	2.27752818182582	2.94553102976618	2.63148545721983	2.64835755127489	3.06869714456026	2.66112805196634	2.46344205532071	3.51357118954613	2.70654141116898
AGR2	0	0	0	0	0	0	0.0784804883059518	0	0	0	0	0	0	0	0	0	0	0	0	0	0	0.0949944077179905	0	0	0	0	0	0	0	0	0	0	0	0	0	0	0.018808682289778	0	0.0267906937085536	0	0.0431679015588993	0	0	0	0	0	0	0	0
AGR3	0	0	0	0	0	0	0	0	0	0	0	0	0	0	0	0	0	0	0	0	0	0	0	0	0	0	0	0	0	0	0	0	0	0	0	0	0	0	0	0	0	0	0	0	0	0	0	0	0
AGRN	0.725015949473691	0.0485796421364947	0	0.170666900660487	0.605160758493329	0.836218437190371	0.195170211979748	0.250362910428853	0.542179841150548	0.0748623132948624	0.409689775938516	0.156636748200849	0.109753414738811	0.0952064500860523	0.36926239024305	0.17251726035421	0.400274084087779	0.117345270396807	0.184877548675509	0.298596064320614	0.272117471752223	0.464721150496641	1.05440841594295	0.287470701367782	1.97579615223637	0.052974926013821	1.7027123993185	0.410795354283423	1.61440825031735	0.213459724628336	0.163862687694548	0.337311041518073	0.204477756117055	0.0699968241654782	0.337972665227092	0.684373710043089	0.214760126771176	0.108020669947347	0.490275422647825	0.435135849340316	0.0545127385091026	0.186048701486281	0.224335042469465	0.383372937640888	0.146975960996296	0.326842445946587	0.249809387745015	0.0476988080606414	0.0996055564956041
AGRP	0.679637196056579	0.262308288128909	0	0.248039925536428	0.630546119787987	0	0.207581139487189	0.250362910428853	0	0	0.187450389283504	0	0	0	0.165234997584357	0.226805351950483	0.165382422875498	0	0	0	0	0.618748580407368	0.221003535523863	0.161696353124123	0.676100715708088	0	0	0.259594886382263	0	0	0	0	0.132358438795069	0	0.544938735262341	0.345229290460502	0.13613023438291	0.22017787063888	0.328480187871803	0	0	0	0	0	0	0	0	0	0
AGT	0	0	0	0	0	0	0	0	0	0	0	0	0	0	0	0	0	0	0	0	0	0	0	0	0	0.052974926013821	0	0	0.0568596280765895	0.0139519166489686	0	0	0	0	0	0	0	0	0.0267906937085536	0	0	0	0	0	0	0	0	0	0
AGTPBP1	3.90730498087687	5.55803835631923	5.373118893976	6.15523526251147	4.69266531521143	3.80362001071103	6.16242329774139	5.5107710997932	4.51214188051358	5.64852679199377	4.96435552347661	6.42456674134074	5.81527980086492	6.52934417298515	4.46099651883341	5.46138817592005	5.6224297146387	5.22162016494105	5.83521582984091	5.92167327976487	4.3242468984083	3.73851560713113	4.00894908128516	4.92939789162947	2.84460219739567	5.83627896992659	5.18480815512003	5.43732714972323	5.12936219085353	5.33056155924735	5.75379834497411	5.2974634923475	4.95278924798357	6.25404651298592	5.71499801215041	5.38533415507043	4.93886024624443	5.68557516369321	4.96090922037572	6.34437298065138	5.94519658526	5.60430471448789	5.36493702327663	5.26229572340957	5.87827398680239	6.13435871586667	6.77800206730348	6.71418307397545	6.14588479774957
AGTR1	0	0	0	0	0	0	0	0	0	0	0	0	0	0	0	0	0	0	0	0	0	0	0	0	0	0	0	0	0	0	0	0	0	0	0	0	0	0	0	0	0	0	0	0	0	0	0	0	0
AGTR2	0	0	0	0	0	0	0	0	0	0	0	0	0	0	0	0	0	0	0	0	0	0	0	0	0	0	0	0	0	0	0	0	0	0	0	0	0	0	0	0	0	0	0	0	0	0	0	0	0
AGTRAP	7.87771040599299	7.84741955988374	8.62615798310295	7.76629857435797	8.45070448573301	8.22026850175665	7.39646879891618	8.39712314459027	7.06029642656793	7.85786482900358	7.81409666058547	8.05667826502273	7.83373280937567	7.71529330980776	7.58918741214153	8.41210696861267	7.98715053683128	8.11895741535324	8.38327539532487	7.96506912314723	7.80357857976297	8.31991629804661	8.72680399549753	7.34487109513644	8.36083115187267	8.26104654235752	7.87449951193595	7.47517296614831	7.85786482900358	6.57601633818701	7.16479607317717	6.82466131354416	6.81048466254972	7.20932826213007	8.01084050649783	8.11484753223247	5.70098674408691	7.69979276164255	6.37471868576283	7.37834765400013	7.48626114922073	6.39750968148145	7.14863863533766	7.41512758234937	5.88501493372172	7.38844793166883	6.89464804761156	6.56800089113922	7.12010404643021
AGXT	0.137431389882092	0.165234997584357	0.227628747011932	0.0804194217408246	0.0882976811439396	0.0688987273333159	0.117962574544956	0.078749521984887	0.0017067184693755	0.0748623132948624	0.0536331625003125	0.245840397747385	0.0485796421364947	0.389117125700946	0.0458209323302556	0.0814416141445486	0.21135463654158	0.168216829052803	0.161696353124123	0.125259198450225	0.150544071429994	0.185165130689879	0.0694425196952857	0.0395095558483509	0.183482708863532	0.052974926013821	0.0568037741670192	0.126493251989957	0.263409861234214	0.0842198047020347	0.180132469651481	0.150899453704474	0.0522067976222041	0.317741708649375	0.180132469651481	0.259445736698182	0.182011312618439	0.0871196101377641	0.0828322945980799	0.328393772664321	0.227233492612803	0.0906332224578683	0.0934016111847548	0.151246624490959	0.155102010447715	0.231326323276728	0.188445649897774	0.0681427622429365	0.17859992882159
AGXT2	0	0	0	0	0	0	0	0	0	0	0	0	0	0	0	0	0	0	0	0	0	0	0	0	0	0	0	0	0	0	0	0	0	0	0	0	0	0	0	0	0	0	0	0	0	0	0	0	0
AHCTF1	2.7291785652352	4.2522498332167	3.91276865508002	4.7020660221593	2.89519918016498	1.87050779107735	4.09673870552913	4.12174688327305	3.36956621181777	3.86802741799998	3.35027643479571	4.01923688398565	4.10079214646157	4.88137573626054	3.46408124247792	3.76691118972488	4.12918951586398	3.74781437678632	3.65105987184761	4.29959227681599	3.38846257443062	2.58530284428705	2.65776015077042	3.45913498905357	1.91430864382218	2.93292831486014	4.04972487891062	4.55875384202331	4.20994997779912	4.32454595619967	4.05027500461961	4.33900093548133	4.03594103813297	4.32837811532238	3.98821883306277	3.78792866703283	3.68217434012875	4.58834288912047	3.48587343912373	4.99837506853023	5.06167063534105	4.2055302486675	4.58899218581245	4.50461788894615	4.86660796367633	5.41815341424003	5.09726580123915	4.63354265989931	5.20038126212195
AHCY	4.61266084891322	4.57683076101079	4.28461966363076	3.70010615434879	4.30655632592975	4.9428425898644	3.93722306102448	4.43782076687658	4.42612660574267	4.62553691727656	4.42131771560587	3.54356237567574	4.40720819700301	3.82840847486438	4.42584101408737	4.4351890788901	4.02327824548363	4.49910349132616	4.27478354163257	3.6839738054122	4.61477703936627	4.95599232309422	4.66069485670224	4.67325198724489	4.91501556701568	4.28184226580084	3.87195288002945	4.47654261643404	3.3761273797701	4.12528509910059	3.55164241105643	4.30466861459207	4.31400349918998	4.52805699451307	5.16059023477293	5.71855459553093	4.28995192925125	4.80935122816181	4.23237399118686	3.78598407066982	3.92188156442719	4.3608654015136	4.39138967534096	4.45697303645699	3.90127248409304	4.07437470245563	3.32064802106513	4.45847874285982	3.8183388918044
AHCYL1	4.38170802899984	4.64040685592385	4.41762737470641	4.58575075216478	4.73670368706224	4.44754258765046	4.7639147889718	4.46352005334515	4.35653642139709	3.92574121959834	4.48445655515114	4.74202089654226	4.33205542281388	4.62256452838842	4.42963566122377	4.35006505696194	4.38234205151155	4.37724709181842	4.40155757032037	4.49088858006708	4.61660598742944	4.35096668658745	4.31539858726376	4.47825432489497	4.22679741423889	4.71337941541518	4.53169408009421	4.58899218581245	4.30374508034005	4.76952369477464	4.50902387893505	4.5609756548038	4.35888354825774	4.71396704858204	4.32114797020757	4.35718911152945	4.4808132748318	4.64272049121465	4.55904132949797	4.70149587446567	4.62462481240109	4.64910040885406	4.64272049121465	4.59382276733748	4.89471467423259	4.61038311292009	4.43196732999717	4.61558068469678	4.4366489983038
AHCYL2	1.29890177592755	1.70662861419413	1.66019968513356	2.02515374112651	1.32323156821422	1.67172695114743	1.94154252535446	1.66771710802863	1.86113215379538	2.09013148523917	1.98611015908292	2.10073058755845	1.75515310376008	1.99478979836395	1.73657579425499	1.89049529585086	1.98094359241096	1.74954406766518	1.76070450579068	1.65290662499636	1.36637359916299	1.20994446321565	1.27805276619143	1.90282493740804	0.829989806974663	0.907786634913214	2.15875291470227	2.08033391238945	1.45216618532882	2.41855270893658	2.1958770025031	1.782454049772	1.95189636864943	2.21023866081712	1.6745762418635	1.596868053612	2.19060895396585	2.05526176233891	1.96210024817442	1.68731983056416	1.89732637715698	2.34469279119298	2.22069897036045	2.0669651142937	2.44505372537059	1.84453162667634	1.73897892337256	2.17062325753585	2.02732639363373
AHDC1	0.574787165800826	0.308242191881433	0.227628747011932	0.420496773664033	0.436095897544435	0.712429368638442	0.302044735822132	0.449794162203377	0.504029787649397	0.253919982916929	0.347862838736389	0.379256727525827	0.524352261037439	0.231771253267438	0.720296556689764	0.343081839888641	0.487770506588771	0.510046112078968	0.442977082630188	0.282229030052525	0.378741048875911	0.565831574471839	0.523006854642074	0.530051635852453	0.692865746485546	0.20817379565599	0.590871155225064	0.362360378099698	0.489196961656211	0.55649157441672	0.232914359490801	0.363813758335581	0.509821787411447	0.174448659776717	0.295333605167663	0.46433254436859	0.425881066704153	0.310005196404258	0.274633273793737	0.305478955282285	0.480785619794075	0.384880576836881	0.569541668526921	0.372959553880493	0.292628532253778	0.305385851861634	0.264071033561665	0.120158843498422	0.222407091037237
AHI1	0.769615903797203	0.147284200821334	0.192853329757392	0.248039925536428	0.323720208229159	0.302183562173285	0.591980168982612	0.11223539241286	0.285622053484607	0.328254105778766	0.334720858816627	0.125617960591535	0.243836484314947	0.363307399085778	0.486863878281595	0.328393772664321	0.38500957752043	0.219803437200134	0.461726501547374	0.347862838736389	0.314551978953933	0.286621924822352	0.253081438388698	0.267108617902797	0.47214140977295	0.292083406883361	0.523258463483253	0.293225785194464	0.181715480648334	0.57381322390164	0.445335266630584	0.405379602307282	0.714430922345914	0.10485045630784	0.731408409422371	0.531349933975624	0.749690919946395	0.658374655333395	0.654573066460427	0.467320423432275	0.480785619794075	0.594138827554583	0.451388522672775	0.546909628180603	0.529589308473259	0.426416596202113	0.171869874496449	0.289523178787179	0.381286597529687
AHNAK	4.79000574144798	4.17433858999262	3.29221867985281	4.86519979565845	4.44543922693866	4.989243612199	5.08498817391728	4.50137199482196	5.47162247968215	4.71828371678819	4.73062510893931	3.05974495463473	4.31011929595073	3.65724435763411	5.26317394989037	3.82750213668837	5.17014825578458	3.94306043449491	4.55719049136927	3.95151703828468	4.52805699451307	4.30210564277084	4.26531540304585	4.96948482723135	4.47825432489497	2.86964901130271	5.45738028064732	5.77815559229042	3.56919071832615	6.19999714105217	4.09830471491691	5.21095897669557	5.89557086725277	4.55932881697263	5.23071474398884	4.22257068235003	6.90052787504223	5.12342183662665	5.08205724302519	4.2175819655907	4.61004679205781	6.58339747739495	5.53644237070432	6.0969103380807	5.97682957902511	4.26743420456252	4.35156743149242	2.93199248407712	3.9661040619091
AHNAK2	0.0210617445129849	0.0275743312254205	0	0.0140625451486343	0	0.0120849435881646	0.0207243979780602	0.0226400492277897	0.0235415447938775	0	0.00840737976703654	0	0	0	0.0186980537901123	0.0201569884751189	0.00523296381463205	0	0	0	0.0168885417143801	0.0485796421364947	0	0.0395095558483509	0.0688987273333159	0	0.0114600073918327	0.0137251773458197	0	0.00102425557965287	0	0.0163266576859193	0.00443657002826601	0	0	0	0.018808682289778	0	0.0142881619616454	0	0	0.000797516276503892	0.0124797730109341	0.0192588584990982	0	0	0	0	0
AHR	2.07355728870246	3.2879277610094	2.714966667849	3.67787044551904	1.87373544315628	2.87260741828343	3.32754282492422	3.13314297163423	2.8917970075171	3.42045166852242	2.86508849040361	2.34392777584528	3.06179374369782	3.28519930318447	2.32753964652539	2.55586166063187	3.45240463948396	3.1369504162255	3.26113506128689	2.54665852589363	2.30604515427133	2.33506325477661	2.55922647033381	3.27146701180815	1.79797384078899	1.94071703089308	3.26087574074045	2.89967576566009	2.49127395481767	3.27583173473721	2.21256593394407	2.77620780110792	3.00126486818736	3.52523992057216	3.12549176445382	2.3172230500451	3.90624086953739	3.61499695474626	3.08165176126596	2.93526014630409	3.30575726624064	3.51508390439815	2.51062721129638	3.50594487890536	3.64450287778508	2.80846260562377	3.15422549633106	2.40918129115709	3.55022872086276
AHRR	0.0675979290261927	0.308242191881433	0.192853329757392	0.0642370027358016	0.147738626800347	0.0517104959824575	0.386647959615956	0.28338541775962	0.13607697836798	0.161696353124123	0.0842198047020347	0.245840397747385	0.167019835568268	0.363307399085778	0.165234997584357	0.209132051786651	0.115454158821213	0.286621924822352	0.282585772239118	0.232304026627397	0.416488342438385	0.0949944077179905	0.302228819170397	0.0831001870916651	0.315857171209061	0.125259198450225	0.201050401568555	0.187152782826675	0.128951720927672	0.220226182995809	0.232914359490801	0.102414315136787	0.0945692675273509	0.238922766319223	0.130098438723946	0.286621924822352	0.182011312618439	0.0969060039900311	0.0702141991493467	0.456545723955739	0.102524943636452	0.067061144903369	0.175438761780132	0.220957179154626	0.0114600073918327	0.349622485184011	0.188445649897774	0.204574387712607	0.0996055564956041
AHSA1	5.85085460351619	5.53194740689726	5.44729796874306	5.56146665422365	5.37955920215888	6.18942884091554	5.41506304136664	5.54869507670567	6.16864828821919	5.85234466388527	5.79089386087831	5.3761676385043	5.77815559229042	5.26780169976074	6.07122103264272	5.67263396971382	5.48909827549578	5.77398508392798	6.09895778276544	5.50820106671425	6.02020825034878	5.86922600847468	5.38937346791896	6.02153900465277	5.52522808972646	5.48909827549578	5.36576587317699	5.58721336296301	5.21323804390657	6.00636626253321	5.42470964774794	5.98821678427812	5.98134022106998	5.7046316023294	5.78865943934844	5.79560800012609	6.07512569886341	5.6934061021801	5.98339710956598	5.05457870194011	5.47341059857301	5.86509109721107	5.74591217206062	5.91618085148343	5.63638888875558	5.37743163315577	4.97810208451802	5.30049984007637	5.52718221648034
AHSG	0	0	0	0	0	0	0	0	0	0.055549607719935	0	0	0	0	0	0	0	0	0	0	0	0	0	0	0	0.500345563111079	0	0	0	0	0	0	0	0	0	0	0	0	0	0	0	0	0	0	0	0	0	0	0
AHSP	6.17335019408857	4.58059588918557	5.33406775331118	5.41286036226941	5.46425210652325	6.15298731458478	5.35613223089573	4.77090505766744	6.36213791474823	7.19268933470933	4.90538931245515	3.75135556202077	5.05378165706865	6.9079335700139	4.03985376963183	3.09519848812446	3.8410054294907	5.00170849157054	4.76886372456493	5.20795615583768	4.28357560501806	7.49178047879121	3.65280010628317	2.55333340878807	5.73503841395763	7.06029642656793	3.32665206607064	3.67871262780236	2.93893475405446	2.03486696016846	2.82465226338383	5.27796053472404	4.17376575704334	7.22450504879425	2.90809007974591	3.57105953346929	2.8263273811958	3.24399834682297	1.09708475303857	3.04248253002454	5.98559041748845	1.8304958159417	2.80477356813877	6.92761456821936	1.11884278335308	1.82157695375454	3.59858948139431	4.99682064242872	5.82713218120824
AICDA	0.225139196377714	0.552264464292022	0.666777652288598	0.420496773664033	0.227774606240965	0.190047946880027	0.302044735822132	0.804457585638428	0.21135463654158	0.41351164548052	0.162933613428698	0.404099529503227	0.263603732154359	1.21504943069361	0.359507857044726	0.594138827554583	0.269152888395206	0.373570316109943	0.691798882517134	0.518763303582145	0.150544071429994	0.402811519989591	0.302228819170397	0.326751926295532	0.335764966865935	0.292083406883361	0.0681427622429365	0.330940623877631	0.165284139348071	0.200144499385184	0.474390259518094	0.356719984723578	0.274276385750001	0.743238655646502	0.47479609761201	0.425593552614273	0.267340592487913	0.507209275149519	0.291355525903834	0.5813643417412	1.02670074474911	0.243732287554679	0.248923280009949	0.250362910428853	0.548802343226453	1.22319327415109	0.599418137520682	1.34971512010999	0.441853127012437
AIDA	4.45939746724116	4.24976918187486	4.17564342866145	4.32336362416532	4.19668426997639	4.41235300250452	4.32545942392275	4.16603860942917	5.17986203202641	4.49570148277007	4.58178160990759	4.34769321060264	4.02448368874484	4.29088404904628	4.34978689872074	4.45014046585722	4.59964978878387	4.28687757207564	3.96370232355734	4.20938797872473	4.28520570419216	4.35366517781094	4.16992873408841	4.50619649020816	4.59517582870224	4.16393686810195	4.94984166163947	4.44417464136112	4.97131474853667	5.04834684568509	4.74455782089625	4.80969588413391	4.88881544744264	4.66454182780069	4.13726219049357	4.14795300669037	5.35065811895309	4.71986356723244	5.10612321607369	4.31596254297614	4.40664905158596	4.88509301676081	4.68090221747853	4.58453255230928	4.98261612289334	4.18198662127566	4.5167221639224	4.54469733204765	4.38133776752841
AIF1	10.4016903833133	10.4820504908417	11.219987424335	10.6813758283841	10.7528859192333	10.2723348437983	10.5463048184029	10.5294457195464	9.94577993297705	11.5469524828475	10.8086957771131	11.7567152980001	11.1732278180397	11.2774509273784	10.2424735492955	10.8932239747202	10.7345083317762	10.830286418915	10.8932239747202	10.1386963761274	10.5151999850109	10.2424735492955	10.6813758283841	10.1524759208364	9.8743178288971	9.68945308791568	10.6996498079963	10.2273236165136	9.91019116518902	10.2583257711682	11.2774509273784	9.83684700116909	9.5030075393826	10.2846347689613	8.63171431570044	9.40567825347148	9.82480177853366	9.55325990590114	10.4479360910811	9.60591123098168	9.0981677733434	10.1524759208364	10.3282704398753	10.3724617247481	10.6996498079963	10.7152687947429	9.97124313057187	11.0304005634301	10.5151999850109
AIF1L	0.0210617445129849	0.0485796421364947	0	0.0642370027358016	0.048030714216948	0	0.00812479750570371	0.11223539241286	0.0761548783780826	0.0182434526936765	0.13613023438291	0.0673867966082292	0.186754574179782	0.0422215063622215	0.069665956601457	0.0201569884751189	0	0.0335439027725541	0.0833650217776098	0.0226400492277897	0.0449431141368434	0.118912616679096	0.018808682289778	0	0.0338807096477413	1.62788458852683	0.0802555372262291	0.0496239834663325	0	0.0248876698269151	0	0.243083667241226	0.113267279843254	0.252703546422895	0	0.565967758997405	0.0642370027358016	0.146071094184807	0.0496798373759029	0.116240688749393	0.0901989999333986	0.0323778516356359	0.0325985996674794	0.12037051941789	0.0924371088679081	0.178450718067853	0.0390615388885611	0.261734263247919	0.132003202079544
AIFM1	3.8661730464974	3.50147598354805	3.14515629395189	3.22269262212508	3.81354469419102	4.20238388464364	3.58668329673831	3.43669898400704	3.66538630231782	3.42356571275926	3.60557189268572	3.29238581463978	3.55474400200186	3.24419106490459	3.64750272679988	3.39644346623438	3.39141818860551	3.585957899124	3.68320886605163	3.32780298268532	3.9893293721785	3.81887943044034	3.54707371954696	3.5339670917775	3.93358067433351	3.38082609081092	3.6061640171533	3.70635749129414	3.28694810420039	3.70576393024467	3.25344710548102	3.65490154781567	3.87195288002945	3.23554613166576	3.83618152426257	3.48872771385267	4.14470932282408	3.3841899454466	4.02816396631841	3.20823280870753	2.93987132885422	3.93094509775116	3.5021977300572	3.62918117127507	3.74319611190646	3.02945140130317	3.02878077530147	3.29822265170034	3.22861307567714
AIFM2	1.33154532880313	1.140421198452	1.08070258884134	1.02209125477975	1.21481614856701	1.4852827722095	0.743352709730869	1.03306501548468	1.15439659782939	0.879920895796378	0.973694628041189	1.19230236753519	1.05702844051445	0.737684784962402	1.18154719642218	0.957126686729458	0.894238726154351	0.987885976525856	0.727709587427453	0.990369069430977	0.98155606103716	1.41580586207662	1.49170455325606	1.12871330922409	1.90234422002073	1.24815333056543	0.949283296887724	1.04689918853301	1.28577343020772	0.945319191836883	0.999891030947119	0.990369069430977	1.0388011746847	0.721235229532348	1.8569686149633	1.00803809276233	1.0886576339302	1.20287913606493	1.14312299828564	1.12345098171506	1.24896247415411	1.04057725975142	0.951670456853765	1.30721675201843	0.803248228547449	1.12850177318329	0.916640176476132	0.959854648533961	0.926932835802916
AIFM3	2.58088629526573	1.43562062789299	1.62082286518146	1.16976135404483	2.23426742983461	2.78800793487957	0.955440299555612	1.435953796211	0.857640342202393	1.49920894668825	1.42038911968634	0.63619788514754	1.53082762000073	0.918591767437702	1.53112501659025	0.662593345778219	1.71180399053844	1.87350882460408	1.68689681169095	1.04057725975142	1.88942240491759	2.85948055225854	3.22489786815111	1.92937341972735	2.53045674898819	1.08934059283482	2.21428214589101	1.38265169606677	1.63841641200256	0.776895783843293	0.969727638015307	1.00960834495282	0.940958466200862	0.872841970486726	0.617276759383934	0.804265371063307	0.779064442505387	0.712568826622546	0.799802137322607	0.362937132862577	0.468646790767923	0.714430922345914	1.53391338185878	1.91669081390386	0.510123216482406	0.363027646856801	0.721654274794842	0.44413126837724	0.781664980689809
AIG1	3.61929859665003	3.20964550002828	4.60258100889214	3.77878989157699	4.56521483300088	3.50786292112464	3.34112521368486	3.1424317360308	3.07238917578169	3.80804897929804	3.04318444976749	4.31989332246948	4.12947401482606	3.3082000847692	3.18372574911856	4.08117706722575	3.20013170071037	3.70285059634365	3.83690802742462	3.59637862034609	4.01488441290074	4.2877889324188	3.91019243983416	3.22146297631536	4.06562851762436	4.74520573319804	2.98905485756956	3.78740841554869	3.52960284901508	3.68074036666248	4.14611003791313	3.47346134078819	3.32113600689591	4.86372530320531	2.92609929686599	4.33640258639813	3.12068680528427	3.12526662811738	3.74561888809049	3.78117370764349	4.41328766589683	3.63236057879032	3.45718680628952	3.45240463948396	3.0438641536789	3.57219109821904	3.32536476922656	4.94909926360292	4.06562851762436
AIM2	2.84933042865939	4.26067753738916	5.70732378974834	5.31533735239606	5.75327274867005	3.84188670333837	3.95874318495592	5.38048532050887	5.07521060428195	5.60270509983195	5.10456097361809	6.68124748429644	5.55546779572806	5.72021616719233	3.35319691509805	5.69434312307733	5.38048532050887	4.47711051593593	4.32779519934204	6.3554457402666	3.60835507061514	3.50889935537864	6.11414978970727	3.72640406133574	3.16645900557047	3.83264833138264	6.29656341322261	4.87028763562342	7.09325411086438	3.49437382059462	7.99140211126286	3.74937879500985	3.7118999318013	5.76553588995586	5.77007370483405	5.5191326220507	3.361487530857	6.36088368898976	5.73449599020833	6.48632001293533	5.90179078512851	3.59997578424569	4.901376807815	4.63115705327697	4.75436193326887	4.78677548595804	5.08652162114201	6.61478580126598	6.26815954309492
AIMP1	4.24567741185828	3.96398741453868	3.73770298182789	3.72936577435816	3.89804445701213	4.28357560501806	4.12152935925651	3.6826826821957	4.45939746724116	4.17732896748232	3.89986250016196	3.45339033977263	3.86746907360958	3.35047230087756	4.11865736504234	3.8627890694761	3.91741073564677	3.76831846668548	3.85248188595461	3.42448894533694	4.28357560501806	4.05139536913722	3.77591640936054	4.29376701781049	3.94754438084603	3.70341139222127	3.81944896159424	3.60768516717306	3.40201375266123	4.15028452934657	3.65928305815968	3.97024324658927	4.26067753738916	3.55837409576863	3.61165158848484	3.67995553132963	4.57005087602831	3.76064173931883	4.56649555015919	3.2805889852852	3.36625076030257	4.33148674638937	3.75412070951273	3.87300197344036	4.28659796326524	3.49067233240492	3.59288922777191	3.8070421339645	3.51405556315445
AIMP2	2.7894432982039	2.57073349109506	2.59838336689843	2.15569500309719	2.51003507098835	3.06850283238512	2.58029983003685	2.67272270612902	2.52630515043895	2.79118894346577	2.91128221771373	2.52776859377446	2.90469108313531	2.69244651439534	2.88420794258898	2.48848802555127	2.36448246916899	2.82504374612497	3.45009039598542	2.01093086182597	2.42747470380093	2.74129919033643	2.87146440716087	2.82946153178846	2.44736963306645	2.01985525088985	2.65776015077042	2.78152734635283	2.74838211932747	2.67383561607693	2.34858012981194	2.7704929066369	2.65157144395452	2.28464639906159	2.81348498589596	3.16030025560106	2.65632335467874	2.27420232759346	2.42813144087126	2.30604515427133	1.88539711523651	2.43715699963916	2.58429665637627	2.54560250629066	2.47897687761557	2.13812211100191	2.2928143604437	2.46559806221533	2.36714079754015
AIP	6.51259095090304	5.71447347367213	5.84713712106182	5.23397733008389	6.10786487348979	6.86698365964499	5.60733366475894	5.81962079321079	6.08099337018817	5.522637884386	5.97314270961469	5.47202611862219	5.67702122124971	4.705020450766	6.44169834963094	6.03069174692332	5.72021616719233	5.87025013386147	5.35862741151189	5.27658444059216	5.99907348311233	6.68834256961627	6.70046009214613	6.04677267655516	6.9214464975513	5.63923879205513	5.95942982847521	5.36999539264286	5.49180281228262	5.6875774608267	4.68090221747853	5.58426602803406	5.85036343529827	4.83920449328642	5.49376992347642	5.44446634149419	5.59358471800201	5.32218683229233	4.88028125040406	4.7352688205691	5.16442442388624	5.27224081101679	5.74158073182436	5.6388198902037	4.61558068469678	4.92362436638464	4.34866743144191	4.18995050800979	4.66454182780069
AIPL1	0.153372712176171	0.128334348488631	0.119750183224237	0.21525973697459	0.048030714216948	0.0120849435881646	0.183184115616523	0.0403994723798584	0.107321377968186	0.0748623132948624	0.113215934384097	0.328436980268062	0.0688987273333159	0.176944694765012	0.069665956601457	0.120952275117488	0.115454158821213	0.0865330299765029	0.259445736698182	0.176334444028664	0.0893554334623739	0.0949944077179905	0.018808682289778	0.112339958990223	0.221346574376233	0.334671291577805	0.0462582327322459	0.0674943087656733	0.0405095715484414	0.0505619114627158	0.163862687694548	0.150899453704474	0.0876562466582141	0.0877110315769642	0.10912944825563	0.102731254815285	0.0272370065932687	0.20095284144142	0.143383377217895	0.230895513911171	0.0774073684120306	0.0828322945980799	0.159824863843263	0.171673013597594	0.190240320385992	0.124519326002578	0.323581230906005	0.44413126837724	0.132003202079544
AIRE	0.212342057858639	0.0275743312254205	0	0.0300310992127508	0.127924348842137	0.118067141122319	0.0504523416252156	0	0.248517615506799	0.161696353124123	0.17593168113879	0	0.128334348488631	0.067546118895933	1.14680021947816	0.0201569884751189	0.0139519166489686	0	0.0304801316640432	0.0397308128476823	0.0594361453978077	1.0274395006185	0.15251830272365	0.112339958990223	0.510205333383136	0	0.0681427622429365	0.029694853900074	0.0405095715484414	0.131640804385356	0	0.0638538218289604	0.0593802914882375	0.0699968241654782	0.0192588584990982	0	0.14359552872363	0.0305907601637089	0.220134986690639	0.0265678177300098	0.0190354215929269	0.114210338749899	0.0519865585578485	0.0192588584990982	0.0427795702367401	0	0.0725932378775851	0.0681427622429365	0
AJAP1	0.109383374774747	0	0	0.0140625451486343	0	0.0688987273333159	0.00812479750570371	0	0.0108925978888913	0	0.0685748680084409	0	0	0	0.0580104195706295	0.0201569884751189	0	0.0335439027725541	0	0	0.074651091131334	0.0709730660334877	0	0.0395095558483509	0.146975960996296	0	0	0	0.0405095715484414	0.0332087580472421	0	0	0.101369459775517	0	0	0	0.000683585379860479	0	0.0930875397236434	0	0	0	0.101419900457062	0.00755738800276238	0.0618465393891753	0	0	0	0.0275743312254205
AJM1	0	0.0275743312254205	0	0.0140625451486343	0.0276860390445611	0.118067141122319	0	0	0	0	0	0	0.0263465400733689	0	0.144230146346557	0	0	0	0	0	0	0.0253356016908427	0.086263202316972	0.0511056642502912	0.0338807096477413	0	0.0462582327322459	0.0579018883254146	0.074331499209715	0.0416129675722516	0	0.0163266576859193	0.0366120160683378	0.0385634932940549	0.0192588584990982	0.0581199894081298	0.018808682289778	0	0	0	0	0	0	0.0192588584990982	0	0	0	0	0.0396754985978495
AJUBA	0.361788980706674	0.276393165170703	0.227628747011932	0.307006745302631	0.282408070465987	0.147789515849385	0.325121021185201	0.216801244925418	0.422042105695993	0.270148512718372	0.149734042771614	0.216228356630958	0.243836484314947	0.415511842652225	0.307841778812382	0.17251726035421	0.260191758726143	0.193790283669805	0.282585772239118	0.435135849340316	0.452528742633641	0.38500957752043	0.221003535523863	0.318461626058992	0.0338807096477413	0	0.240952063441682	0.228556772440472	0.790205135020678	0.0505619114627158	0.215016396815486	0.113267279843254	0.258073044876181	0.10485045630784	0.0764846465527488	0.128743499671156	0.256555740977333	0.283562036276841	0.265266587887147	0.318461626058992	0.102524943636452	0.127202670107062	0.175438761780132	0.183482708863532	0.254445155176105	0.326842445946587	0.309381426352061	0.147079368382617	0.239442649249378
AK1	3.70635749129414	2.51647922184248	2.6706525509023	2.60031699613035	3.8197214186818	4.05914052892626	2.0867523310929	2.76012668585924	3.05155947336196	2.22466527428625	2.39382055166011	1.41322634100938	2.20135354600721	1.92092449108998	3.82410507716065	1.66792848990481	1.79281843386323	2.23309889406466	1.97527929829563	2.98020775414611	3.18683295763656	4.02417997519096	3.33720432110862	3.22364064513462	4.19836902907307	3.52837794491037	1.50655575722705	1.6020814461488	1.77544144315659	2.81505885919221	1.55610593400332	2.78733556892898	2.66704547753038	0.991913193563812	1.73032711315647	2.11535326471651	2.54447794443609	2.13812211100191	1.49852940061915	1.45368886539986	1.91361875458708	1.83692750465692	2.21554158496626	2.45553512829547	1.34895468663916	1.12850177318329	1.18521127190546	1.06513011301326	0.986694767522783
AK2	5.24827761972408	5.23397733008389	4.43020430232754	4.94947046262119	4.94836131224229	5.50482539705292	5.24572967492514	4.97170404365625	5.68866364230059	5.47622157774863	5.33648864245133	5.00395367270294	5.10496581136249	4.35625396674059	5.35065811895309	5.16523731989976	5.3726567182323	5.05418017950438	4.89060050614539	4.573997422553	5.43623403095541	5.36164421828549	4.84694392027684	5.40712963784743	5.27267740408935	4.91605886090548	6.07256979101196	5.71290427967486	4.87913079282823	5.77911050133881	4.93992230410158	5.49092232466659	5.9474355898671	5.34926966239897	5.53057934376067	5.61359237984605	5.95281524865683	5.19041137346201	5.98241698390976	4.75948798685705	4.49404000575561	6.06757366998956	5.66286518687279	5.3398244751406	5.73251738257988	4.73597869374688	4.38735907104859	4.94145409915443	4.94027731774048
AK3	2.68292332066005	2.68117622586146	2.31371389023709	2.81700836388001	2.78973670767817	2.7777585117602	2.51754781573453	2.17004575572397	2.93340837745525	2.25744019433845	2.24285512135099	2.61737829642501	2.3099950252078	2.46466193183857	2.73858247005018	2.64557864683805	2.40651171100709	2.4251754741526	2.47946356385694	2.64855020826662	2.87862602591622	2.49561815611453	2.38368819576071	2.53188782442752	2.63074356438925	3.18642562097318	2.46866450002039	2.37351216507513	2.44871740982293	2.53561863223944	2.62919074224527	2.94205871543546	2.9126780341043	2.78084897977361	3.0208510896565	2.61109345191694	3.28566806825935	3.02685138539098	3.23064232612137	2.87887560811292	2.81412436084114	2.85793256978626	2.46886632505082	2.49561815611453	2.58088629526573	2.45595450102778	2.79885068929453	3.3322798458289	2.68313568584108
AK4	0.389117125700946	0.73529911107875	0.758772321567862	0.817474927571519	0.363929416472505	0.836218437190371	0.254203459515287	0.534394965690781	0.256733500683016	0.492013891442713	0.618607212601848	0.806843114286288	0.496174282723214	1.04846304500315	0.351443677039479	0.539150241222402	0.505449343891647	0.632487587998413	0.937446922833149	0.489934459212382	0.516922257076367	0.207678586548923	0.499652916035829	0.371413596005237	0.335764966865935	0.783674113670184	1.29242775706871	0.671230139661768	1.15311861900298	0.478867639886436	0.859246759352485	0.344145343924548	0.48487793371137	0.790744135086273	0.53663412219134	0.415229979002689	0.473872368488347	0.392367462321864	0.654573066460427	0.624117016350859	0.686363943366778	0.783302876526431	0.607483559924105	0.759967633744299	0.747903164578403	0.395156982408901	0.549391133192915	0.468430386146864	0.996402464059309
AK5	2.55892642608195	0.619991371860701	0.119750183224237	1.06178841477354	0.465355780035774	0.6008290529363	1.91738828657565	0.892839178712664	1.8195202257419	0.588188593446372	0.945905650250128	0.892304909201506	1.2752819781933	0.737684784962402	1.08703292581	0.900429501569824	1.07223908842439	0.666777652288598	0.380412582984864	0.717811324645453	1.09779816501074	2.17004575572397	1.43750045321742	1.68326900311158	1.28040190406362	0.500345563111079	1.3094257253563	0.456418673780581	0.379175707574769	0.970414312269748	0.503648995450952	0.898150234592544	1.71788568918882	0.156327571184503	0.313648409426771	0.196181077311694	1.43205280076807	0.415058007549276	1.02657033528845	0.253587298232756	1.07390173406468	0.554399543142322	1.08542446083169	0.250362910428853	0.596024295710679	0.109596564872766	0.96312493689419	0.261734263247919	0.562725133915249
AK6	3.20511582677985	2.77878177296398	2.96648177089611	2.80077511808939	2.84280023874349	3.24511466653927	2.77263146235822	2.58338494370116	3.19445642565842	3.7703544931268	2.78306764226191	3.07734496342801	3.19682839974359	2.44173326580351	3.17068048932923	3.23064232612137	2.83687421874978	2.91179534747193	3.07125673748558	2.639082783893	3.26831766926039	3.20728251804892	3.01156747405125	3.05235484687165	3.29752122155722	3.2318500315945	2.73480532127625	2.8965594689995	2.59954319717537	3.08693799797018	3.08582976232121	3.28741017257077	3.10929197670124	3.04692216756246	3.09229315527864	2.82027583925713	3.22121487901936	2.68975403085834	3.51282947393397	2.66400090194051	2.71590632307985	3.16571608409689	2.99567231631187	3.1608943288007	3.12984164606793	2.96185830108797	2.76054380267519	3.4741028232076	3.02354606998877
AK7	0.225139196377714	0.165234997584357	0.0835832416266101	0.0140625451486343	0.264529802923646	0.0876562466582141	0.0914258942759549	0.11223539241286	0.13607697836798	0.092759868803428	0.0236532526130182	0.125617960591535	0.0897757887806282	0.124519326002578	0.0458209323302556	0.0814416141445486	0.0500087276497684	0.117345270396807	0.161696353124123	0.193592247506915	0.0893554334623739	0.207678586548923	0.136494504051311	0.0625571954794389	0.0897757887806282	0.334671291577805	0.033377420363318	0	0.110011715588565	0.11713801290113	0.110011715588565	0.0833650217776098	0.074223987052271	0.0534091859344039	0.10912944825563	0.155921857526177	0.0272370065932687	0.0305907601637089	0.122968855291704	0.293796314373325	0	0.0587754700847258	0.0325985996674794	0.067061144903369	0.110637428975512	0.135977843890336	0.171869874496449	0.0476988080606414	0.16494086679355
AK8	0.268371333736206	0.0681427622429365	0	0.112339958990223	0.345351911989422	0.147789515849385	0.230994648388815	0.390691404886334	0	0	0.0398419810070853	0.186248520257118	0.243836484314947	0.0952064500860523	0.0820764191408586	0.259495303937004	0	0	0	0.0736841250519268	0.103157487408951	0.118912616679096	0	0.267108617902797	0.849436133511753	0.0878723285255741	0	0.0674943087656733	0	0.0332087580472421	0.163862687694548	0.379422466817453	0.163087879343207	0.156327571184503	0.0989696748131206	0	0.08465302709892	0.247084273020281	0.200855281314286	0.0655409226533147	0.172932686336017	0.0233148054907285	0.0859365504845275	0.263055756728129	0.0427795702367401	0.135977843890336	0	0	0.0842198047020347
AK9	0.641797640114659	1.33348016929139	1.03663860695603	1.68326900311158	1.11954456188053	0.880273281681207	0.899614942552444	0.871618904726452	0.88951172162332	1.35393622482036	1.13599215489655	2.00127918829769	0.912974241803695	1.71222154044339	1.08703292581	0.974525903741837	1.68689681169095	1.11082592726496	1.20962035644142	1.65290662499636	0.844692342592427	0.73529911107875	0.569541668526921	1.125253483795	0.492746481460453	1.49239185365384	1.33579657661018	1.32743736582889	1.59743181957921	1.25366232407979	2.16809030812279	0.979018504688204	1.10759562839144	1.83375182190829	1.54660225633275	1.37681508812338	1.28449999461857	1.60910503455003	1.47939966760371	2.11170687800079	2.04891813947163	1.38743610095517	1.14937808018812	0.993972203038895	1.541223743174	1.51699072894559	1.92767382500923	2.22288731172827	1.68472460670016
AKAIN1	0	0	0	0.0140625451486343	0	0	0	0	0	0	0	0	0	0	0	0	0	0	0	0	0	0	0	0	0	0	0	0	0	0	0	0	0	0	0	0	0	0	0	0	0	0	0	0	0	0	0	0	0
AKAP1	2.27128544218376	1.85642540732087	1.33275140575646	1.62082286518146	1.78274446092791	2.19470847835037	2.09905417703685	1.96472571041111	2.48328241145614	1.7031401879145	1.95693980370448	1.50936611462202	1.78929264867007	1.57331620178967	2.2054148947901	1.65482726677256	1.88229694504928	1.69383508443436	1.76879767717303	1.66188586725242	1.82822570933203	1.89229953206309	1.93213127223121	2.39183171645476	2.0099994078731	0.783674113670184	2.06428775169923	2.22104572117264	1.77544144315659	2.0202861604688	1.71657042116097	2.1951326566329	2.52033971735464	1.54660225633275	2.23548906146703	1.81030630839444	2.40864466263413	1.81682806333772	2.01116317018065	1.70828874971626	1.9297647421349	2.14120228321424	2.16826109450497	1.83779762198794	1.89018415716145	1.69494790875717	1.50898594829159	1.41726989257751	1.36040920388685
AKAP10	2.88667646858823	4.15932564723032	4.01094694762793	4.3963771397061	3.29353760141188	2.89872708392302	4.24173435148172	4.12736661348714	3.6694833543431	4.00609259602842	3.82441847503825	4.55296495396211	4.18851773613964	4.78280266794088	3.52103502835253	3.94754438084603	4.27618977593823	4.03679726884201	4.2382934112564	4.40911740328542	3.1598747208197	3.18428875671833	3.19205291805663	3.66630721529604	2.76664529196588	3.6398131522506	4.42192237115314	3.97294282604219	4.58391453428549	4.30210564277084	5.12129375248636	4.09124520190436	4.25639831341201	4.56211235070766	4.08036652536572	4.05453793885644	3.94306043449491	4.77804718221787	4.52714006840263	4.44754258765046	4.94754799742377	4.14182487013671	4.09698834925091	4.00781028406243	4.49151558230982	4.70673732131475	4.7892400469688	4.86143005503488	4.82224018901657
AKAP11	1.14569005217189	1.23287786004805	1.19200412366868	1.96695505726981	1.21481614856701	1.28824283172797	1.75274103892358	1.41123970816062	2.11951418414687	1.6973873422806	1.53166428557565	1.85375311549335	1.19401973145043	1.65670321968141	1.59798239807041	1.6059687966926	2.00432061701796	1.45296902029124	1.06426508987067	1.60084483855672	1.39054851786008	1.15996997957423	1.09077320859994	1.72145978905477	0.813653107790337	0.539999631640343	2.26726903645766	1.92619271188169	1.53847733768782	2.18407424003618	1.99341079253546	1.82799820089796	2.20036546321426	1.83375182190829	1.7442536689901	1.30029883887364	2.57803576486905	2.02074338514927	2.26204676146999	1.94777031676917	1.99309375881299	2.40864466263413	2.13946295786172	2.00538479011019	2.5344750370332	1.73053505767491	1.91335561713945	1.69519713097319	1.54175075610354
AKAP12	0.308156986308202	0	0.0512157634188741	0.405853384998294	0.301056171473845	0.564869942789999	0.678113755874901	0.0592138090790014	0.904058832453766	0.286621924822352	0.485480245195614	0.502065587092064	0.0485796421364947	0.0422215063622215	0.624117016350859	0.0201569884751189	0.304472014802836	0.286621924822352	0.0304801316640432	0.0397308128476823	0.244559243725754	0.247840925612699	0.15251830272365	0.277168335030779	0.393220067814428	0.20817379565599	0.210689571074279	0.577168777288593	0.181715480648334	0.590245406464181	0.329491670573441	0.51063921504864	0.419090038568438	0.0877110315769642	0.0192588584990982	0.074651091131334	0.41588154383906	0.0193705663182388	0.436299139150679	0.116240688749393	0.355019893648043	0.23774179215143	0.339474511447455	0.315857171209061	0.480306201468317	0	0.0897757887806282	0.0476988080606414	0.0396754985978495
AKAP13	3.73723526690005	4.68196070792328	4.30241576105624	5.22257912396525	4.02528636501176	3.95178034553567	4.31067065858215	5.27617791472358	4.46709715560679	4.69475864519384	4.67828008667029	5.06327281215391	4.56800446361396	5.47622157774863	4.58636624268924	4.09032362297989	5.17014825578458	4.24254015891366	4.45533553804188	4.97441151836512	3.85627464776177	3.77009092152213	4.06196454884074	4.53837600825479	3.45934453423521	3.8183388918044	5.49180281228262	5.07562756010277	5.58914741314822	5.07172402210968	5.90396507520064	4.82976261786301	5.02147127339112	5.41954314753288	5.86144623219816	4.61893764845926	5.32973111387481	5.95114534315226	4.72418157367577	5.54193836644197	5.48777462932722	5.30049984007637	5.40134167053933	5.30714440679188	5.304586370226	5.59999134501546	5.11976763999816	4.82874774386854	5.13228520994197
AKAP14	0	0.403581489265323	0	0	0	0	0	0	0	0	0.0685748680084409	0.63619788514754	0	0	0	0	0	0	0.235081432737659	0	0	0	0	0	0.202523639151743	0	0	0	0	0	0.281103465190522	0	0	0	0	0	0	0.0969060039900311	0	0	0	0	0	0	0	0	0	0	0
AKAP17A	4.82976261786301	5.23113074786616	4.9769634704805	4.92558914640389	4.21505363274004	4.5167221639224	5.19407395001774	4.99381321387232	4.85665604019348	4.18252564640958	4.69687689882069	4.60895447985422	4.78719802699359	4.90370292146826	4.98462087899633	4.95856820515492	4.75749866926022	4.7404198082681	5.15797550973552	5.03955882240147	4.77963340225819	4.55689007347374	4.54728908179312	5.2830353923218	4.42737698683193	4.7179644409803	4.43720436208411	4.70572645861739	5.21189067363975	4.8810334347514	4.39381641934497	4.8318728743836	4.66511080300734	4.86882064879583	4.88849986804417	4.97170404365625	4.7070533873581	4.73168566118262	4.52626389998051	4.7179644409803	4.80095488714467	4.55689007347374	5.04967702010465	4.64198285092017	4.65511013802927	5.29393185920046	4.87371154571308	4.67728791201809	4.83761764882181
AKAP3	0.137431389882092	0.128334348488631	0.0512157634188741	0.112339958990223	0.147738626800347	0.217132110153213	0.344145343924548	0.164528821799866	0.228556772440472	0.210008463973265	0.162933613428698	0.274732408271382	0.167019835568268	0.176944694765012	0.260138993557042	0.328393772664321	0.269152888395206	0.0587754700847258	0.0833650217776098	0.0736841250519268	0.103157487408951	0.163608108231386	0.202809662562414	0.0831001870916651	0.109544754742507	0.125259198450225	0.170719183949169	0.180132469651481	0.243732287554679	0.0591584948291686	0.180132469651481	0.287155051899278	0.156327571184503	0.0534091859344039	0.198147985524889	0.143649284802351	0.354617625877737	0.108020669947347	0.113267279843254	0.209434970881465	0.216228356630958	0.230945081149993	0.20952921615703	0.109492944612247	0.190240320385992	0	0.221346574376233	0.175438761780132	0.0681427622429365
AKAP4	0	0	0	0	0	0	0	0	0	0	0	0	0	0	0	0	0	0	0	0	0	0	0	0	0	0	0	0	0	0	0	0	0	0	0	0	0	0	0	0	0	0	0	0	0	0	0	0	0
AKAP5	0.374584071388554	0.325656175557491	0.382230636452431	0.470000110885575	0.301056171473845	0.514076343134268	0.267856786127389	0.314650687956469	0.312328112647355	0.328254105778766	0.334720858816627	0.328436980268062	0.226512471324959	0.314005479812158	0.535337810731634	0.226805351950483	0.487770506588771	0.245086172789681	0.0833650217776098	0.332660394266853	0.441592501748118	0.464721150496641	0.221003535523863	0.439463985966193	0.295733204180893	0.20817379565599	0.517029168625874	0.29991193579906	0.395273870125792	0.511673315952224	0.580377079168596	0.405379602307282	0.655787209103423	0.266744407319294	0.287155051899278	0.405159807066144	0.795559384848134	0.882653361606115	0.577991272696705	0.338477555563656	0.284969867968616	1.06045162783904	0.710995007021228	0.640639096466495	0.589511837877174	0.469557096510242	0.734178985172158	0.261734263247919	0.257219168863203
AKAP6	0.0675979290261927	0.0681427622429365	0.0512157634188741	0.0140625451486343	0.0680352500854925	0.0120849435881646	0.0207243979780602	0.0592138090790014	0.556149783201948	0.0368365754646468	0.0236532526130182	0	0.0485796421364947	0.067546118895933	0.0580104195706295	0.139594632641585	0.0830464310129431	0	0.0304801316640432	0.0397308128476823	0	0.0253356016908427	0.0358332360996887	0.0730325959596315	0.0517652809012076	0.052974926013821	0.0114600073918327	0.0137251773458197	0.0568596280765895	0.0416129675722516	0.0781573070457772	0.0163266576859193	0.074223987052271	0.0246674714897492	0.0665190798364179	0.00987617783743045	0.0909500497910449	0.0534091859344039	0.037949482223632	0.0397308128476823	0.0545127385091026	0.0233148054907285	0.0223016021055001	0.0192588584990982	0.0723761062517552	0.0285776912476881	0.0725932378775851	0	0.0530844958513213
AKAP7	2.41500528945817	1.98900004609349	2.21846665003018	1.98070635832641	2.46363728625396	2.42977925599324	1.98941205971027	1.96087296160382	2.41872005097952	1.72569991322418	2.44373348536184	2.55445830133041	2.00688429818537	1.94475191195618	2.58088629526573	1.9227769828633	2.11060677041148	2.08920507074548	1.86553840404916	1.93093369824383	2.55922647033381	2.48881859125554	2.21697023925172	2.20305735602795	2.72334391154433	2.09055734773954	2.50220274136017	1.75982471589756	2.42536843310458	1.95826031521998	2.07320189582173	1.91274412745974	2.20816974508849	1.25355667021119	0.941735024466619	1.79525323649545	2.76778971840837	1.58733042480019	2.36175584376775	1.57331620178967	1.23747312593704	2.3319146095621	1.91669081390386	1.93213127223121	2.08408864290121	1.76795772350661	1.93544455529931	2.07551679902179	1.6298606565349
AKAP8	3.31124026361184	3.22468417026211	3.32780298268532	3.21042053857898	3.07870064318378	3.18446558216496	3.30098132304771	2.7907317186514	3.35507371294411	2.85793256978626	2.95619852019196	3.19743490953342	3.05493526922077	3.1302569053765	3.35918166747637	3.19817853287043	3.0136607374367	2.99740595875266	3.13506608441634	3.26925573298998	3.30305455196215	3.05187596269521	3.10688300851167	3.46995437591289	3.03423430756532	3.15943804665871	2.94489571558925	3.22315526070816	3.00647655374247	3.33135744728415	2.92404192349929	3.33672493171726	3.22468417026211	2.92233870857164	3.03468110910193	3.00495318109975	3.34354781615834	2.9171100697065	3.1693601238232	3.347430534329	2.95102533122342	3.3014715946932	3.25862344291963	3.14219455174173	3.34064285719787	3.31662017161841	3.27409550365709	3.27818879816762	3.25673012394566
AKAP8L	5.55457169150231	5.33940111772238	5.49872268739115	5.36395035895345	5.34074787863304	5.4900433959176	5.58280365608896	5.24572967492514	5.31669752188417	4.54420481474271	5.06368579748333	4.99723257535978	5.13186399661855	5.04452280433377	5.39025594250987	5.39350010086969	5.14584607724724	5.17682126746175	5.20170737317132	5.40961092568517	5.8071681119702	5.69954239819845	5.44493673602586	5.60932429640276	5.5191326220507	5.46999461074229	4.73026575360015	4.92939789162947	4.84658166734033	5.10899872838459	4.55062980811795	5.05212223680248	5.01560349069583	4.93256942321564	5.03719033699987	5.14894545624052	5.13589640437095	5.06481197353283	4.99914705787338	5.08873855625692	4.9535921755081	4.9274321881546	4.88916857637517	5.01685639919317	4.9579334954482	5.16019354295189	4.79473248056919	4.80797436908179	4.79804625002681
AKAP9	1.91168168791112	2.76348510462771	2.23948046267581	2.99492020678042	2.27128544218376	1.89658228402091	2.73966451530696	2.39703723421574	2.77921151500164	2.38022959803642	2.52691279139813	2.79502919957895	2.21234613475635	2.89989439183561	2.52757381091326	2.32348389474493	2.77453336527366	2.25831170392848	2.26270835657444	2.82504374612497	2.14120228321424	1.62942241227724	2.03267296154259	2.39546010456655	1.57915221628643	2.03248301005788	2.8947223633956	2.75309426461922	3.25628922825107	2.83928144656077	3.27853742992386	2.35394406485019	3.04007544805664	2.78287457707638	2.67167828560148	2.35563581291137	3.13118231699588	2.7264269402399	2.84069737263222	3.18642562097318	2.65198537292946	2.84069737263222	2.75215304270867	2.54109337899011	3.19857877914176	2.92133842718208	3.07262240600198	2.66148617618527	2.52602861382349
AKIP1	3.12094230382137	2.460025307431	2.37310205590823	2.38814057569846	3.01049745362901	3.50026101185309	2.26453397250915	2.60984138353227	2.70848694838664	2.51634254140452	2.66608193629262	2.46344205532071	2.5239361935126	2.27768339855	2.88135227680129	2.45707120789185	2.47154778237497	2.92284863165047	2.81870555790672	2.00538479011019	2.99862651548156	2.85051103950695	3.16030025560106	3.03588812862911	3.48447496584233	3.08802868013274	3.08891533630298	2.79471967515381	2.35887473696316	2.77878177296398	2.42093433365901	2.88494496952667	2.69918602938595	2.88762453588831	2.63885850062297	2.71865443531753	3.20658169805018	2.77569683173289	2.75902718440572	2.29194003147434	2.6421516589603	2.8903725118608	2.69208032648764	2.81483990352542	2.56854761764088	2.47154778237497	2.53366872910186	2.59838336689843	2.41553931987688
AKIRIN1	4.81415057620173	6.07256979101196	5.77815559229042	6.27184785760999	5.14852917697296	4.76094021381957	5.7762613094778	5.76725224794829	5.88501493372172	5.79394481163169	5.68960104445257	5.93865677848377	5.87952205242425	6.09369182900892	5.5763922798541	5.64388326850333	6.08403993294062	5.71242707108049	5.6186384095494	6.24864760846051	5.2092491149906	5.00778217058643	5.15366576376164	5.89271541497731	4.18744052448767	5.4397514540864	5.63008635969663	5.92692192128257	5.95441776710121	6.19077231649178	6.40801634091681	5.93312954881006	5.99459543049134	6.28531479312245	6.10786487348979	5.71499801215041	6.20621054258832	6.34179874519245	6.23185105066925	6.50930348589483	6.31021768374607	6.07770346120202	5.96971069356704	5.89956664176799	6.19077231649178	6.39159773133996	6.55699546706301	6.28010116058973	6.37046553277381
AKIRIN2	5.68123189146198	6.19210152909425	6.44783486393598	6.38438771873847	6.26554841509727	5.12579825256693	5.86144623219816	6.48122776859054	5.63638888875558	5.91873395710942	5.95829038890081	6.21534040715703	6.25997518826345	6.45804996775788	5.6343401702287	6.19799476523812	6.27254473044658	6.20433934693777	6.13075270662825	6.61779628370957	5.98339710956598	5.56842538766002	5.92220873204876	5.98772016628802	5.25401607004781	6.0052343109558	6.24864760846051	6.09057329955931	7.04047061727784	5.55652141380629	6.48122776859054	5.98821678427812	5.58572537085091	6.49798547976398	6.1722153342777	5.93632463289953	5.1636550687574	6.59154889886678	6.11275279220993	6.62246406264531	6.50245623450231	5.6875774608267	5.83063457173349	6.16242329774139	6.01482640685168	6.13075270662825	6.57314393065059	6.81048466254972	6.78727869192467
AKNA	5.84821966618372	6.17335019408857	5.92564471898116	6.31732147604588	5.61761203188521	5.83470757614219	6.22678528031851	6.46494320909525	6.37892807782266	6.08163659696864	6.12171442471748	5.74326727277652	6.19539998965595	6.21748151928099	6.46886949808594	5.96187767606213	6.43048911947303	6.15244994578744	5.92564471898116	6.3075253108901	5.91669497063891	5.65203188520244	6.04916975599983	6.31316448831519	5.22487790710885	5.30626610430399	6.73853596640574	6.36088368898976	6.82841041454407	5.95829038890081	5.61074475332545	6.17113425688655	6.56468182746397	5.64757374968497	6.36088368898976	6.01090410440638	6.08163659696864	5.91216120108447	5.56978860921746	6.31856499231773	6.2206053618958	6.0039803999809	6.59930070932078	6.44458228089658	5.87596384097728	6.62246406264531	5.96645997289937	5.08279047862275	5.63638888875558
AKNAD1	0	0	0	0	0	0	0	0	0	0	0	0	0	0	0	0	0	0	0	0	0	0	0	0	0	0	0	0	0	0	0	0	0	0	0	0.0417246753913923	0	0	0	0	0	0	0	0	0	0	0	0	0
AKR1A1	6.18147275912006	5.64498099935279	5.23760196579396	5.34397436007983	5.9474355898671	6.99143440750024	5.00462316666864	5.52435736536601	5.99007674293608	5.56642493223486	6.20129284815592	5.14219077647491	5.90010344501165	4.60081773733738	6.04544916995007	5.23071474398884	5.43228846341321	5.92327113727655	5.42524577585479	4.62432122550882	6.11136339034843	6.40886686442807	6.19077231649178	5.96541956660271	6.57010769046222	4.74915315414862	6.01203806569252	5.64498099935279	5.24572967492514	5.92564471898116	5.1221101410295	5.66286518687279	5.87025013386147	5.3962161635901	6.31856499231773	5.3962161635901	5.89956664176799	5.32377878615408	6.01895894949469	4.21661267305837	4.38963220172889	6.14941672523244	5.58668809507556	5.90754109176361	5.50252681057173	4.55970261103495	4.03936556879237	4.2658935335668	4.87773611927871
AKR1B1	5.9358868717606	5.0598053517484	4.90332031231458	4.23210367258925	5.2212112083981	6.13263095798315	4.71923201830544	5.06368579748333	5.49987127504731	4.22089320599201	4.99128375110766	3.27508139681818	4.16933647714626	3.9288313509915	5.73251738257988	4.91904185921166	4.44088611148363	4.03179973156806	4.00142853811066	4.34476685899124	5.90512621643372	5.80657901098202	5.19041137346201	5.57140310689338	6.33482679601502	4.43279477095097	4.38594072433767	4.71891750545076	3.90178628646675	5.17839762698689	3.585163138162	5.36832224210278	5.39074476690963	3.14515629395189	5.21138956749092	4.15704249961075	5.75617803917381	4.23326611152464	5.24910184630228	4.12975851378813	3.60809949255192	5.42524577585479	4.95166363534888	4.54032253998897	4.72320420515434	3.78740841554869	3.68761929973489	3.4598812610577	3.38110753611301
AKR1B10	0.0822371967933257	0.109805698027492	0	0.0476988080606414	0	0.0327656217364529	0	0	0.0573497419067427	0.092759868803428	0	0	0.0688987273333159	0.150240435328738	0.0322677321034582	0	0.0602046567789836	0	0.0572412106615278	0.161696353124123	0.0449431141368434	0.118912616679096	0.221003535523863	0.0277999699412045	0.0688987273333159	0.16494086679355	0.0462582327322459	0.0579018883254146	0	0	0.0614103171538649	0	0	0.206704200424538	0.229546792911444	0.0417246753913923	0.0500087276497684	0.0534091859344039	0	0.0526461964314402	0.14017068919866	0.0233148054907285	0.101419900457062	0	0	0.0541284542386668	0	0.204574387712607	0.0842198047020347
AKR1B15	1.78542146004426	1.6231094945497	2.0456424674358	2.14527370965867	2.0429359063243	1.25896048111678	1.75720338148128	1.80771975556013	1.52479975952193	1.48371911699845	1.67770465213859	2.08588069221888	1.60772522321936	2.13974928669323	1.54444850148783	1.51463904972969	1.69592531993576	1.43562062789299	1.7152549116426	1.70124085911105	2.06071585385061	1.46573861041147	1.77852274113208	1.66427935351176	1.67327945542793	1.76437585273849	1.51039435886941	1.48352627866793	2.3063743495574	1.16594459501498	2.84095135277782	1.45884145578247	1.2862685134569	1.77491913973777	1.56934025457333	1.52132371490401	1.39439466812232	1.97790245209134	1.78007394754004	2.17500052865228	1.74954406766518	1.52049147126518	1.45296902029124	1.64119860875688	1.92041657047791	1.85971607147109	1.91335561713945	2.23031604183351	2.12523144864319
AKR1C1	0.294563249523141	0.183184115616523	2.26524541388521	0.420496773664033	0.562725133915249	0.162470854138421	0.457134774439058	1.22319327415109	0.266060093708512	0.650424395912449	0.149734042771614	1.09058689146371	0.299417686107185	2.34835895380616	0.187649554174023	1.77640727268243	0.178157777250898	0.267202598430776	0.621063680620632	0.408066788110272	0.416488342438385	0.324949644511147	0.485480245195614	0.267108617902797	0.258118662490617	1.57505877168073	0.115506442109894	0.416488342438385	0.695254916159465	0.169719512517107	0.215016396815486	0.172124169316506	0.301513590645592	0.817969426680654	0.63619788514754	0.0581199894081298	0.171673013597594	0.0305907601637089	0.320292252640046	2.39151735862935	0.324782098888975	0.0906332224578683	0.183333412240028	0.0992399933184802	0.215652756751785	0.0804726777557545	1.72471050321999	0.232587817934615	0.149530679080528
AKR1C2	0.137431389882092	0.0485796421364947	0.293375070628231	0.155921857526177	0.0882976811439396	0.258735902671276	0.207581139487189	0.343507512068027	0.0761548783780826	0.111167431735655	0	0	0	0.259197363990819	0.0820764191408586	0.430519007551627	0.0830464310129431	0	0	0.0397308128476823	0.16494086679355	0.306478786842392	0.0534091859344039	0.183482708863532	0.295733204180893	0	0.0681427622429365	0.135872313552134	0.110011715588565	0	0.281103465190522	0.0416129675722516	0.209623461432596	0.0534091859344039	0.188592523117664	0.074651091131334	0.13613023438291	0	0.122968855291704	0.811604403048155	0.0545127385091026	0.00477836271819625	0.00670959741321796	0.0192588584990982	0	0.0541284542386668	0.0550596099013881	0	0.0842198047020347
AKR1C3	3.12549176445382	2.88934680407617	3.72239776137598	3.0226688881343	4.02151912476206	3.18932347089396	2.75385974270628	3.51914441381261	2.87606754798449	4.11046835861386	2.70050697812574	3.55046169893881	3.5739677097505	3.85073659251514	4.0960771927716	3.08866048520293	3.05315941992559	2.64025124281266	3.12861342565992	3.45118582322304	4.14873877634976	4.08594504428882	2.80355392656875	2.80232282290168	2.75881070202341	5.12862890083366	3.26726357859155	1.86041715890731	4.83253436922147	3.63110613869049	2.9386143545086	2.40220448780674	3.75184034575697	2.1552388854276	3.06808186680537	2.4524549706262	2.53561863223944	3.65389362700121	2.61263815690294	3.57013292452323	2.65426754473767	3.59186784807238	3.4485241761382	3.04846637020802	3.4162151125832	2.86101157422218	5.22613087411916	4.1172207709305	2.43937779121801
AKR1C4	0	0.147284200821334	0	0	0	0	0	0	0	0.0748623132948624	0	0.125617960591535	0	0	0	0	0	0	0	0	0.206224764706046	0	0	0	0	0	0.127615645393473	0	0	0.0416129675722516	0	0	0.0366120160683378	0	0	0	0	0	0	0	0	0	0.0613007473163648	0	0	0	0	0	0
AKR1D1	0.0675979290261927	0.0485796421364947	0.0835832416266101	0	0.0276860390445611	0.0327656217364529	0.0504523416252156	0.0949944077179905	0.0235415447938775	0.0368365754646468	0	0	0	0.150240435328738	0.0458209323302556	0	0.0139519166489686	0.0335439027725541	0	0.125259198450225	0	0.142374691935164	0.0534091859344039	0.0277999699412045	0.0517652809012076	0	0	0	0.0913193822460952	0.0591584948291686	0	0.0416129675722516	0.0285776912476881	0	0	0.0897757887806282	0	0	0.0828322945980799	0	0.0901989999333986	0.00477836271819625	0	0	0	0	0.0550596099013881	0.120158843498422	0.0530844958513213
AKR1E2	0.199178788881431	0.0681427622429365	0	0	0.186603973131662	0.258735902671276	0.396106016758939	0.0592138090790014	0.564120049575349	0.178450718067853	0.469557096510242	0.0953119804242543	0.38613018784365	0	0.165234997584357	0.139594632641585	0.269152888395206	0.267202598430776	0	0.193592247506915	0.912172844226527	0.582914539883742	0.415354121980735	0.521825532835952	0.315857171209061	0.16494086679355	0.298781250973689	0	0.263409861234214	0.220226182995809	0	0.1617905920153	0.383799404542546	0.0877110315769642	0.10912944825563	0.312328112647355	0.296685184394947	0.489125788395742	0.348895633496528	0.103905538622073	0.650052193506241	0.347686502122857	0.20952921615703	0.231087776486053	0.345351911989422	0.0541284542386668	0.416488342438385	0.395040094692011	0.0842198047020347
AKR7A2	4.0955212188847	3.12984164606793	3.36074504809417	2.55983059773855	3.56711619237598	4.02327824548363	2.78198942265679	3.361487530857	2.79213391011519	3.27946413448199	3.20768236642113	2.17545930155752	3.14879307125721	2.45221476537264	3.43097372213906	3.14615922530434	2.79387833492042	3.14290222775617	2.94752550085731	2.43937779121801	3.70546105200615	4.25723030472547	3.83034623088332	3.18535505898628	4.24396418023851	3.15542982304743	2.72079804698512	2.59756948326679	2.21669080922214	2.83156099103001	1.86879227618788	2.73563412223228	2.59244824720779	2.40088550024055	2.64816489428317	2.7501981757821	2.57033229692646	2.55943255859676	3.04795316759124	2.05122647686796	2.67210145139547	2.58412795295253	2.64855020826662	2.89396275262066	2.40265262187804	2.10736156730568	1.90652892639781	2.20578603688205	2.37516181280491
AKR7A3	0.564444861489506	0.0897757887806282	0.155510743492828	0.0642370027358016	0.0680352500854925	0.376045309073941	0.280695814436354	0.463189890374185	0.295733204180893	0	0.149734042771614	0.125617960591535	0.226512471324959	0	0.298060137835799	0.191215178449084	0.104016167121739	0.0865330299765029	0.235081432737659	0.161696353124123	0	0.618748580407368	0.415354121980735	0.0935603975378867	0.43136099177117	0.334671291577805	0.0568037741670192	0	0.196516086914874	0.193106644667991	0	0.052315328867419	0.0805801899131985	0.0877110315769642	0.180132469651481	0.168704906329376	0.231580273215381	0	0.103905538622073	0	0	0.341255494291856	0.232304026627397	0.109492944612247	0.110637428975512	0.0804726777557545	0.249809387745015	0.147079368382617	0
AKR7L	0.0675979290261927	0.0485796421364947	0.119750183224237	0	0	0.0120849435881646	0.280695814436354	0.078749521984887	0.0347739601727712	0	0.0685748680084409	0	0	0.067546118895933	0.165234997584357	0.100890966889848	0.0397308128476823	0.0335439027725541	0.161696353124123	0.0736841250519268	0.0594361453978077	0.0949944077179905	0.120900929658331	0.112339958990223	0.202523639151743	0.125259198450225	0.140325731354292	0.146220780347568	0.0405095715484414	0	0.0423321348618873	0.0736841250519268	0.0522067976222041	0.0385634932940549	0	0.074651091131334	0.193494800445182	0.0664648142138104	0.143383377217895	0.103905538622073	0.0308132223055672	0.0416129675722516	0	0	0.0210617445129849	0	0.123948896978754	0.261734263247919	0
AKT1	5.94211799031954	5.90634527194703	5.60576789181427	6.19210152909425	4.8857361068771	6.01362845379943	6.35813701731964	6.06757366998956	5.69954239819845	5.55246210458778	6.05145136014516	5.13892689328547	5.94845945328417	5.87482865646422	6.5228865096483	6.04677267655516	5.99120218547567	5.81063046534844	6.19539998965595	5.77398508392798	5.68960104445257	5.78556595142863	5.65510095566911	6.3075253108901	5.62751575329132	5.45094093589158	5.87827398680239	6.18016534997109	5.49278323628966	6.30053474717028	4.87028763562342	6.05145136014516	5.70732378974834	5.26476915843372	5.29785703911544	5.74440790232263	5.48178517047587	5.12504020142312	5.15179787449363	4.7020660221593	5.2212112083981	5.76238252800467	6.05868049181292	6.16612111083423	5.56235285850268	6.45529255889358	5.09379109901182	5.05009472849938	5.50152077931031
AKT1S1	4.23210367258925	3.14515629395189	3.70546105200615	2.92161189399424	3.99612108768894	3.90325412236768	3.59117451477376	3.61440676742703	2.681589069748	3.08607016793759	3.20529473957284	2.86468940584088	3.14098988834645	3.09781787593828	3.34441552110992	3.480084479537	2.6451489472679	3.42936485718521	3.59515029936246	3.14819575968965	4.00894908128516	4.42095588619474	4.10342749294062	3.36726778262816	4.36369098161026	4.13424359992472	2.48912494605672	2.69356657518023	2.23518810468935	2.48001059564325	2.41811269374332	2.84460219739567	2.11108145719087	2.34228740329611	2.3063743495574	2.80804722806058	1.98497713551602	2.55635350079939	2.07337959226209	2.43082690921992	2.73546922085438	2.3862530136772	2.69505180744848	2.77071500422393	2.14258471214461	2.68623272873032	2.33797684069275	2.60454226463398	2.47191619856102
AKT2	4.21105426655904	4.06898696416103	4.24976918187486	4.18797000260456	4.01038745741864	4.61322938267284	4.42294221851069	4.31094053670709	4.37520775856862	4.35748496800622	4.28959710748459	4.23606406898466	4.32141660029196	4.24828644003036	4.46768040533974	4.48416692285012	4.3343002300218	4.3423864348547	4.12403799798135	4.24567741185828	3.91859946384413	4.55904132949797	4.69011149677437	4.44226995084553	4.44476439311213	4.46923888798245	4.45420022928846	4.28844619542729	4.22593263585451	4.29171230599981	3.98988521001277	4.19557128075502	4.15819931599171	3.90472606528651	4.26618593369736	4.22471164090257	3.97049023292228	4.01667563207278	3.72798465402651	3.92139476188287	4.14418517261191	3.99440164933138	4.37030948408732	4.30495850147898	3.63490815744744	4.1311640776195	3.66674858389073	3.56790670821998	3.94039633630301
AKT3	1.45844354915986	1.09464632295737	0.858538557893315	1.83127691235688	0.964220973950653	1.18124635980704	1.59472166356316	1.17267283216296	1.98497713551602	1.44718549413492	1.34999360749917	1.33096753168359	1.21409603769272	1.22742338547746	1.66892470703383	1.04863748374357	1.5362106127055	0.862757987246953	1.2201009433463	1.66188586725242	1.22831714468579	1.066547797582	0.945435443230995	1.34945516977176	1.20371400641438	0.970554344674679	1.72667430687436	1.60772522321936	1.14441348187813	2.02654843147729	1.90891438262674	1.72989218495741	2.03810407236053	1.15375875371293	1.30648600988052	0.987441493710129	2.22841064349304	1.49806587622184	1.79887486387415	1.51463904972969	1.9297647421349	1.98049552097245	1.48450149287749	1.59954140779273	1.82879871241861	1.17255679204493	1.87553642163378	1.10714432439885	1.44003041900848
AKTIP	4.33725777512307	4.97480979883064	4.83793137840495	4.78280266794088	4.7892400469688	3.57268638255531	4.72452237433605	4.2545486223681	4.34866743144191	4.54420481474271	4.23210367258925	5.17257900393025	4.88311097779651	5.01808467754706	4.35748496800622	4.77606716557654	4.83388495460078	4.63451872781766	4.87913079282823	4.76989109525055	4.50266118214347	4.12403799798135	3.89889940808245	4.53837600825479	3.9661040619091	4.67600643041806	4.08306198008195	4.35125601083118	4.38898290923965	3.73746912436397	4.69877743169173	4.26560446830632	4.23744528394365	4.95528186489247	4.26618593369736	4.54962111630094	3.86418431508745	5.05601040354397	4.31094053670709	4.77858444027692	4.97401323789961	3.8840634260141	3.83397483896106	3.71324226057461	4.65650298232819	4.42227044715591	5.1278251979684	5.67749671277686	5.35862741151189
ALAD	3.04408244606805	3.68189643440597	3.21550327440326	3.43998205866047	3.05761000931495	3.74083956816539	3.45187181369094	3.17068048932923	3.76175827612435	3.83664282523864	3.59515029936246	4.02300412242488	3.68516956349396	3.63307482820784	3.53655910914508	3.17337876259852	3.9707766240545	3.58367728524618	3.4746541063132	3.50368676146728	3.13091485536494	2.96045530325277	3.22247042617766	3.38082609081092	2.51620586096656	3.46191185756755	3.85275937676915	3.75647395844997	3.48369257932895	3.84330924160902	3.74135309629652	3.70157100742203	3.81382001973266	3.91095041888034	3.97225387444516	3.94620000473749	3.70502232098383	4.09673870552913	3.60637978889495	3.83335234349838	3.58691655432474	4.00001267464955	3.70903440088758	3.99612108768894	3.67647569395717	3.36484357455177	3.84072960086075	4.14526014999038	3.62918117127507
ALAS1	4.19531193945994	4.60779747251786	4.76989109525055	4.93047512707246	4.08359918609451	4.49937245522132	4.64518244910154	4.88818428864569	4.38316436790635	3.80804897929804	4.71168102742875	4.95278924798357	4.62553691727656	4.97170404365625	4.56707654410804	4.96713153622507	4.90470825640424	4.85733846110705	5.35244960224579	4.75568832825478	4.64844317820097	3.79832235405504	4.43053948850266	4.40607320577515	3.71597323484705	4.87850618539285	5.03062513891193	5.08652162114201	5.19407395001774	4.22709024630432	5.04452280433377	4.8820761080588	5.13431421496297	5.19474975622502	5.04197794880572	5.40961092568517	4.44854940453958	5.07723835782111	4.8420788579513	5.11721825242502	5.24255715269376	4.61038311292009	4.92399830400732	4.82683705057697	4.94457144374252	5.07172402210968	5.20881963042431	4.96090922037572	5.17377116778321
ALAS2	6.95304382189693	4.37270788331448	5.39025594250987	5.60576789181427	5.2335792297609	6.11788484764285	4.5667620822828	5.41684779360013	6.31162983322549	6.4900828111083	5.08566094318263	4.31094053670709	4.19776848913091	7.25064857335525	4.28130798852763	4.61448037230869	5.38612533055752	6.09895778276544	5.89218816677989	5.44961698992817	3.5021977300572	7.41248298154813	4.6370936134182	2.15993430447202	4.27797466692236	5.73775835615216	2.80452767206673	2.95686953283342	2.38793147036945	2.49127395481767	3.6926039090864	6.52784564195511	5.2096785995569	6.73290274557813	3.1947139232076	3.19038920712679	3.78669646886297	2.88027074493354	1.76507184092822	3.45913498905357	7.44448511912237	4.00894908128516	2.93176274479866	7.47262783398423	1.14597109235453	1.2977477335842	4.9061135390593	3.23084630048256	5.59104896352204
ALB	0.0358332360996887	0	0.0835832416266101	0.0300310992127508	0.048030714216948	0	0.0784804883059518	0.11223539241286	0.0347739601727712	0	0	0.186248520257118	0.0485796421364947	0.176944694765012	0.0186980537901123	0	0.0500087276497684	0	0.0304801316640432	0.0397308128476823	0	0	0.0358332360996887	0.0139519166489686	0.109544754742507	1.51039435886941	0	0	0	0.0139519166489686	0	0	0	0.0877110315769642	0	0	0.0340477317167147	0	0	0.0783201730489996	0	0.0127640390074737	0	0.055495851641213	0.0522067976222041	0.150441820618189	0	0.0681427622429365	0
ALCAM	2.52602861382349	3.39644346623438	2.9861622046062	2.93700696666921	3.03588812862911	2.3563073945949	2.70140329160691	2.72448543083927	2.33626490172576	2.63519843932765	2.85011681994531	3.93071469063227	2.30543456801093	3.22023252193507	2.28555578857773	3.69414533617112	2.62529863884688	2.68904270642742	3.55336028850136	2.10307666669927	3.14849441547343	2.76778971840837	2.62667080695183	2.52199247816977	2.78564006603827	4.5667620822828	2.72265475186239	2.30449523490454	2.39786908668693	2.42902770255055	3.4741028232076	1.99028992590484	2.081141130596	3.40063989311985	4.1469624149404	3.03139755478214	2.32548636795157	3.50786292112464	2.55862638183008	2.7712106605777	3.31578683898389	2.9715719455614	2.07691552722033	2.63494313850822	2.7460500540569	3.86948410461147	4.75537709210978	3.25435866482612	3.805083751492
ALDH16A1	3.48897716294252	2.09247133735304	2.63452695962458	1.47431428189559	3.01049745362901	3.14098988834645	2.13895722126916	2.63415339788204	1.97790245209134	2.25744019433845	2.32902489103916	1.79007562689567	2.1349713850319	1.63277048042911	2.81897529484696	2.60655892496149	1.79281843386323	2.59954319717537	2.88333848601411	1.81643153326148	2.75282397647761	3.4362154151273	3.6061640171533	2.50948096878127	4.41540064202367	2.17692940913449	1.67894237920152	1.55547007807933	1.45216618532882	1.48312126564914	1.46185105203328	2.08547659207432	1.54995382685403	1.34187465041163	1.4505453037187	1.89163139392482	1.26543617404326	1.53010491968642	1.38203593991433	1.18521127190546	1.3627989764157	1.38743610095517	1.76254186854659	2.18955871068387	1.19610660088877	1.21630453900546	0.78623559268069	1.22575695703954	1.48858343935376
ALDH18A1	2.48041622823378	1.67531233655667	1.38446323807075	1.76152969871289	2.181552021115	2.5271459097251	2.17815792950498	1.84327856425146	2.86685937107227	2.24546373808429	1.97205661109238	1.73164862283937	1.90870258182722	1.32715533833759	2.52998397119209	2.0669651142937	2.13762557747757	1.58096683002215	1.5396229387803	1.93597939988282	2.19409232872183	2.38772236504044	1.94366318931642	2.56418126871775	2.3166488593564	1.62788458852683	2.16017521829758	2.51620586096656	1.79359266133182	2.44505372537059	2.30795844656562	2.78463523344655	3.1696161539984	1.61537448148548	3.61712614843401	2.13539432874647	3.28201402902682	2.06923702383558	2.84069737263222	2.25481269315159	2.1232970905147	2.90621420119935	2.69208032648764	2.52182728564639	2.46113184936968	2.18646173957128	2.13812211100191	2.00670330218112	1.70897413221935
ALDH1A1	3.91607933757954	3.59784183138649	3.49290071406819	3.14879307125721	2.66132847880338	3.02354606998877	1.9319737651091	3.10970213475908	3.32485384522252	3.04911516589985	4.5649106819768	2.79502919957895	3.14447320653682	2.79885068929453	4.06491580856455	2.82309309816697	2.71198856621172	3.38397704959376	1.57564058724622	3.31799927782996	4.28811756392305	2.68593053251525	3.38440284129944	5.01685639919317	2.65365539872663	2.27780466754397	4.3668428756128	3.78001049834792	3.94945791995776	3.21606199201969	4.21579621768177	3.1317581848241	1.90188718534164	3.03279100933324	2.97452183728564	2.67036366127277	2.23604758790045	5.15144903298285	3.43742515849452	3.08472844189098	3.15542982304743	3.6180583445828	4.03594103813297	4.20666319984316	4.60161320649511	2.02588272798627	2.69956894963892	3.50383071464681	4.63195331036703
ALDH1A2	0.0822371967933257	0.203195199050032	0.49523919068468	0.380200452713877	0.0882976811439396	0.0327656217364529	0.365669320017553	0.390691404886334	0.0964315841862722	0.456545723955739	0.113215934384097	0.718458968648003	0.45700308251738	0.632594158354943	0.0186980537901123	0.328393772664321	0.334631116112433	0.306433884805774	0.601729202709182	0.408066788110272	0.134543388108817	0	0.103103731330229	0.122497761776378	0.0338807096477413	0.292083406883361	0.27482903298524	0.228556772440472	0.651833585444124	0.268050380228954	0.314551978953933	0.141968428443543	0.204477756117055	0.572033055117223	0.130098438723946	0.0897757887806282	0.160316933676333	0.126027408514085	0.4203291883546	0.559325798371305	0.406226202025315	0.149786326060295	0.0859365504845275	0.151246624490959	0.367063620503054	0.618153873721348	0.526045099993681	0.611670981084881	0.617994392042791
ALDH1A3	0	0.0485796421364947	0	0.0962752074786495	0	0.0517104959824575	0	0.0226400492277897	0.0017067184693755	0.092759868803428	0.0536331625003125	0	0.0688987273333159	0.204574387712607	0.00648173561993114	0.120952275117488	0.125514331843696	0.0865330299765029	0.0572412106615278	0.161696353124123	0.0293597091747621	0	0	0	0	0	0.0209500366938443	0.106949093347605	0	0.0842198047020347	0	0.123481237289307	0.0366120160683378	0.122758758376139	0.10912944825563	0.248517615506799	0.00329838355196973	0.0664648142138104	0.103905538622073	0.103905538622073	0.0190354215929269	0.0906332224578683	0.159824863843263	0.109492944612247	0.0114600073918327	0.0541284542386668	0.0390615388885611	0.318461626058992	0.0681427622429365
ALDH1B1	1.35096496318906	1.01060509580724	0.738472646699132	0.89460692454439	1.48291106952813	1.46020520991637	1.08093475514524	0.963834165948426	1.45802128989934	1.12965181025248	1.43562062789299	0.824844233052338	1.02528376278084	1.08378741746987	1.52178327988327	0.965319329265665	1.03578950980248	0.821158410282296	0.727709587427453	1.08794679553281	1.42131346105242	1.41580586207662	1.32982969738259	1.14339397419215	1.53082762000073	0.683804140008435	1.01938354878409	1.29440192547033	0.9767025707182	1.16802212152361	0.912172844226527	1.05702844051445	1.47712114006129	0.790744135086273	1.30249625269131	0.826630572263418	1.38598557644278	0.877237428572645	1.29197858070439	0.979973081592084	0.752415548234776	1.25749567404576	1.21138204192955	1.15607561869909	1.15355347527039	0.969158453169244	0.884935193927145	0.944607240813394	0.986694767522783
ALDH1L1	0	0	0	0	0	0	0	0	0	0	0	0.041836383210533	0	0	0	0	0	0	0	0	0	0	0	0	0	0.0878723285255741	0	0	0	0	0	0	0	0	0	0	0	0	0	0	0	0	0	0.0192588584990982	0	0.0674943087656733	0	0	0
ALDH1L2	0	0.0897757887806282	0.119750183224237	0.155921857526177	0.0882976811439396	0.0120849435881646	0.0357768318964359	0.0949944077179905	0.0235415447938775	0.0182434526936765	0.0236532526130182	0.041836383210533	0.0688987273333159	0.0952064500860523	0.0186980537901123	0.17251726035421	0.135461499860305	0.144230146346557	0.0833650217776098	0.0397308128476823	0.074651091131334	0.0485796421364947	0	0.0511056642502912	0.0688987273333159	0.0878723285255741	0.221346574376233	0.29991193579906	0.0405095715484414	0.108656160816118	0.297971269862657	0.296100590237693	0.365153954584789	0.266744407319294	1.10509058644615	0.357132852659099	0.279332772898087	0.319737102066038	0.370625935736015	0.522180734615036	0.152060289793408	0.341255494291856	0.28370722170771	0.220957179154626	0.407427173662472	0.395156982408901	0.27851892442107	0.551322897580161	0.192703120095292
ALDH2	3.77481969971801	4.4808132748318	4.53676531681127	4.6268042074898	3.34639594792107	5.01599421386943	4.53455910310852	5.03912363932443	2.72939817111452	3.93418179871658	4.10799527908256	3.56559866660016	4.96948482723135	3.89489508535252	3.31415403077674	4.09268357315734	3.70786161499204	4.58305078779638	5.02333628861794	4.05696931105454	3.96585232102258	3.68417043530922	3.77878989157699	3.66485972506415	3.38567051557996	3.42309668258855	3.19384945818425	3.99122738251606	3.09849821132675	3.43576300136623	3.22671641086258	3.0840788168378	2.59244824720779	4.42832657982828	3.57373267346782	4.81004054010601	2.41913535393265	3.80393615826776	2.78330200191077	3.09229315527864	3.32734050570727	3.09180181183515	3.24061466269273	3.68620635335891	3.59828487134045	3.3134838566313	3.94919625542427	4.26885985856186	4.41950229465302
ALDH3A1	0	0	0	0	0	0.0688987273333159	0.0357768318964359	0	0	0	0.0398419810070853	0	0	0	0.0322677321034582	0	0	0	0	0	0.0594361453978077	0	0.103103731330229	0	0	0	0	0	0	0	0	0.0416129675722516	0	0	0	0	0	0	0	0	0	0	0	0	0	0	0	0.0935603975378867	0
ALDH3A2	2.93777130589641	3.19304251485519	2.96161570973686	2.89704582184098	2.80882021158072	3.54429425640637	3.20985111049678	2.85793256978626	3.31555533523275	3.38660292420527	3.47102480685157	2.59027343184254	3.31072669880482	2.68862999312996	3.19419892810924	3.01735823965111	3.0920474835569	3.10484036369066	2.84914044823578	2.4926068308228	3.46896858870306	2.86748392353065	2.95598482189017	3.3199613102413	2.93877455428153	2.42107706487946	3.72397816507078	3.37311444419638	2.65256635393902	3.48995545317214	2.94604723946409	3.05030792568846	3.17699150328438	3.20202178733011	3.02489712586437	3.46841938251742	3.21932774907114	3.18400725291844	3.52380465759882	2.60294233871948	2.56248931363956	3.48972524772505	3.23623048196564	3.25213741798851	3.55605948940231	2.66682607761888	2.80232282290168	3.07171696061564	3.14666552073235
ALDH3B1	5.1569342497144	4.91501556701568	5.48291183199701	4.3260408278851	5.55546779572806	5.39202057547162	4.93117036253576	4.96395067840816	3.86827083448508	4.67325198724489	5.01685639919317	5.58426602803406	4.89171706421817	4.67965988619754	4.59595113252831	5.38937346791896	5.01770467294516	5.2830353923218	5.62751575329132	4.49088858006708	5.38847675190394	5.27658444059216	5.51586988996807	4.46475079590633	5.2380131078007	5.9249944595313	4.64624231569225	4.57432648037343	4.85291799656694	4.07768840992758	3.69672029410814	4.00325443857241	3.51735427202857	4.76915629429874	3.77809506788927	5.54962217812554	2.94727450239399	4.0622081379554	3.77973534644747	4.00031265244458	3.92188156442719	4.00463390365117	3.97858451739184	4.33839507018473	4.29141603393466	4.33236553957346	4.22037758272415	5.31342420555266	4.29959227681599
ALDH3B2	0	0	0	0	0	0	0	0	0	0	0	0	0	0	0	0	0	0	0	0	0	0	0	0	0.393220067814428	0	0	0	0	0.0139519166489686	0	0	0	0	0	0	0	0	0.0142881619616454	0	0	0	0	0	0	0	0	0	0
ALDH4A1	1.62226354299749	1.92041657047791	2.25785904742688	1.52957464491445	1.96245232479308	2.27219961645118	0.943010580483475	2.11154518120393	0.967746897996744	1.95646921021084	1.63506645889504	2.11633524806456	2.01045883225222	1.64739488280422	1.2209463946817	1.90332508854978	1.4710654194972	2.14975482424029	2.61386241556857	1.28947110443183	1.57060885049649	2.00056431044396	1.85486317623679	1.20940035578724	2.30670354484348	3.20013170071037	1.68731983056416	1.62200616558013	1.42165153736377	1.21984040004405	0.802015381297004	1.23696955875679	1.05200639440848	2.01904849485271	1.62435000371271	2.85816738750961	0.816814719044131	1.29012125671118	0.867126533101144	1.03398518337333	1.2422664701093	1.15638401265503	1.40279602963769	1.41805803601012	0.87921996522466	1.33705285283264	0.765570264406776	1.53934592371392	1.78478091683971
ALDH5A1	1.35096496318906	0.593535836602698	0.62094446992311	0.879920895796378	0.532524634202243	0.618313355399904	1.22248852752771	1.00876347527078	1.76951900171868	0.937653016386431	0.92493617125912	0.858111669210531	0.749949150151433	1.28201184446128	1.06939500686556	1.37261964063378	1.09822671290147	0.755843894934399	0.524734520160727	1.11378774456629	0.763301983613859	0.888642785422366	0.659222284573927	0.968207433236295	1.03633588955133	0.539999631640343	0.802755740336846	0.954027136067146	0.821158410282296	1.12583387911355	0.690931278426517	1.03633588955133	1.17204556894533	1.05904213089018	0.748151321328896	0.616025938309449	0.965726476044603	0.921525355851003	1.12742132587974	0.568690972488217	1.23747312593704	0.958119591396833	0.990369069430977	0.824285271035161	1.21458286644041	0.70494181576071	0.7092334744677	0.746458709637833	0.628430903347999
ALDH6A1	1.748514188842	1.59495376810305	1.31674231313658	1.62082286518146	1.59472166356316	1.35641328439298	1.48120373131281	1.4200121963916	1.57139994241233	1.40779109190883	1.66454302411095	1.63666877717518	1.52545249775695	1.54444850148783	1.37760564903422	1.66792848990481	1.55325876255346	1.48781120672135	1.361032512357	1.45190233426849	1.67368968957246	1.62942241227724	1.45249424031239	1.53574631979489	1.9084907810277	1.27012091392228	1.68731983056416	1.45163848320815	1.67120651312734	1.70462775030207	1.73935544058151	1.58250830552833	1.65739653768934	1.64172774241248	1.42148249920809	1.40601820912365	1.73430997669333	1.82272615180789	1.63627528533102	1.72569991322418	1.62171436431279	1.68520387565096	1.38503092494058	1.44003041900848	1.79165814471654	1.74682235690856	1.52114716980842	1.83601861440419	1.8249313656499
ALDH7A1	0.52273680228779	0.203195199050032	0.0835832416266101	0.0300310992127508	0.0882976811439396	0.132667851695277	0.105056868009134	0.198690393928787	0.366456275632189	0.144230146346557	0.0991857276958729	0.245840397747385	0.128334348488631	0.0952064500860523	0.144230146346557	0.139594632641585	0.135461499860305	0.0587754700847258	0.161696353124123	0.265784863627955	0.0594361453978077	0.118912616679096	0.136494504051311	0.45700308251738	0.221346574376233	0.125259198450225	0.0802555372262291	0.221049891893099	0.149126402813722	0.314005479812158	0.250607641111426	0.102414315136787	0.0193705663182388	0.122758758376139	0.497255303652616	0.0417246753913923	0.663681328023373	0.116718677662578	0.521825532835952	0.230895513911171	0.250266285714995	0.178349149695994	0.20952921615703	0.171673013597594	0.254445155176105	0.0416129675722516	0.361788980706674	0.120158843498422	0.0530844958513213
ALDH8A1	0.389117125700946	0.344145343924548	0.382230636452431	0.248039925536428	0.323720208229159	0.162470854138421	0.302044735822132	0.298060137835799	0.374876556583489	0.502966033434581	0.13613023438291	0.47737930303594	0.147789515849385	0.415511842652225	0.471229274585217	0.242064768431462	0.417541307722681	0.267202598430776	0.442977082630188	0.282229030052525	0.47413131400322	0.38500957752043	0.544597795533137	0.237836031042607	0.202523639151743	0	0.27482903298524	0.416488342438385	0.263409861234214	0.252798448605464	0.540151866733829	0.279158493613494	0.383799404542546	0.388597500035194	0.347982792506628	0.228747613787918	0.467066555938683	0.257790452020891	0.370625935736015	0.443982811869048	0.449794162203377	0.276762016443821	0.429085336731676	0.330752206461879	0.651689364550068	0.296372049210601	0.402132470852038	0.204574387712607	0.441853127012437
ALDH9A1	4.51145089897576	4.45420022928846	4.60968376494579	4.9277541183495	4.35067736234372	4.41666995560736	4.89880021062347	4.45697303645699	4.85444760048272	5.19363628086075	4.76517291453318	5.13777921008984	4.8633500717327	4.75506585596478	4.91323936995078	4.82292864810948	4.85004464140254	4.79336233332569	4.67236748926089	4.75197749805505	4.68359740289482	4.2198200798723	4.12647572449477	4.80935122816181	3.87172103398309	3.43800376839901	4.8103994194037	4.89951945658082	4.55296495396211	5.08725538657997	4.70055729744509	5.12053676208247	4.91739424747451	4.66307232938281	4.78107698673996	4.41138693188405	4.95461246009139	4.66130473401375	4.94492386686836	4.93256942321564	5.07208848724462	5.05418017950438	5.21323804390657	4.7020660221593	5.28199595542846	4.91323936995078	5.06976008683395	4.86221605861605	5.22257912396525
ALDOA	9.23679037995007	9.30939023744058	10.0749877244431	9.44369511689364	9.53202607400133	9.7560529082451	9.5030075393826	9.66847016536449	8.87493851855589	9.31761915013465	9.22948983196369	9.72155642178969	9.59510374931805	9.63839961595877	9.4349157553342	9.47228939438109	9.45306596517868	9.93234877455126	9.79229078254141	9.30939023744058	9.22057270822781	9.53202607400133	9.89860344751229	9.24565013786246	9.26396634514349	10.4016903833133	9.54221060711541	9.23679037995007	9.36079798361998	9.08235607891014	8.27375213935539	8.95924884897689	8.91684272978319	8.98767892560653	9.24565013786246	9.68945308791568	8.43081170478871	9.0522464780873	8.17098149669314	8.75247239805718	9.0439335733213	8.72680399549753	9.07534246421982	9.11347441647376	8.2877148930806	8.75884767712436	8.51335787169313	8.15102754190938	8.81860051163864
ALDOB	0	0.0681427622429365	0.119750183224237	0.0642370027358016	0.048030714216948	0	0.0784804883059518	0.12828158331953	0.0861536324794718	0.0368365754646468	0.0236532526130182	0.0953119804242543	0.0485796421364947	0.314005479812158	0.0458209323302556	0.0402893732112755	0.0929779698861432	0	0.282585772239118	0.250362910428853	0.0594361453978077	0	0.103103731330229	0.0625571954794389	0	0.718755035519732	0.0209500366938443	0.180132469651481	0.0913193822460952	0.0416129675722516	0.297971269862657	0.0163266576859193	0.074223987052271	0.0385634932940549	0	0.0261209013575848	0.112961897714725	0.0305907601637089	0.113267279843254	0.0397308128476823	0.0308132223055672	0.067061144903369	0.109701131450129	0.12037051941789	0.0427795702367401	0.0416129675722516	0.0897757887806282	0.0681427622429365	0.0530844958513213
ALDOC	4.73703240054732	3.36484357455177	3.99639376944125	3.50551020556875	4.47654261643404	4.19161205048587	3.78766854129076	3.89000410163784	4.15932564723032	2.99666459481489	3.5653542724817	4.38133776752841	4.28635660763727	4.15262145478354	4.2658935335668	3.89864853770367	3.17942719467942	4.16688248363077	3.57685648149994	3.08802868013274	4.39731381939652	4.50902387893505	4.18851773613964	4.04421601900922	4.92362436638464	5.03099127560204	3.06549440650737	3.00627581928229	4.49795438470372	3.21353305505309	3.59759165202805	3.46686985084566	3.7135365710147	3.09849821132675	2.85683445243921	3.20844238496487	3.56121819044012	2.95555711773325	3.65698014162603	2.78800793487957	3.50272760260542	2.93987132885422	3.1767854939211	3.42405428068117	2.9315330055202	3.77420041896169	3.02145205862561	2.85360223756881	3.22529487158594
[truncated: 18,914 more rows]
[truncated: 77 more columns]
