# Supplementary material for: Comprehensive analysis of immunogenic cell death-related gene and construction of prediction model based on WGCNA and multiple machine learning in severe COVID-19
Source: Sci Rep. 2024 Apr 11;14:8450. doi: 10.1038/s41598-024-59117-0 (PMC11006847; doi:10.1038/s41598-024-59117-0)
Supplement: Supplementary file 3 — Supplementary Information 2. [file 41598_2024_59117_MOESM3_ESM.txt]

id	C1_Control	C10_Control	C11_Control	C12_Control	C13_Control	C14_Control	C15_Control	C16_Control	C17_Control	C18_Control	C19_Control	C20_Control	C21_Control	C22_Control	C23_Control	C24_Control	C25_Control	C26_Control	C27_Control	C6_Control	C7_Control	C8_Control	C9_Control	P1_Treat	P10_Treat	P11_Treat	P12_Treat	P13_Treat	P14_Treat	P15_Treat	P16_Treat	P17_Treat	P18_Treat	P19_Treat	P2_Treat	P20_Treat	P21_Treat	P22_Treat	P23_Treat	P24_Treat	P25_Treat	P26_Treat	P27_Treat	P28_Treat	P29_Treat	P3_Treat	P30_Treat	P31_Treat	P32_Treat
DPM1	2.60165217391304	3.45876811594203	3.05489855072464	4.69868115942029	4.18594202898551	4.21477536231884	2.53252898550725	4.0034347826087	4.207	2.36011594202899	3.84116304347826	2.69765217391304	2.16689855072464	2.50285507246377	2.21223188405797	2.82642753623188	3.44799275362319	3.03930797101449	3.57907246376812	2.92978985507246	2.16166666666667	3.4173768115942	3.25010869565217	3.37931884057971	4.45814492753623	3.79379710144928	2.75255072463768	3.87576811594203	4.20047826086957	4.17913768115942	3.34157246376812	4.44561594202899	3.94088405797101	4.34040579710145	4.36798550724638	4.61130434782609	3.43155072463768	3.34801449275362	3.3174347826087	4.14681884057971	2.95772463768116	3.47340579710145	4.14275	3.24263043478261	3.05963043478261	4.03544927536232	2.83629710144928	2.8773768115942	1.79992753623188
SCYL3	5.75598550724638	5.33815942028986	5.54828985507246	5.60171014492754	5.27690579710145	5.75414492753623	5.0331884057971	4.88973913043478	5.5036231884058	4.86702898550725	5.32108695652174	5.36047826086957	5.03061594202899	4.60855797101449	5.21652898550725	5.03176811594203	5.05436231884058	5.19900724637681	5.72134782608696	5.09664492753623	5.53813768115942	5.32811594202899	5.35304347826087	5.70109420289855	5.42528260869565	6.21421739130435	5.32860869565217	6.12923188405797	5.68533333333333	5.14858695652174	5.36839855072464	5.02689855072464	4.90155072463768	6.24611594202899	5.40901449275362	5.74491304347826	5.51539130434783	5.57788405797101	5.71855072463768	5.31482608695652	5.21702173913043	5.69980434782609	5.4908115942029	5.04185507246377	5.53936956521739	5.34557971014493	5.21447826086957	5.63336231884058	5.33200724637681
C1orf112	3.69001449275362	3.47172463768116	3.28428985507246	3.36041304347826	3.1703768115942	3.72684057971014	3.56846376811594	3.46104347826087	3.12114492753623	3.37281884057971	3.39721739130435	3.00649275362319	3.63736231884058	3.32028985507246	3.51313768115942	3.52978260869565	3.37381884057971	3.24967028985507	3.3656231884058	3.56123188405797	3.01507246376812	3.189	3.65688405797101	2.94775362318841	3.40089855072464	3.64674637681159	3.15144927536232	3.13530434782609	3.42655072463768	3.26811594202899	3.36614492753623	3.2511231884058	3.77814492753623	2.9703768115942	3.48369565217391	3.59336231884058	3.20169565217391	3.44863043478261	3.76061594202899	3.51702173913043	3.75117391304348	3.36588405797101	3.50635507246377	3.52602898550725	3.35403623188406	3.81320289855072	3.42038405797101	3.1771884057971	3.02505797101449
FGR	8.40310869565218	8.08788405797101	8.33642028985507	7.76649275362319	7.89524637681159	8.74623188405797	8.54160869565217	7.75642028985507	8.87654347826087	8.643	7.82210144927536	8.70720289855073	8.41459420289855	8.39223913043478	8.73904347826087	8.20414492753623	7.86488405797101	8.70484057971015	8.55184057971015	7.96627536231884	8.65759420289855	7.77159420289855	8.59395652173913	8.9971231884058	8.56944927536232	8.44460869565217	8.5974347826087	8.96247101449275	8.93123188405797	8.6091884057971	9.57119565217391	9.01269565217391	7.86957971014493	9.42915942028985	8.63899275362319	8.20152173913043	9.03107246376812	8.6223768115942	8.603	8.44460869565217	8.35876086956522	8.08902898550725	8.37889855072464	8.55184057971015	9.04021739130435	8.53527536231884	9.32105072463768	9.16924637681159	9.78495652173913
CFH	1.27324637681159	2.43777536231884	2.5826231884058	3.85105797101449	2.38052898550725	1.96445289855072	0.916572463768116	1.53025362318841	2.42066666666667	1.98494202898551	3.49499275362319	1.94139130434783	1.16173913043478	1.54030434782609	0.968771739130435	3.46436956521739	2.61702898550725	2.01628985507246	2.9878115942029	1.73092753623188	1.54242753623188	1.67297826086956	2.90534782608696	2.59397101449275	1.53246376811594	2.15552173913043	2.13985507246377	3.39046376811594	2.65115942028985	1.11298550724638	2.50931884057971	1.45404347826087	3.02807971014493	2.95571014492754	2.30750724637681	2.38459420289855	1.04547101449275	2.38768115942029	2.87521014492754	2.78775362318841	1.42076086956522	4.18224637681159	4.0848115942029	2.59194202898551	2.98694202898551	2.08413043478261	1.64301449275362	0.658275362318841	0.804710144927536
FUCA2	3.68250724637681	3.51858695652174	3.81867391304348	4.1216847826087	4.04372101449275	3.82133333333333	3.88146376811594	4.26589855072464	4.44766666666667	4.25102898550725	4.12484782608696	4.09410869565217	3.93615217391304	3.61820289855073	3.9966231884058	3.76734782608696	3.71976086956522	4.30102173913044	4.26733333333333	4.12240579710145	3.63857971014493	4.3933768115942	3.88126086956522	3.70545652173913	4.32815217391304	3.70611594202899	4.36505797101449	3.9966231884058	4.0513768115942	4.29828985507246	4.35427536231884	4.89115942028986	4.34523913043478	3.85515942028985	4.57276811594203	4.34249275362319	3.60705072463768	3.69142028985507	3.76895652173913	4.27402898550725	3.8423768115942	3.6061231884058	3.62775362318841	4.7824347826087	4.43857971014493	4.32257971014493	4.16223188405797	3.92524637681159	3.37953623188406
GCLC	4.45548550724638	4.93047826086956	4.80923188405797	4.53892028985507	5.09821739130435	4.29207971014493	4.99641304347826	4.68465217391304	4.52209420289855	5.23894202898551	4.21341304347826	4.62107246376812	4.70169565217391	5.86159420289855	4.50491304347826	5.09367753623189	5.23233333333333	4.6284347826087	4.14996014492753	5.0741884057971	4.43957971014493	4.27972463768116	4.25810144927536	3.58273913043478	5.471	3.81028260869565	4.46878260869565	4.1451884057971	4.24778260869565	5.66021739130435	4.18097826086957	4.97633333333333	6.41766666666667	3.79757971014493	3.86434782608696	4.37753623188406	5.58381884057971	4.67146376811594	4.23352173913043	6.05933333333333	5.79331884057971	4.42386956521739	4.55620289855072	5.79360869565217	4.23263768115942	5.78734782608696	4.59047826086957	4.09944927536232	3.61852173913043
NFYA	6.14601449275362	5.7345652173913	5.57288768115942	5.27134782608696	5.55128260869565	6.08447101449275	5.44389855072464	5.10336956521739	5.79360869565217	5.81468115942029	5.36630434782609	5.92009420289855	5.51073913043478	5.40140579710145	5.67827536231884	5.50188405797101	5.23068115942029	5.73852898550725	6.06191304347826	5.53734782608696	6.2138115942029	5.61264492753623	5.7898768115942	6.00091304347826	5.61694202898551	6.08817391304348	5.75021739130435	6.16508695652174	6.00796376811594	5.56742028985507	5.75252173913043	5.96102898550725	5.51482608695652	6.05168115942029	5.6896231884058	5.95279710144928	6.15460869565217	5.90315942028985	6.37157246376812	5.91984057971014	6.20367391304348	6.10219565217391	5.86980072463768	5.89368115942029	6.01684057971014	5.73057971014493	5.72215217391304	6.53097101449275	6.30179710144928
STPG1	0.799594202898551	0.808471014492754	1.2253768115942	0.62363768115942	0.178963768115942	0.493826086956522	0.140115942028986	0.211463768115942	0.529123188405797	-0.134297101449275	0.377507246376812	0.625289855072464	-0.133942028985507	0.598173913043478	0.32295652173913	0.784413043478261	0.520369565217391	0.0698405797101449	0.49068115942029	1.1171884057971	1.20624637681159	0.947840579710145	-0.121594202898551	0.840579710144927	0.789601449275362	0.738963768115942	0.918065217391304	0.375782608695652	0.190920289855072	0.580572463768116	0.623253623188406	0.746942028985507	0.381891304347826	0.762202898550725	0.0331449275362319	0.545369565217391	0.23136231884058	-0.086463768115942	0.92304347826087	0.640065217391304	0.0899565217391304	1.09117391304348	0.824797101449275	-0.204724637681159	-0.377239130434783	0.0286086956521739	0.312057971014493	0.33563768115942	-0.0466449275362319
NIPAL3	6.35605797101449	6.12174637681159	6.34965217391304	5.59090579710145	5.78347826086957	5.24791304347826	6.15426086956522	5.93957971014493	5.13098550724638	5.89139130434783	5.56251449275362	5.74491304347826	6.06976086956522	5.8206847826087	5.76184057971014	6.22011594202899	6.15078260869565	5.6714347826087	5.42036231884058	6.25892753623188	6.0700615942029	6.10532608695652	5.9641884057971	5.6779347826087	5.25032608695652	5.84673188405797	5.68700724637681	4.71647101449275	5.4905652173913	5.39305797101449	5.05034782608696	4.33036231884058	5.2246884057971	4.9725	4.8361884057971	5.1748115942029	5.5583768115942	5.56713043478261	5.39435507246377	4.73147826086957	5.76044202898551	5.94896376811594	5.5765652173913	4.87928985507246	5.4298115942029	4.87786956521739	5.38088405797101	5.34234782608696	5.20797101449275
LAS1L	3.89023188405797	4.0141884057971	4.341	3.92975362318841	3.61523188405797	3.43240579710145	4.32836231884058	4.0034347826087	3.50151449275362	3.93828260869565	3.74358695652174	3.92061594202899	4.12151449275362	3.92625362318841	3.98980434782609	4.32676811594203	4.10397826086957	4.11371014492754	3.62486956521739	3.94963043478261	3.81728985507246	4.07415942028986	3.90544927536232	3.26049275362319	3.09992028985507	3.74252173913043	3.63357971014493	3.37404347826087	3.31446376811594	3.64736231884058	3.2274347826087	3.35968115942029	3.1799347826087	3.19642753623188	3.22631884057971	3.34076086956522	3.37720289855072	3.62028985507246	3.165	2.97240579710145	3.12307246376812	3.91046376811594	3.37359420289855	3.12448550724638	3.51439130434783	3.14407971014493	3.38855797101449	3.46214492753623	3.55750724637681
ENPP4	4.79381884057971	5.15626086956522	5.14348550724638	6.67333333333333	5.44	4.76457246376812	3.75186231884058	4.49392753623188	4.634	3.78001449275362	5.29373913043478	4.32257971014493	3.64455072463768	3.55289130434783	3.59336231884058	5.26189855072464	4.84214492753623	4.69819565217391	5.03502898550725	4.69566666666667	4.31896376811594	5.05560144927536	4.5615652173913	4.77214492753623	5.70649275362319	4.88901449275362	4.34471014492754	4.25448550724638	4.49571014492754	5.10847101449275	4.49233333333333	4.76076086956522	5.90339855072464	4.35113043478261	4.90415217391304	5.46989855072464	4.18224637681159	4.27330434782609	4.68760144927536	5.26689855072464	4.41259420289855	5.48552173913043	5.72373188405797	3.90928985507246	4.59331884057971	3.79136231884058	3.78601449275362	2.89552173913043	2.88942028985507
ANKIB1	6.3475652173913	6.00091304347826	6.31249275362319	6.47322463768116	6.14372463768116	6.09192753623188	6.24013768115942	6.05868115942029	5.78928985507246	5.71382608695652	6.32247101449275	6.40373913043478	6.02532608695652	5.77172463768116	5.757	6.31220289855072	6.08242028985507	6.00640579710145	6.17873913043478	6.31639130434783	6.1771884057971	6.19451449275362	5.88957971014493	5.84131884057971	5.7901268115942	6.09163768115942	5.56092028985507	5.70959420289855	5.77624637681159	5.82478260869565	5.95717391304348	5.74833695652174	5.83784057971014	5.74802898550725	6.05553623188406	6.35246376811594	5.78768115942029	5.90511594202898	6.11007246376812	5.68782608695652	5.6269347826087	6.36946376811594	6.3503768115942	5.89044927536232	6.18410869565217	5.73817391304348	5.65232608695652	5.65521014492754	5.41631884057971
CYP51A1	4.32522463768116	3.74673913043478	4.71011594202899	4.60092028985507	3.65774637681159	4.16715942028986	4.76982608695652	4.38929710144928	4.30511594202899	4.24489130434783	4.33978260869565	4.49628985507246	3.81842028985507	3.73052898550725	4.48680434782609	4.56413405797101	4.05176811594203	4.70950724637681	4.68236231884058	4.84613043478261	4.77786956521739	4.22510869565217	3.7684347826087	5.35903623188406	4.62975362318841	5.07152173913043	4.75902898550725	4.66888405797101	4.63065217391304	4.99155072463768	4.3648115942029	5.4905652173913	4.69305797101449	4.27792753623188	4.25746376811594	4.83213043478261	3.86044202898551	4.32298550724638	4.63094927536232	4.81704347826087	4.49897101449275	4.52347826086957	4.68957971014493	5.10046376811594	4.27330434782609	4.33978260869565	5.14666666666667	4.9864347826087	3.90030434782609
KRIT1	5.32691304347826	5.815	5.72797826086957	6.12478260869565	5.88395652173913	5.35671014492754	5.2902463768116	5.39691304347826	5.15276811594203	5.07631884057971	5.43753623188406	5.53584782608696	5.2214347826087	5.25132608695652	5.07173913043478	5.68188405797101	5.66713043478261	5.46534782608696	5.41779710144927	5.65002536231884	5.42878260869565	5.59626086956522	5.23732608695652	5.07598550724638	5.67863768115942	5.63978260869565	5.1409347826087	5.26055797101449	5.40488405797101	5.42634420289855	5.06510144927536	5.31015942028985	5.4545	5.29683333333333	5.33489855072464	5.82704347826087	5.33117391304348	5.46614492753623	5.35903623188406	5.44448550724638	5.35859420289855	5.94392753623188	5.49604347826087	5.27257971014493	5.2238115942029	5.50714492753623	5.03614492753623	4.98821739130435	4.46033333333333
RAD52	2.25853985507246	2.60669565217391	2.45534782608696	2.33605797101449	2.12214855072464	2.2646884057971	2.08683333333333	1.93128985507246	1.6423768115942	2.09994202898551	1.98998550724638	2.17821739130435	2.08998550724638	1.99110869565217	1.70878985507246	2.28775362318841	1.91665217391304	1.65553623188406	2.02405797101449	1.6235	2.63347101449275	1.9981231884058	1.80807246376812	2.82224637681159	2.04776811594203	2.38584057971015	1.56936231884058	1.64365942028986	1.88367391304348	1.79465217391304	1.85602898550725	2.14031884057971	1.27821739130435	1.35904710144928	1.87621739130435	1.73073913043478	1.6273768115942	1.74975362318841	2.38847826086956	2.02302898550725	2.58585507246377	2.39059420289855	2.34320289855072	2.06405072463768	1.10771014492754	2.05068115942029	2.00347826086957	2.07455072463768	1.79992753623188
BAD	3.23170289855072	3.58198550724638	3.63573188405797	3.18133333333333	3.07154347826087	4.0794347826087	3.61663768115942	3.67657971014493	4.14644202898551	3.54391304347826	3.60041304347826	3.35705797101449	3.22798550724638	3.29203623188406	3.77652173913043	3.31228985507246	3.69725362318841	3.4675	3.77324637681159	3.13395652173913	3.35430434782609	3.58424637681159	3.50772463768116	3.34498550724638	3.80159420289855	3.78104347826087	4.24953623188406	4.10678260869565	4.15505072463768	3.6214347826087	4.03340579710145	3.69698550724638	3.82228260869565	4.0875652173913	3.72585507246377	3.4528115942029	4.08633333333333	4.19971014492754	3.75753623188406	3.79020289855072	3.49622463768116	2.81470289855072	3.10626811594203	4.03675362318841	3.56879710144928	4.84851449275362	4.2281884057971	3.50475362318841	3.92779710144928
LAP3	8.77591304347826	6.37471014492754	6.63014492753623	6.62550724637681	6.40655072463768	6.0148115942029	6.9438115942029	7.04013768115942	6.01420289855072	6.70644927536232	6.57944202898551	7.842	7.33126086956522	5.82889855072464	7.13833333333333	6.51241304347826	7.02686956521739	7.01123188405797	7.82360869565217	7.17273913043478	7.98151449275362	6.67580797101449	6.38961594202899	8.57239130434783	5.94173913043478	7.83914492753623	7.63797101449275	7.85789130434783	8.07373913043478	6.69597101449275	6.39522463768116	7.1106884057971	5.76960869565217	8.52314492753623	6.46494202898551	6.30628985507246	6.26891304347826	8.06688405797101	6.74847826086957	6.0564347826087	6.10495652173913	7.32507246376812	8.05608695652174	7.77828985507246	7.52130434782609	5.68066666666667	6.29134782608696	6.66157246376812	5.87922463768116
CD99	4.60779710144928	5.26931884057971	5.43365217391304	5.69672463768116	5.45592753623188	4.64445652173913	5.51681884057971	5.47124637681159	5.44314492753623	6.2005615942029	5.38249275362319	5.20797101449275	5.56092028985507	5.86159420289855	5.99679710144928	6.08513768115942	6.17555072463768	5.36969565217391	5.12465217391304	5.82384057971014	5.18497101449275	5.60198550724638	5.16884782608696	5.39827536231884	5.21134057971014	4.51115942028986	6.54061594202899	5.03778260869565	5.25465217391304	5.3846884057971	6.39321739130435	6.21828985507246	5.84581884057971	4.28926811594203	5.60859420289855	4.75001449275362	5.59732608695652	5.31998550724638	5.1841231884058	5.97294202898551	5.02844927536232	5.15604347826087	4.28460869565217	5.04939130434783	5.33942028985507	5.23924637681159	5.61723188405797	5.06689855072464	5.21476811594203
HS3ST1	-0.765797101449275	1.55665217391304	1.02889130434783	0.551521739130435	-0.00955072463768116	-0.121594202898551	-1.15021739130435	-0.748333333333333	-0.419144927536232	-0.616057971014493	0.896768115942029	-0.135217391304348	0.425855072463768	0.634391304347826	-0.668789855072464	-1.03582608695652	0.160251207729469	1.02131884057971	-1.02998188405797	-0.35677536231884	0.162945652173913	0.298101449275362	0.10168115942029	0.933579710144927	0.073768115942029	0.305514492753623	-3.6661884057971	0.838782608695652	-0.149851449275362	-0.348173913043478	-0.203811594202899	-0.458202898550725	-0.783782608695652	-0.772920289855072	0.425384057971015	0.00027536231884058	-1.03486956521739	-0.456521739130435	0.314304347826087	0.297797101449275	-0.293586956521739	0.408144927536232	0.198108695652174	0.127391304347826	-2.19509420289855	0.557753623188406	-0.304666666666667	0.4435	-0.0466449275362319
AOC1	1.07997101449275	-1.60192028985507	-1.99788405797101	-1.19984782608696	-2.5973768115942	3.60486956521739	-2.30209420289855	0.805492753623188	2.4755652173913	-0.890797101449275	0.679177536231884	-3.23796376811594	1.40365217391304	0.188231884057971	1.31738405797101	-3.41597101449275	-1.43670289855072	-1.08740579710145	-3.30989130434783	-2.1938115942029	2.23097101449275	-2.01382608695652	1.2303768115942	-1.46944927536232	-1.74309420289855	-4.22407246376812	-1.02507246376812	-4.20288405797101	2.08579710144928	2.50910144927536	-2.19188405797101	1.92798550724638	0.935369565217391	4.49088405797101	1.09977536231884	2.54926811594203	1.69091304347826	-0.971297101449275	-3.75410144927536	1.30847826086956	-2.1464347826087	1.74134782608696	2.48101449275362	2.03797101449275	-3.33657971014493	-0.366072463768116	-0.549420289855073	-3.5688115942029	3.67000724637681
WNT16	0.693210144927536	1.32539130434783	0.766782608695652	1.29921739130435	0.475297101449276	-1.04430072463768	-0.819594202898551	0.260521739130435	0.595101449275362	0.274586956521739	0.461724637681159	-1.47523913043478	0.0137246376811594	-0.271934782608696	-0.115507246376812	-1.79491304347826	0.0106050724637679	0.438811594202899	-0.764130434782608	-0.125289855072464	0.197786231884058	0.876826086956522	1.00475362318841	1.94253623188406	-0.35431884057971	0.958532608695652	-2.52359420289855	0.012	-1.03708695652174	-0.0266231884057971	-0.880855072463768	-0.378507246376812	0.0795615942028985	-1.9343768115942	0.99895652173913	-1.30913043478261	-0.744659420289855	-1.1555652173913	0.413630434782609	-1.16492753623188	-1.14973913043478	2.12184782608696	0.671753623188406	-2.98602898550725	0.247144927536232	0.557753623188406	-1.50021739130435	-0.725420289855072	-1.14005797101449
MAD1L1	5.79389855072464	4.99310144927536	5.36313043478261	4.84788405797101	4.67807971014493	4.49920289855072	5.07658695652174	5.18055072463768	4.1760652173913	5.20117391304348	4.7486231884058	4.80923188405797	5.2466884057971	5.41295652173913	4.6748768115942	5.04392028985507	5.08598550724638	5.11807246376812	5.02668115942029	5.19857246376812	5.21702173913043	5.48855072463768	5.26608695652174	4.74779710144928	4.2735	4.41986956521739	4.69286956521739	4.09802898550725	4.39292753623188	4.17588405797101	4.19757971014493	4.22209420289855	4.47203623188406	4.37514492753623	4.81728260869565	4.39923913043478	4.9633768115942	4.55620289855072	4.35363768115942	4.63914492753623	4.59801449275362	4.83691304347826	4.89183333333333	4.44561594202899	5.05268115942029	4.30017391304348	4.59503623188406	4.73593115942029	4.41594202898551
LASP1	7.24492753623188	6.60826086956522	6.55886956521739	5.79331884057971	6.17224637681159	6.73013043478261	6.91081884057971	6.3045652173913	6.30766666666667	6.96844927536232	6.15710144927536	6.63876811594203	6.79878260869565	7.14871014492754	6.8793768115942	6.48025362318841	6.31191304347826	6.6823115942029	6.63486956521739	6.70234057971014	6.97833333333333	6.20794202898551	6.7654347826087	7.12424637681159	6.26363768115942	6.19421739130435	7.06365217391304	6.5144347826087	6.85399275362319	6.58152173913043	7.17436231884058	7.16624637681159	6.42704347826087	7.33346376811594	6.0639347826087	6.05553623188406	6.81386231884058	6.86510869565217	6.60940579710145	6.92933333333333	7.03609420289855	6.17997101449275	5.8963768115942	6.80853623188406	6.94291304347826	6.56782608695652	7.28788405797101	7.32755072463768	7.66439492753623
SNX11	4.3683115942029	4.25102898550725	4.00450724637681	3.60397826086957	3.81459420289855	4.91115942028985	4.12521739130435	3.96566666666667	4.91907246376812	4.61630434782609	4.10572463768116	4.0583768115942	4.43360144927536	4.24765942028985	5.06052173913043	3.83240579710145	3.76815217391304	4.49475362318841	4.80833333333333	4.19868115942029	4.82038405797101	3.71402173913043	4.84833333333333	4.49920289855072	4.47611594202899	4.62450724637681	5.01870289855072	4.90827536231884	4.61217391304348	4.18242028985507	4.79403260869565	4.82702898550725	4.41560144927536	4.93998550724638	4.66399275362319	4.41455072463768	4.80750724637681	4.62450724637681	5.01942028985507	4.62704347826087	4.74540579710145	3.67239492753623	4.19450724637681	5.18548188405797	4.87570289855072	4.83008695652174	5.18769565217391	5.61985507246377	5.6798115942029
TMEM176A	2.72133333333333	0.310210144927536	1.46786956521739	1.97340942028986	-1.14150724637681	0.363898550724638	-1.24629710144928	3.09327536231884	2.8685652173913	-0.296768115942029	2.17779710144928	-1.92729710144928	2.23586231884058	4.40489855072464	3.66028985507246	-0.0475652173913043	2.07436956521739	1.75202173913043	-2.06552173913043	-0.516913043478261	2.35598550724638	-1.37708695652174	2.51317391304348	-0.629057971014493	-0.35431884057971	-2.34747101449275	2.46561594202899	-2.12607246376812	2.71995652173913	3.22907971014493	-0.663913043478261	3.28216666666667	1.96776086956522	3.23955072463768	2.68369565217391	2.37573913043478	3.08049275362319	2.09552173913043	-1.6519347826087	2.56868115942029	0.98631884057971	2.31994202898551	1.00936231884058	4.36798550724638	-0.783449275362319	3.15336231884058	0.796797101449275	-0.667391304347826	0.739898550724638
M6PR	7.51027536231884	7.64701449275362	7.94385507246377	8.13720289855072	7.74317391304348	6.87386956521739	7.63797101449275	8.16504347826087	6.90778985507246	7.36101449275362	7.66678260869565	7.4958115942029	7.58476086956522	7.53057246376811	7.53563043478261	7.74248550724638	8.02117391304348	7.68075362318841	7.51094202898551	7.75142028985507	7.18382608695652	8.18633333333333	7.602	7.41524637681159	7.26434782608696	7.31579710144928	7.26301449275362	6.56314492753623	7.0830652173913	7.2378115942029	7.02121014492754	7.50513043478261	7.1803768115942	6.81779710144928	7.53708695652174	7.25444202898551	6.89913768115942	7.44851449275362	6.88460144927536	6.83627536231884	6.92571014492754	7.66678260869565	7.1814347826087	7.38236231884058	7.2526231884058	7.0148115942029	7.13732608695652	6.61510144927536	6.3066268115942
KLHL13	-0.680144927536232	-0.0365942028985507	0.374485507246377	-0.0426811594202899	-0.347550724637681	-0.796840579710145	-0.752949275362319	0.250333333333333	-1.48982608695652	-0.134297101449275	0.0758840579710145	-0.407688405797101	0.0867536231884058	-0.555434782608696	-0.458014492753623	-0.322927536231884	-0.179978260869565	-0.12672463768116	-1.11507246376812	-0.374420289855072	-0.0426811594202899	0.512115942028985	-0.894826086956522	-0.541217391304348	0.132811594202899	-0.553884057971014	0.289057971014493	-0.926963768115942	0.558702898550725	-1.27113043478261	-0.663913043478261	-0.378507246376812	0.0795615942028985	-0.293586956521739	-0.506434782608696	-1.49140942028986	-0.575623188405797	-0.145202898550725	-1.09723913043478	-1.80325724637681	-0.00955072463768116	-1.98104347826087	-0.918028985507246	-1.65327536231884	-1.69313768115942	-1.26126811594203	0.302666666666667	-1.4635	0.0713333333333333
ICA1	1.02304347826087	1.05823913043478	0.747028985507246	0.892391304347826	1.35904710144928	1.26761594202899	0.584536231884058	1.21358695652174	1.29715942028986	1.80675362318841	1.05757608695652	1.66053623188406	1.18979710144928	0.814094202898551	1.45865217391304	1.55989855072464	1.2440652173913	1.72415217391304	1.1500652173913	1.83389855072464	0.932601449275362	0.802014492753623	1.19291304347826	1.41550724637681	3.04654347826087	1.0618768115942	2.547	1.84479710144928	1.32223913043478	2.20931884057971	1.4366231884058	2.27366304347826	3.48584057971014	1.51382608695652	1.40578260869565	0.0650144927536232	1.65573913043478	0.683119565217391	1.0993768115942	2.88613043478261	2.53252898550725	0.57636231884058	0.778826086956522	1.08595652173913	1.02253623188406	1.22947826086957	1.26563043478261	0.888927536231884	1.31539130434783
ALS2	4.5636884057971	4.26427536231884	4.46515942028986	4.37089855072464	4.27531884057971	4.09755072463768	4.30878260869565	4.30123188405797	3.9066231884058	4.65688405797101	4.11014492753623	4.6156231884058	4.84013768115942	4.23772463768116	4.46584057971014	4.19923188405797	4.30473913043478	4.40849275362319	4.39036231884058	4.36769565217391	4.49897101449275	4.52868115942029	4.22082608695652	3.91769565217391	4.2735	4.41646376811594	4.75066666666667	3.72374637681159	4.27863043478261	4.19533333333333	3.3758115942029	4.38060869565217	3.9608768115942	4.24778260869565	4.50015942028986	4.68651449275362	4.21891304347826	4.76539855072464	4.63801449275362	4.2286231884058	4.42915942028985	4.27660869565217	4.55126086956522	4.62905797101449	4.75676811594203	4.35278260869565	4.47773913043478	4.08404347826087	4.3055652173913
CASP10	6.70644927536232	5.90928985507246	6.00640579710145	5.71382608695652	5.80957246376812	6.19421739130435	6.36685507246377	6.07133333333333	6.24888405797101	5.943	5.92717391304348	6.1363768115942	5.96391304347826	5.79931884057971	5.91075362318841	6.00615942028985	5.89288405797101	5.88957971014493	6.34585507246377	6.12663768115942	6.26000724637681	5.85159420289855	6.04564492753623	6.61744927536232	6.12116666666667	6.56113768115942	6.02826811594203	5.95649275362319	5.93957971014493	6.0211884057971	6.20176811594203	6.00173188405797	5.84778260869565	7.1274347826087	6.17873913043478	5.86608695652174	5.44314492753623	5.97604347826087	6.1758768115942	5.34928985507246	6.00555797101449	5.89014492753623	5.68755797101449	6.22294202898551	5.98601449275362	5.74402898550725	5.99338405797101	6.32671739130435	6.69844927536232
CFLAR	10.200884057971	9.46172463768116	9.44568115942029	9.39184782608696	9.67510144927536	10.4588405797101	9.98320289855072	9.25489855072464	10.4849927536232	10.0336449275362	9.78495652173913	10.2804275362319	9.80095652173913	9.34901449275362	10.0409166666667	9.43766666666667	9.03554347826087	10.0799492753623	10.1431811594203	9.65184782608696	10.3200217391304	9.58465942028986	9.99953623188406	10.3017246376812	10.2442391304348	10.0957608695652	9.98320289855072	10.2601739130435	9.9231231884058	9.98320289855072	10.5859275362319	9.96735507246377	9.28755072463768	10.7023768115942	10.0178768115942	10.4849927536232	10.0957608695652	10.2205362318841	10.5859275362319	9.952	10.2601739130435	10.2804275362319	10.1294710144928	9.98320289855072	10.412152173913	9.70207246376812	10.3017246376812	10.9932608695652	11.4295072463768
TFPI	1.22904347826087	1.94175362318841	1.35789855072464	0.261442028985507	1.76715942028986	1.73326086956522	2.18314492753623	2.03413043478261	2.56146376811594	3.32223188405797	0.485202898550725	2.29888405797101	2.44394927536232	2.39347826086957	2.4544347826087	1.61539130434783	1.77821739130435	2.31042028985507	1.92861594202899	2.8451884057971	2.17779710144928	-0.286985507246377	2.25589855072464	2.1861884057971	2.8255652173913	2.23610144927536	4.53511594202899	3.44914492753623	4.56009420289855	3.00244202898551	3.56540579710145	2.80571739130435	4.48410144927536	2.37655072463768	1.20624637681159	0.945942028985507	3.3716231884058	3.6811231884058	2.62931884057971	3.00667391304348	4.12653623188406	2.79682608695652	2.02963768115942	2.59983333333333	1.78064492753623	2.78508695652174	3.52629710144928	2.03653623188406	3.2955652173913
NDUFAF7	3.89023188405797	4.20804347826087	4.06986956521739	4.68940579710145	4.58078985507246	4.49329710144928	3.60150724637681	4.05371014492754	4.42739130434783	3.92221739130435	4.29676811594203	3.90221739130435	3.96955072463768	3.34815217391304	3.79621739130435	4.06423188405797	4.09150724637681	4.15752898550725	4.16878985507246	4.11033333333333	3.88353623188406	4.55321739130435	4.22082608695652	3.52502173913043	4.50957971014493	4.19327536231884	3.95778260869565	4.45401449275362	4.28408695652174	4.5345652173913	3.83046376811594	4.19504347826087	3.96452173913043	4.03495652173913	4.36798550724638	4.73569565217391	4.31152173913044	4.01605434782609	4.18594202898551	4.57871014492754	4.05901449275362	4.31813768115942	4.67399275362319	4.13796376811594	3.92304347826087	4.13426811594203	3.88621014492754	3.93877536231884	3.72665217391304
RBM5	8.34810869565217	8.19646376811594	8.21034782608696	8.15715942028985	8.13226086956522	8.20929347826087	8.1198768115942	7.94763768115942	7.90394202898551	8.16504347826087	8.22711594202899	8.26239855072464	8.2798115942029	7.93479710144928	8.10623188405797	8.18723188405797	7.96627536231884	8.07373913043478	8.32608695652174	8.06576086956522	8.39489855072464	8.39085507246377	8.24420289855072	8.30985507246377	7.94208695652174	8.46920289855072	7.90985507246377	7.91452898550725	8.09385507246377	7.80580434782609	7.86673188405797	7.70939130434783	7.49663768115942	8.01872463768116	8.06351449275362	8.23704347826087	7.88950724637681	8.01872463768116	8.25350724637681	7.90508695652174	7.95729710144928	8.38342028985507	8.07597101449275	7.72471014492754	8.08607246376812	7.80691304347826	7.8804347826087	8.23210144927536	8.11776086956522
ARF5	2.87689855072464	4.10179710144928	3.90113043478261	3.56397101449275	3.45689855072464	3.92952173913043	3.47284057971014	3.40818115942029	4.08139130434783	3.86846376811594	3.17185507246377	3.94865217391304	3.96311594202899	4.18900724637681	4.27386231884058	3.72750724637681	3.81126086956522	3.95176449275362	3.80404347826087	3.54126086956522	3.16607246376812	3.52411594202899	3.72555072463768	4.02316666666667	3.9766231884058	3.41115942028985	4.36373188405797	3.94852173913043	4.06346376811594	4.16202898550725	3.98475362318841	5.26403623188406	4.18692028985507	4.55235507246377	4.111	3.52152173913043	4.27242028985507	4.03875362318841	3.57126811594203	5.32628985507246	4.08184057971015	2.96763043478261	2.72601449275362	4.12544927536232	3.81842028985507	4.28442028985507	4.13776811594203	3.97959420289855	4.1885652173913
SARM1	3.09096376811594	2.54763768115942	2.64189855072464	2.58515942028985	2.65984057971014	1.61324637681159	3.20113768115942	2.61202173913044	1.44794202898551	2.96257971014493	2.31495652173913	2.75966666666667	3.31714492753623	3.87391304347826	2.65694202898551	3.38661594202899	2.44728260869565	2.50824637681159	1.75753623188406	2.87850362318841	3.24282608695652	3.20657971014493	2.80555072463768	2.88594202898551	2.19294202898551	2.05202898550725	2.01146376811594	1.77039130434783	1.63959057971014	1.92288405797101	2.1891231884058	1.42171376811594	1.39297463768116	1.74447826086957	1.49624637681159	2.09930434782609	2.00757246376812	1.93928985507246	2.39445652173913	2.51807971014493	2.71821739130435	2.45373913043478	2.11204347826087	1.69702173913043	2.55591304347826	2.22042028985507	2.05097101449275	2.9733768115942	2.04776811594203
POLDIP2	5.18794202898551	4.73842028985507	5.06220289855072	4.50190942028985	4.50857246376812	4.89975362318841	5.1816231884058	5.04313043478261	4.98892028985507	5.05091304347826	4.83115942028985	4.80633333333333	4.88055072463768	4.97855072463768	5.00055797101449	4.96871014492754	5.16685507246377	4.84214492753623	4.94123188405797	4.95694202898551	4.7824347826087	4.86314855072464	5.00696376811594	4.67844927536232	4.4635652173913	4.67039130434783	4.99455072463768	4.96475362318841	4.94589855072464	5.00999275362319	5.08245652173913	4.58078985507246	5.1673768115942	4.79295652173913	4.88196376811594	4.53939130434783	5.12347826086956	5.10077536231884	4.88475362318841	4.46017391304348	4.45568115942029	4.4374347826087	4.77266666666667	5.10046376811594	5.0051884057971	5.08847826086957	5.19266666666667	4.93972463768116	5.14420289855072
PLXND1	2.93380434782609	2.99769565217391	3.6755	3.14653623188406	3.07154347826087	1.08088405797101	3.43685507246377	3.24297826086957	2.71298550724638	3.97797101449275	3.10421739130435	3.89475362318841	3.80015217391304	4.35016304347826	4.00935869565217	4.06730434782609	2.71568115942029	3.42533333333333	3.41315942028986	2.81895652173913	2.91323188405797	3.35098550724638	3.40273188405797	2.79792753623188	3.4041231884058	1.6015	3.71767391304348	1.84479710144928	2.20931884057971	3.26279710144928	3.57959420289855	4.11353623188406	2.07304347826087	1.77810869565217	3.19659420289855	2.84954347826087	2.89827536231884	2.20650724637681	2.24585507246377	3.98742753623188	3.16436231884058	1.66421739130435	1.92371014492754	4.4971231884058	3.87242028985507	3.54835507246377	3.42038405797101	4.18224637681159	3.24510144927536
AK2	6.20698550724638	6.42108695652174	6.78553623188406	6.79394927536232	6.50724637681159	5.969	6.6844347826087	6.95570289855072	6.42354710144927	6.70644927536232	6.51121739130435	6.61148913043478	6.72616666666667	6.36721739130435	6.61326811594203	6.89629710144928	6.92801449275362	6.98644927536232	6.43186956521739	6.84539130434783	6.30286231884058	6.87478260869565	6.44791304347826	6.24145289855073	6.65613043478261	6.14279710144928	6.45528985507246	5.90767391304348	5.89696376811594	6.52958695652174	6.04647826086957	6.54683333333333	6.60069927536232	5.80298550724638	6.56517391304348	6.36611594202899	6.29134782608696	6.3343115942029	6.18202898550725	6.1363768115942	6.28482971014493	6.21107971014493	6.11222463768116	6.31667753623188	6.27847826086956	6.29395652173913	6.37197101449275	6.00828985507246	5.61768115942029
CD38	6.67622463768116	3.67386956521739	3.75588405797101	4.10850724637681	4.63669565217391	5.19239130434783	7.0148115942029	4.43222463768116	5.31731884057971	4.90372463768116	5.46028985507246	5.71475362318841	5.39923188405797	4.74923188405797	5.3556231884058	6.05004710144927	5.3836884057971	5.3368768115942	4.79499637681159	5.82384057971014	5.58158695652174	3.56010869565217	5.07853623188406	5.06245652173913	4.22421739130435	4.88571739130435	4.76379710144928	4.89869565217391	3.19552173913043	5.33227536231884	5.57586956521739	4.819	4.26897101449275	4.35747826086957	5.25641304347826	5.88664492753623	4.16949637681159	4.87321014492754	4.93495652173913	3.95760869565217	4.7386231884058	4.34249275362319	4.89652173913043	4.54657971014493	4.95747826086957	3.67865217391304	4.5476884057971	5.2168115942029	5.47497826086957
FKBP4	3.76368115942029	3.49744927536232	3.74079710144928	3.3915	3.37359420289855	4.23045289855073	3.51079710144928	3.47789855072464	3.23992753623188	3.52069565217391	2.95096376811594	3.44028260869565	3.18850724637681	3.6585652173913	3.37480434782609	3.62226811594203	3.69001449275362	3.70305797101449	3.80242028985507	3.42313043478261	3.78052898550725	3.40598550724638	3.62684057971014	5.24689855072464	2.87060869565217	3.70611594202899	3.47563043478261	3.15424637681159	4.39292753623188	3.63985507246377	3.38408695652174	4.31395652173913	3.50307246376812	3.65639130434783	3.50446376811594	3.22176811594203	3.46294202898551	4.71318115942029	3.39872463768116	3.46073913043478	3.32151449275362	4.72936231884058	3.43897826086957	4.22284057971014	3.22828985507246	3.28534782608696	4.34960869565217	3.44730434782609	3.05048550724638
KDM1A	5.66347826086957	5.53314492753623	5.86099275362319	5.73192028985507	5.38547826086957	4.82213043478261	5.77327536231884	5.75098550724638	5.08749275362319	5.52539130434783	5.4828731884058	5.61578260869565	5.81672463768116	5.42903623188406	5.50213768115942	5.83720289855072	5.87602173913043	5.70011594202899	5.19800724637681	5.6689347826087	5.43669565217391	5.83870289855072	5.47124637681159	4.85552173913043	4.94476086956522	5.45409420289855	5.10289130434783	4.79931884057971	4.96673188405797	5.29717391304348	4.78921739130435	4.96972463768116	5.06947826086957	4.56949275362319	5.21110144927536	5.12765217391304	4.9149347826087	5.26584420289855	4.71278985507246	4.17885507246377	4.88166666666667	5.65232608695652	4.9093768115942	4.66910869565217	5.07905072463768	4.99683333333333	5.05115217391304	4.74734782608696	4.80528260869565
RBM6	5.82318115942029	5.97644927536232	5.85159420289855	6.17555072463768	6.0378768115942	5.59939130434783	6.48313768115942	5.32534782608696	5.51944927536232	6.05678260869565	5.73547826086956	6.18575362318841	6.1826231884058	6.43330434782609	5.934	6.86510869565217	5.98433333333333	5.87033695652174	5.51786231884058	6.11007246376812	5.83514492753623	5.82530434782609	5.41317391304348	5.89077536231884	5.57934782608696	5.99504347826087	5.85189855072464	5.62617391304348	5.67395652173913	5.81369565217391	5.59063768115942	5.97267391304348	5.39771739130435	5.67020289855072	5.62978260869565	5.96303623188406	5.81279710144928	6.02613043478261	5.71298550724638	5.67649275362319	6.45644202898551	6.35246376811594	5.57173913043478	5.61465942028986	5.96177536231884	5.77097101449275	5.71454347826087	5.86388405797101	5.7321884057971
CAMKK1	2.66174637681159	2.63126811594203	2.5695652173913	2.16166666666667	2.55076811594203	3.50151449275362	2.78009420289855	2.60724637681159	3.82084057971014	3.10013043478261	2.81497101449275	2.40115942028986	3.08749275362319	3.00649275362319	3.0096231884058	1.70389855072464	1.40023188405797	3.00284057971015	2.68430434782609	2.36433333333333	2.283	2.19597101449275	3.26372463768116	4.00707246376812	2.51669565217391	1.867	3.26727536231884	2.93976086956522	2.60907246376812	2.79579710144928	3.7486847826087	3.19207246376812	2.56492753623188	4.29363768115942	3.27434782608696	2.52457246376812	3.3931884057971	3.17760869565217	3.34355797101449	3.29203623188406	3.09576811594203	2.08776811594203	1.83501449275362	2.66766666666667	3.47863768115942	4.06674637681159	3.4604347826087	3.91575362318841	5.07631884057971
RECQL	5.94213043478261	5.98665217391304	6.17350724637681	7.28533333333333	6.52834782608696	6.36024637681159	5.36630434782609	7.06694202898551	5.97077173913043	5.18860869565217	6.85713043478261	5.33016666666667	5.45268115942029	5.14120289855072	5.17061956521739	5.6179347826087	6.32572463768116	5.94173913043478	6.23584057971014	5.62748550724638	5.3445652173913	6.35805797101449	6.0226231884058	5.90731884057971	5.96453623188406	6.3195652173913	5.2679384057971	5.72134782608696	6.11313043478261	6.25963768115942	5.6345652173913	6.26397101449275	5.89428985507246	5.6028115942029	6.6928115942029	6.70528985507246	5.15855797101449	5.61498550724638	5.79182608695652	5.70461594202899	4.8495	6.46850724637681	6.66350724637681	5.55576811594203	5.52492753623188	5.66159420289855	5.25507246376812	4.68164492753623	4.58811594202899
VPS50	4.99267391304348	5.71063043478261	5.51842028985507	6.24824637681159	5.86630434782609	5.11855072463768	4.39011594202899	5.7911884057971	5.19857246376812	4.50586956521739	5.90546376811594	4.76771739130435	4.41620289855072	4.39260869565217	4.5636884057971	4.90636231884058	5.50408695652174	5.23034782608696	5.46345652173913	5.17108695652174	4.74097826086957	5.9254347826087	5.32210144927536	5.14165217391304	5.38998550724638	5.55405072463768	4.66121739130435	4.50766666666667	5.34485507246377	5.29302898550725	4.89726086956522	5.24327536231884	5.35166666666667	4.45123913043478	5.84741304347826	5.73639130434783	4.71739130434783	4.97401811594203	5.0331884057971	4.97204347826087	4.37315942028985	5.92957246376812	6.07271014492754	5.15924637681159	4.87749275362319	5.1208768115942	4.34057971014493	3.7931884057971	3.09327536231884
ARHGAP33	-0.811246376811594	-0.310652173913043	-0.706688405797101	-1.19984782608696	-0.525826086956522	-1.87384057971014	-0.0017536231884058	-0.512695652173913	-0.93931884057971	-1.04669565217391	-0.523028985507246	-1.84202898550725	0.369521739130435	0.598173913043478	-0.970130434782609	-0.26431884057971	-0.769768115942029	-0.232557971014493	-1.94234782608696	-0.995797101449275	-1.04430072463768	-0.76022463768116	-0.563594202898551	-0.34468115942029	-1.05573913043478	-0.847452898550724	-1.89604347826087	-1.27113043478261	-1.28635507246377	-1.9343768115942	-1.48598550724638	-0.295101449275362	-0.783782608695652	-0.136289855072464	-0.506434782608696	-2.5973768115942	-1.55147826086957	-2.16941304347826	-1.50913043478261	-0.0869420289855072	-1.59913043478261	-2.14472463768116	-1.22605797101449	-0.704072463768116	-0.867572463768116	-0.937376811594203	-0.861804347826087	-0.299014492753623	0.00205797101449275
NDUFAB1	3.10921014492754	3.04640579710145	3.55778260869565	4.02011594202899	3.4675	3.74842028985507	3.64616666666667	3.96771014492754	4.04257971014493	3.47434420289855	3.70947826086957	3.56141304347826	3.15424637681159	2.90311594202899	3.75863768115942	3.52254347826087	3.79949275362319	3.33284782608696	3.53327536231884	3.47510144927536	2.8106231884058	3.16849275362319	3.04247101449275	3.46968115942029	3.83530434782609	3.50772463768116	3.64765217391304	3.46576811594203	3.52502173913043	3.76368115942029	3.50365217391304	4.25649275362319	3.24030434782609	3.33272463768116	3.7946884057971	3.96566666666667	3.4418115942029	3.49908695652174	3.32151449275362	3.45257246376812	3.06289130434783	3.16023188405797	3.55513043478261	3.67271014492754	3.01611594202899	3.76024637681159	3.59097101449275	3.0645652173913	3.08578260869565
PDK4	4.13449275362319	4.25102898550725	4.54439130434783	5.08041304347826	4.85689855072464	2.99655072463768	4.51926086956522	5.41226086956522	5.72134782608696	5.31429710144928	4.96871014492754	5.15626086956522	5.13342028985507	4.1451884057971	5.12302173913043	5.15214492753623	5.0091884057971	5.54089855072464	5.25939855072464	5.20203260869565	3.28038405797101	3.64736231884058	4.46989130434783	3.58644927536232	4.69034782608696	3.65330797101449	3.92826086956522	2.37721739130435	3.64871014492754	4.78724637681159	5.32563043478261	6.03950724637681	3.76595652173913	3.4083768115942	5.35671014492754	4.19891304347826	3.90819565217391	4.80989130434783	4.49920289855072	3.59521014492754	2.92952173913043	3.52904347826087	4.0299347826087	5.46084057971014	5.27076086956522	5.38844927536232	3.99963768115942	4.06573913043478	3.0654347826087
SLC22A16	0.443840579710145	1.90422463768116	1.3971884057971	0.850311594202898	1.73899275362319	0.622260869565217	1.31560869565217	1.24364492753623	1.97850724637681	1.25798550724638	0.802173913043478	1.48294565217391	1.01680434782609	2.08291304347826	1.67333333333333	2.98409420289855	1.20908695652174	3.02134057971014	-0.196869565217391	2.64565942028985	0.512115942028985	2.39913043478261	0.213724637681159	2.39960869565217	3.89666666666667	1.52123188405797	2.52724637681159	2.19378985507246	1.83865217391304	2.43301449275362	1.07857246376812	3.03794202898551	3.05236231884058	1.56075	1.69249275362319	1.34114492753623	1.57427536231884	0.964188405797101	-0.336507246376812	3.87597826086957	2.96502173913044	1.45113043478261	0.622695652173913	3.19032608695652	1.35676811594203	2.72534782608696	3.3255	0.888927536231884	1.15273913043478
ZMYND10	-0.616478260869565	-0.528927536231884	-0.45304347826087	-0.504913043478261	-0.753608695652174	0.363898550724638	0.0909275362318841	0.0953478260869565	-0.467	-0.890797101449275	-0.192782608695652	-0.907086956521739	-0.620949275362319	-0.462507246376812	-0.595442028985507	-0.466217391304348	-0.511978260869565	0.165130434782609	-1.36315942028986	-0.80836231884058	-0.135217391304348	-0.0591956521739131	0.0571376811594203	0.0731594202898551	-0.444410628019324	-0.553884057971014	-1.58511594202899	-1.27113043478261	-1.14360869565217	-1.56695652173913	-0.880855072463768	-1.06357246376812	-1.94810144927536	-0.821655797101449	0.236144927536232	-0.118434782608696	-0.508202898550725	-2.16941304347826	0.0773623188405797	-1.55147826086957	-0.363710144927536	-0.785589371980676	-0.305840579710145	-0.157601449275362	-1.16800724637681	-0.807231884057971	-0.912797101449275	-0.621845410628019	0.328492753623188
SLC25A13	2.90775362318841	2.91868115942029	3.09645652173913	3.37521014492754	2.9893731884058	2.81082608695652	3.06823913043478	3.06226086956522	3.27831884057971	3.35968115942029	3.0294347826087	3.38010144927536	3.43010144927536	3.1763115942029	3.20042028985507	3.32057971014493	2.97394202898551	3.59860869565217	2.9694347826087	3.38100724637681	3.13395652173913	3.40301449275362	3.25010869565217	2.83036231884058	3.96771014492754	3.11932608695652	3.88089855072464	3.16482608695652	2.83573913043478	3.28600724637681	3.1846231884058	3.77195652173913	3.35522826086957	3.15321739130435	2.89063768115942	2.9198115942029	3.12908695652174	3.15278260869565	2.77165217391304	3.37975362318841	3.38010144927536	2.99344927536232	2.98214492753623	3.17831884057971	3.48605797101449	3.6368115942029	3.24313043478261	2.92910144927536	3.18776086956522
ST7	2.54371739130435	2.61024637681159	2.08852173913044	2.59397101449275	2.64955072463768	2.77405797101449	3.38779710144928	2.44863043478261	2.71568115942029	3.07292753623188	2.48084057971014	2.93573188405797	2.78177536231884	2.90761594202899	2.92526086956522	2.93883333333333	3.06734782608696	2.6601884057971	2.48207246376812	3.07623188405797	2.98591304347826	2.20000724637681	2.7615652173913	1.79878985507246	2.83720289855072	2.55961835748792	3.51491304347826	2.65749275362319	2.86422946859903	3.09302898550725	3.37104347826087	2.21063768115942	4.0338115942029	2.38002898550725	2.67411594202899	2.83647826086957	3.42674637681159	3.1934347826087	2.53627536231884	2.54449275362319	3.30121739130435	2.68952898550725	2.35397826086957	2.9208115942029	2.68351449275362	2.71548550724638	2.94910144927536	2.08188405797101	3.24510144927536
CDC27	6.66122101449275	6.94763768115942	6.6944347826087	6.78602898550725	6.99285869565217	6.86889130434783	6.65455072463768	6.82904347826087	6.5505652173913	6.33650724637681	6.75508695652174	6.49730434782609	6.28921739130435	7.21234782608696	6.24951449275362	6.89501449275362	7.04439130434783	6.52713043478261	6.72502898550725	6.66672463768116	6.44342028985507	6.63626086956522	6.57826086956522	6.47459420289855	6.62976811594203	6.96502898550725	6.38785507246377	6.75765942028985	7.04479710144928	6.9591884057971	6.557	6.80376811594203	7.40671014492754	6.42218115942029	6.80504347826087	6.82311594202899	6.76741304347826	6.85542028985507	6.6905	7.25085507246377	6.78119202898551	7.04579710144928	6.91285507246377	6.98133333333333	6.46033333333333	7.08776811594203	6.51882971014493	6.23617391304348	5.76884782608696
SLC4A1	7.94998550724638	9.15934782608696	7.94998550724638	3.76815217391304	9.28755072463768	8.23828985507246	9.18549275362319	7.52976811594203	6.79571014492754	9.81408695652174	8.00763043478261	7.24705072463768	8.18813043478261	10.9188985507246	9.0615652173913	9.20126086956522	10.2442391304348	6.90544927536232	7.63221739130435	8.643	7.53635869565217	6.41667391304348	7.32160869565217	4.50336956521739	7.69992028985507	6.19115579710145	8.01614492753623	7.18332608695652	7.68250724637681	9.42915942028985	7.33923188405797	9.01765217391304	9.952	4.63571739130435	7.43773913043478	4.3525652173913	9.46172463768116	9.04021739130435	7.42897101449275	10.6713333333333	10.1294710144928	7.45510507246377	7.79028260869565	9.86707246376812	7.79449275362319	9.74638405797101	8.91129710144928	7.05072463768116	7.24875362318841
HCCS	3.03060869565217	3.13333333333333	3.42694202898551	3.04813768115942	3.16459420289855	3.10849275362319	2.83573913043478	3.17347101449275	3.30966666666667	3.04654347826087	2.86375845410628	3.19931884057971	2.97953623188406	2.77486231884058	3.35522826086957	2.76497101449275	3.19798550724638	3.2696231884058	3.3838768115942	2.83214492753623	2.95557971014493	3.20199275362319	3.27031884057971	3.24744202898551	3.12596376811594	3.01911594202899	3.19101449275362	3.45760869565217	3.17476811594203	3.48584057971014	3.42038405797101	3.8718115942029	3.58710144927536	3.48849275362319	3.37104347826087	3.32898550724638	3.20521014492754	3.32485507246377	2.91868115942029	3.67431884057971	2.99804347826087	3.14157971014493	3.14224637681159	3.61400724637681	3.24640579710145	3.13426086956522	3.34076086956522	2.98608695652174	2.44809420289855
DVL2	2.35528260869565	1.58280434782609	2.0019347826087	1.69807246376812	1.7264347826087	2.05857971014493	2.05082608695652	1.95990579710145	1.19488405797101	1.88233333333333	1.90869565217391	1.67030434782609	1.66514492753623	2.57607246376812	1.9935	1.5883768115942	1.54285507246377	1.63373913043478	1.74685507246377	1.20874275362319	2.19378985507246	2.01086956521739	2.2646884057971	2.63392753623188	1.23840579710145	2.02371014492754	1.44348550724638	1.10646376811594	2.07710144927536	1.63514492753623	2.08579710144928	2.09626086956522	1.03724637681159	2.35753985507246	1.78715217391304	1.25355072463768	1.1275652173913	1.89442028985507	1.88233333333333	1.93972463768116	1.44958695652174	1.67934782608696	2.2356231884058	1.86198913043478	1.95990579710145	1.03357971014493	2.23009782608696	2.06189855072464	2.68223188405797
UPF1	6.60247463768116	6.20334782608696	6.05805797101449	5.38201449275362	5.76489855072464	6.21456521739131	6.59207246376812	5.94463768115942	6.15426086956522	6.45254710144928	6.00796376811594	6.0126884057971	6.48198550724638	6.67580797101449	6.37396376811594	6.12602898550725	5.85077536231884	6.23976811594203	5.92789130434783	5.92336231884058	6.31052173913043	5.96836956521739	6.04121739130435	6.5268115942029	5.5074347826087	5.61073913043478	6.23823188405797	5.95247826086957	5.92609420289855	5.65134782608696	6.35849275362319	5.96102898550725	5.26305072463768	6.53376811594203	5.51510869565217	5.44736231884058	5.81086231884058	5.98601449275362	5.82417391304348	5.61604347826087	5.93957971014493	5.42474637681159	5.32934782608696	5.65066304347826	6.44478260869565	6.18926811594203	6.39045652173913	6.54683333333333	7.51972463768116
SKAP2	5.47994202898551	6.03283695652174	5.82384057971014	5.79547826086957	6.20542028985507	6.84449275362319	4.98915942028986	5.13407246376812	6.49421739130435	5.82992753623188	5.63005797101449	5.89368115942029	5.09531884057971	5.29742753623188	5.84309420289855	5.26963768115942	4.83008695652174	5.99649275362319	6.35463768115942	5.91326811594203	5.59666666666667	5.11960869565217	5.95649275362319	6.45447826086956	7.21340579710145	5.55867391304348	6.5098115942029	7.44779710144928	6.39839130434783	6.27214492753623	7.16327173913044	7.22040579710145	6.63663768115942	6.92301449275362	5.9701268115942	6.58560869565217	6.1496231884058	6.5663768115942	6.66831884057971	7.17794927536232	6.23378985507246	6.28347826086957	6.42536231884058	6.90875362318841	6.87523913043478	7.39634782608696	4.96673188405797	5.85824637681159	6.18926811594203
SLC25A5	5.98234782608696	5.95772463768116	6.56113768115942	6.43259420289855	6.31089130434782	5.90242028985507	6.75855797101449	7.18860869565217	6.64282608695652	6.47901449275362	6.53485507246377	6.08242028985507	6.62195652173913	6.21689855072464	6.71839855072464	6.65750724637681	7.02686956521739	6.52357971014493	5.96742028985507	6.56982608695652	5.37342028985507	6.68579710144928	6.22130797101449	5.57904347826087	5.96836956521739	5.59626086956522	6.0896884057971	5.385	5.56947826086957	6.39189130434783	5.92789130434783	6.38009420289855	6.35423188405797	5.38153623188406	6.43533333333333	5.94926086956522	5.83810144927536	6.11707246376812	5.46563768115942	5.45592753623188	5.81672463768116	5.68444927536232	5.33068115942029	5.70281884057971	5.64169565217391	5.87678260869565	6.13772463768116	5.4051231884058	5.81026086956522
CCDC109B	4.64079710144927	5.42851449275362	5.54828985507246	5.50063768115942	5.58430434782609	4.44420289855073	5.00807971014493	6.08896376811594	5.16784057971014	5.01942028985507	5.31865942028986	5.17061956521739	5.0166231884058	4.98800724637681	5.03009420289855	5.38272463768116	5.6863731884058	4.94694202898551	5.12036956521739	5.34514492753623	4.97011594202899	5.69181884057971	5.10077536231884	4.9283768115942	5.22021014492754	5.32155072463768	4.73524637681159	4.20198550724638	4.93066666666667	5.05188405797101	4.2585652173913	4.95066666666667	4.78789855072464	4.27863043478261	5.40901449275362	4.97468115942029	4.72936231884058	4.89134782608696	4.71879710144928	4.68088405797101	4.92124637681159	4.89561594202899	5.25208695652174	4.97885507246377	4.64263043478261	5.01354347826087	4.58518115942029	4.53372463768116	3.57079710144928
POLR2J	3.80217391304348	4.23189855072464	4.19947101449275	3.74327536231884	4.31871014492754	4.29828985507246	3.98317391304348	3.97747826086957	4.54376086956522	4.41210144927536	3.49192753623188	3.9698115942029	4.08184057971015	4.80149275362319	4.32442028985507	4.2345652173913	4.52610144927536	4.26644927536232	4.32953623188406	4.00217391304348	3.9063768115942	4.01039130434783	4.27755072463768	4.20624637681159	4.38310144927536	4.33085507246377	4.5566231884058	4.6304347826087	4.66247826086957	4.80335869565217	4.46469565217391	4.68940579710145	5.15105797101449	4.89821739130435	3.83378260869565	4.31921739130435	4.95455072463768	4.64685507246377	4.53704347826087	4.65498550724638	4.73316666666667	4.23263768115942	3.49426086956522	4.6033768115942	3.95220289855072	5.01227536231884	4.41023188405797	4.44751449275362	4.54305797101449
DHX33	3.08538405797101	2.72349275362319	2.84885507246377	2.83278260869565	3.17569565217391	2.85231884057971	3.47434420289855	3.15471014492754	2.90650724637681	3.01428985507246	3.32770289855072	3.26339855072464	3.08749275362319	3.33569565217391	3.06330434782609	3.33639855072464	2.55339130434783	2.98533333333333	2.81695652173913	3.12947826086957	3.33455072463768	3.08826086956522	2.9828115942029	3.07671014492754	3.11260869565217	2.91572463768116	3.0008115942029	2.79302898550725	3.00223188405797	2.98888405797101	3.1846231884058	3.25926086956522	2.99344927536232	3.40176086956522	2.92031884057971	3.38294927536232	3.1348115942029	3.28015942028986	2.89965217391304	3.28178260869565	3.11824637681159	3.14157971014493	3.45340579710145	3.34815217391304	3.46602173913044	3.0705	3.40536231884058	3.64959420289855	3.44833333333333
LIG3	4.98800724637681	4.53142028985507	4.63124637681159	4.57445289855072	4.81240579710145	4.32613043478261	5.19011594202899	4.54892753623188	4.11588405797101	4.8473768115942	4.51665217391304	5.07785507246377	5.1843768115942	4.99825362318841	4.77973913043478	5.54535507246377	4.60480434782609	5.09414855072464	4.52279710144928	5.09531884057971	5.05631884057971	4.85238405797101	4.7509384057971	4.5781884057971	4.71647101449275	4.48184057971014	4.86682608695652	3.91922463768116	4.22615217391304	4.62207246376812	4.39470289855073	4.30040579710145	4.72772463768116	4.35427536231884	4.35581884057971	4.37089855072464	4.54252173913043	4.52279710144928	4.36769565217391	4.74797101449275	4.84214492753623	4.72936231884058	4.75053623188406	4.07392753623188	4.86859420289855	4.13426811594203	4.75775362318841	4.71471014492754	4.52650724637681
RPAP3	4.57150724637681	5.21800724637681	5.138	5.32482608695652	5.35450724637681	5.05876811594203	4.37115217391304	5.15578260869565	4.68760144927536	4.30453623188406	5.05217391304348	4.70755072463768	4.50986231884058	3.96682246376812	4.54305797101449	4.4188115942029	4.77550724637681	5.20284057971014	4.92186956521739	4.57276811594203	4.61630434782609	5.2214347826087	4.93863768115942	4.42230434782609	5.38201449275362	4.95455072463768	4.90046014492754	4.53020289855072	4.79447101449275	5.06245652173913	4.76192753623188	4.80149275362319	5.21723188405797	5.31452173913044	5.22546376811594	5.21492753623188	4.78486594202899	4.96309420289855	4.84263768115942	5.05091304347826	4.80766666666667	5.06876811594203	5.0088115942029	4.66710869565217	4.35234782608696	5.03577536231884	4.61286231884058	3.83311594202899	3.61852173913043
ACSM3	0.874028985507246	3.03378260869565	2.77539855072464	2.77649275362319	2.76694202898551	1.42250362318841	2.66072463768116	2.62810144927536	1.52055072463768	2.90876811594203	3.08786956521739	1.25682608695652	4.04339130434783	2.37436231884058	2.27599275362319	2.48736231884058	2.629	3.57092753623188	0.708528985507246	2.6848115942029	1.52539492753623	2.44968115942029	1.66021739130435	1.25773913043478	2.8255652173913	1.71221739130435	2.79610869565217	1.8931847826087	1.64688405797101	2.78728985507246	0.795905797101449	2.90088405797101	3.22859420289855	1.82715217391304	2.44471014492754	2.21810869565217	2.46734782608696	3.49139130434783	1.28440579710145	3.25668115942029	3.63652898550725	1.06635507246377	1.79192753623188	3.44621739130435	1.27906280193237	3.11555072463768	3.1466884057971	0.998724637681159	0.00205797101449275
AC004381.6	1.03864492753623	-1.39603260869565	0.328826086956522	-0.642239130434783	0.475297101449276	1.10430434782609	1.1218731884058	1.20263768115942	0.595101449275362	0.274586956521739	1.16619565217391	0.385391304347826	0.607949275362319	0.701271739130435	0.449311594202899	1.30760144927536	0.922797101449275	0.562934782608696	0.966876811594203	0.622260869565217	0.779079710144928	-0.122652173913043	0.14204347826087	0.933579710144927	1.73407971014493	1.23401086956522	0.971159420289855	2.53913043478261	1.68789855072464	1.30330434782609	0.757992753623188	1.35978985507246	2.00159420289855	1.84386231884058	0.99895652173913	0.205289855072464	1.1275652173913	0.655594202898551	0.563695652173913	0.966876811594203	1.15449275362319	-0.645579710144928	0.942942028985507	1.19539130434783	0.412594202898551	1.17652173913043	1.0636884057971	0.33563768115942	1.05450724637681
CIAPIN1	3.70253623188406	3.89379347826087	4.20314855072464	3.74476086956522	3.53720289855072	3.50960144927536	4.02011594202899	3.92113768115942	3.70545652173913	3.80296376811594	3.50681884057971	3.67325362318841	3.97344927536232	3.39620289855072	4.14392028985507	4.00150724637681	4.06423188405797	3.78404347826087	3.88714492753623	3.81076811594203	3.5265652173913	3.93389855072464	3.76292753623188	3.36625362318841	3.4676231884058	3.77611594202899	3.7908115942029	3.55469565217391	3.58577536231884	3.53552898550725	3.4141231884058	3.36402173913043	3.30802898550725	3.90188405797101	3.60527536231884	3.5054347826087	3.64272463768116	3.59633333333333	3.42780797101449	2.67971014492754	3.26186956521739	3.37931884057971	3.4571231884058	3.53402173913044	3.61684782608696	3.40273188405797	3.61199275362319	3.42053623188406	3.41115942028985
SPPL2B	2.25053623188406	2.61517391304348	2.6043768115942	2.19089130434783	2.55783695652174	2.40684057971015	3.04654347826087	2.5903768115942	2.04678260869565	2.6411268115942	2.64901449275362	1.97553623188406	2.66072463768116	3.41939130434783	2.65426811594203	2.57273913043478	2.46764492753623	2.16845652173913	2.1235	2.13413043478261	1.85672463768116	2.53059420289855	2.47030434782609	2.86400966183575	2.26968115942029	1.85724637681159	2.45157971014493	1.77039130434783	1.35430434782609	1.95990579710145	2.01449275362319	2.69884057971014	1.08660144927536	2.42265942028986	2.13210144927536	2.12921739130435	2.15439855072464	1.75652173913043	2.08413043478261	3.08853623188406	2.25647826086957	1.2303768115942	2.13436231884058	2.02405797101449	2.39273913043478	1.68044927536232	2.35528260869565	2.24175362318841	2.89215942028985
FAM214B	4.99131884057971	5.54089855072464	4.56234782608696	3.25042028985507	4.54046376811594	4.63784057971014	4.90349275362319	4.16915217391304	4.90784057971014	5.24647826086956	4.84239130434783	4.28740579710145	5.03694202898551	7.11247826086957	5.58492753623188	4.33085507246377	6.80458695652174	4.40849275362319	4.56774637681159	4.77786956521739	4.2035	4.15949275362319	5.1629347826087	4.48655072463768	5.5340652173913	4.13213043478261	5.11723188405797	4.92039855072464	4.85379347826087	4.91886231884058	4.93776811594203	5.16103623188406	5.53614492753623	4.94950724637681	4.65759420289855	3.8	5.44420289855072	4.83923188405797	4.61217391304348	5.90024637681159	6.05257608695652	3.80428985507246	4.24851449275362	6.00891304347826	4.99931884057971	5.44830434782609	5.5074347826087	5.138	5.65763768115942
PRKAR2B	4.75053623188406	6.99377536231884	5.26382608695652	4.41857971014493	7.12086594202898	5.49632608695652	7.66126811594203	7.44779710144928	6.90598550724638	8.13344202898551	4.81679710144927	6.80641666666667	7.21752173913043	7.34627536231884	7.53878260869565	6.74928985507246	7.78915942028986	7.07249275362319	6.69678260869565	8.1346231884058	6.51882971014493	5.08182608695652	6.24824637681159	7.07659420289855	6.7465652173913	6.46413043478261	9.04021739130435	7.06802898550725	7.96278260869565	7.86769565217391	8.67375362318841	6.98479710144928	9.05698550724638	6.83179710144928	6.25292028985507	4.68514492753623	8.04773913043478	7.88582608695652	6.98600724637681	7.45173913043478	8.25136231884058	6.96414492753623	6.40698550724638	6.37864492753623	5.86949275362319	7.17436231884058	7.61452898550725	5.27208695652174	6.85242028985507
MSL3	5.11124637681159	5.20952173913043	5.32628985507246	5.36014492753623	5.83288405797101	5.81697826086956	5.20255072463768	5.35833333333333	6.63141304347826	5.36168115942029	5.14348550724638	5.53013043478261	5.42302898550725	5.23789855072464	5.5340652173913	5.09367753623189	5.11671014492754	5.29649275362319	5.55295652173913	5.37715942028985	5.43972463768116	5.53676811594203	5.42320289855072	5.74320289855072	6.03847101449275	5.49325362318841	5.20895652173913	6.648	6.06640579710145	6.0378768115942	6.02921739130435	5.73976811594203	5.66497101449275	6.54263768115942	5.67679710144928	5.71239130434783	5.96772463768116	5.4298115942029	5.75925362318841	6.08720289855072	5.99575362318841	5.42903623188406	6.33773913043478	6.02204347826087	5.56891304347826	5.82198550724638	5.60670289855072	6.19026086956522	6.30897101449275
CREBBP	7.20231884057971	6.19049275362319	5.68215942028985	5.29465217391304	6.48065217391304	6.7868768115942	7.02578260869565	6.08376811594203	6.22068115942029	6.99423188405797	6.58436956521739	6.62307246376812	6.89449275362319	7.29835507246377	7.02686956521739	6.59175362318841	5.90676811594203	6.65363768115942	6.49691304347826	6.24469565217391	7.11684057971014	6.46850724637681	6.6785652173913	7.23711594202899	6.17250724637681	6.17444202898551	6.55617391304348	6.42435507246377	6.29475362318841	6.25855797101449	7.13928260869565	5.89952173913044	6.1948115942029	6.70379710144928	6.22042028985507	6.42024637681159	6.66013043478261	6.54683333333333	6.91613768115942	6.37434782608696	7.05865217391304	6.37752173913043	6.19573913043478	6.78868115942029	7.07607246376812	6.70811594202899	7.20231884057971	7.62149275362319	8.02221739130435
TSPOAP1	3.20634057971014	2.18268115942029	2.33002898550725	2.63059420289855	2.15127536231884	2.51254347826087	3.00667391304348	2.22086956521739	1.68760869565217	2.34228985507246	2.33828985507246	2.33952173913043	2.16689855072464	3.6368115942029	2.43517391304348	2.76497101449275	2.16957971014493	2.39407608695652	2.338	2.17779710144928	2.92488405797101	2.09626086956522	2.44809420289855	3.80686231884058	1.4545	2.15552173913043	1.82631884057971	2.01146376811594	1.67607246376812	1.96618115942029	1.83746376811594	2.20057971014493	0.746246376811594	2.12244927536232	1.72582608695652	2.70304347826087	1.69091304347826	1.83578260869565	2.17851449275362	2.7411884057971	2.38584057971015	1.93258333333333	1.84667391304348	2.01281884057971	2.88860144927536	1.47505797101449	2.48020289855072	3.03769565217391	3.72665217391304
MPO	1.9816231884058	1.1813768115942	0.986623188405797	1.16814855072464	4.10850724637681	2.28414492753623	1.5883768115942	2.93233333333333	2.66450724637681	4.60308695652174	2.5655652173913	4.2244347826087	2.11749275362319	2.0416884057971	4.65961594202899	6.21421739130435	2.14042028985507	5.75870289855072	2.07736231884058	5.0255652173913	3.29686956521739	1.4358115942029	3.07454347826087	5.7511884057971	6.74283333333333	2.17310144927536	6.20855072463768	4.23636231884058	3.95644202898551	5.37251449275362	2.69542753623188	4.31633333333333	7.70167391304348	4.70365217391304	3.11540579710145	1.8158768115942	4.8361884057971	2.8965652173913	3.31316666666667	5.42395652173913	6.29513043478261	2.20615942028985	4.74734782608696	4.27424637681159	3.74252173913043	3.4675	4.15246376811594	2.53092753623188	3.47244927536232
GCFC2	3.60673913043478	3.75679710144928	4.11730434782609	4.4901884057971	4.22961594202899	3.33955797101449	3.15502898550725	4.13608695652174	3.44747826086957	3.16911594202899	4.22185507246377	3.62384057971014	3.42236231884058	2.6703768115942	3.14589492753623	3.55613768115942	3.80766666666667	3.55021014492754	3.5465652173913	3.77585144927536	3.17855072463768	4.52630434782609	3.90871739130435	2.92910144927536	3.65375	3.84297101449275	3.28015942028986	3.5168115942029	3.66028985507246	3.30121739130435	3.24263043478261	3.07292753623188	3.4928768115942	2.83315942028986	3.9005	4.05718115942029	3.08049275362319	3.38195652173913	3.46191304347826	2.98085507246377	2.77120289855072	3.94834782608696	4.63547826086957	2.49696376811594	3.31294202898551	3.324	2.82439130434783	2.6176884057971	1.81851449275362
WDR54	2.08878260869565	2.52982608695652	2.83760144927536	2.76865217391304	1.81114492753623	1.44544565217391	2.38727536231884	3.02335507246377	1.72111594202899	2.25773913043478	2.18682608695652	2.01684057971014	2.38954347826087	2.84694202898551	2.36345652173913	2.37614492753623	2.89447101449275	1.99677898550725	1.85044202898551	2.63126811594203	1.31624637681159	2.15215942028986	2.651	1.45773913043478	1.64822463768116	1.66479710144928	1.69859420289855	1.14570289855072	1.73073913043478	2.02523913043478	1.55927536231884	1.54110144927536	2.12139130434783	0.641971014492754	1.90483333333333	1.60242028985507	1.46153623188406	1.77379710144928	1.54510144927536	1.51817391304348	1.43304347826087	1.86082608695652	2.02963768115942	1.27821739130435	1.56405072463768	1.56075	1.68098550724638	0.608492753623188	2.02440579710145
CROT	3.01786956521739	3.53494202898551	3.62734782608696	3.86108695652174	3.08231884057971	2.47850724637681	2.46204347826087	2.93502898550725	2.29570289855072	2.34888405797101	3.04142753623188	2.86876811594203	2.59173913043478	2.20633333333333	2.41091304347826	3.0381884057971	3.1493768115942	2.98950724637681	2.86048550724638	3.15424637681159	3.10652173913043	2.68744202898551	2.80247826086957	2.58476811594203	2.46073913043478	3.53442028985507	1.88324275362319	2.74266666666667	2.83573913043478	2.74655072463768	2.22452173913043	2.01878985507246	2.83059420289855	2.48352173913043	2.46659420289855	3.04813768115942	2.283	2.99804347826087	2.87521014492754	2.34247826086957	2.17131884057971	3.4108115942029	3.21424637681159	2.43963768115942	2.87588405797101	2.46936231884058	1.65133333333333	1.73974637681159	1.48371014492754
ABCB4	0.861217391304348	3.29127536231884	3.16482608695652	2.44701449275362	2.30780434782609	1.40184057971014	1.51733333333333	1.6626884057971	0.851217391304348	1.80675362318841	2.19948550724638	1.64732608695652	2.58310144927536	2.32056038647343	2.11204347826087	0.793927536231884	2.0256231884058	3.09538405797101	1.18936231884058	1.98565217391304	2.37813043478261	2.11498550724638	1.90065217391304	1.33565217391304	1.4730615942029	2.82585507246377	0.542768115942029	2.25825362318841	0.568797101449275	1.28152173913043	1.75872463768116	1.17989855072464	0.426652173913043	1.59303623188406	1.75423550724638	1.53063768115942	1.33328985507246	1.38108695652174	1.62665217391304	1.3594347826087	1.83245652173913	1.75872463768116	2.32627536231884	1.92395289855072	0.0250144927536232	2.00159420289855	1.68760869565217	1.29336231884058	1.2838115942029
KMT2E	7.50382608695652	7.23483333333333	7.10102898550725	7.32507246376812	7.27807246376812	7.28788405797101	7.02060869565217	6.95157971014493	6.98133333333333	7.11751449275362	7.2936231884058	7.45871014492754	7.35711594202899	7.12386231884058	7.1191884057971	7.26368115942029	6.90830434782609	7.18753623188406	7.275	7.19905072463768	7.62438405797101	7.30517391304348	7.21121739130435	7.20785507246377	7.16386231884058	7.32688405797101	6.98840579710145	7.13618115942029	7.02121014492754	6.96971739130435	7.1803768115942	6.78468115942029	6.82801449275362	7.18515942028985	7.09586231884058	7.32272463768116	7.11195652173913	7.23546376811594	7.47908695652174	7.07782608695652	7.18515942028985	7.39634782608696	7.35389855072464	7.10473913043478	7.33765217391304	7.0330652173913	7.00410144927536	7.63523188405797	7.32507246376812
RHBDD2	1.45818115942029	1.50407971014493	1.32013043478261	1.25552173913043	1.14714855072464	2.04034057971014	1.88159420289855	1.39104347826087	2.03002898550725	1.80675362318841	1.66589855072464	1.29221739130435	1.71716666666667	1.93644927536232	2.0826231884058	0.951717391304348	1.05027898550725	1.4438115942029	1.69545652173913	1.1171884057971	2.06485507246377	0.716	1.78452898550725	1.81851449275362	1.00626086956522	1.29038768115942	1.32013043478261	3.07376811594203	1.89142028985507	1.63514492753623	2.53455434782609	1.79404347826087	0.858949275362319	2.62285507246377	1.49624637681159	1.64917391304348	2.00757246376812	1.57302173913043	1.64021376811594	1.84744927536232	1.27178260869565	1.15823913043478	1.74527536231884	2.25917391304348	2.14527173913043	1.44890579710145	2.42815217391304	2.84755072463768	3.21992753623188
SOX8	0.307717391304348	0.404384057971015	0.304971014492754	-0.926963768115942	-1.37796376811594	-0.818826086956522	-1.20302173913043	0.124355072463768	-0.882855072463768	-1.00307246376812	-1.63239855072464	-1.09630434782609	-0.527652173913044	-0.755115942028985	-1.43108695652174	-0.774521739130435	0.133768115942029	-1.88042028985507	-2.06552173913043	-0.864275362318841	0.0420797101449275	0.197079710144928	0.433202898550725	1.04289855072464	-2.52696376811594	0.208123188405797	-1.89604347826087	-2.12607246376812	-0.679391304347826	-1.41442028985507	-1.02747826086957	-1.69978985507246	-2.18189855072464	-1.13555072463768	-1.11860144927536	-0.857913043478261	-0.891623188405797	-0.820594202898551	-0.479166666666667	-2.08111594202899	-1.51291304347826	-0.263101449275362	0.622695652173913	-0.105811594202899	-1.26823913043478	-0.807231884057971	-1.14170289855072	-0.0751594202898551	-0.749586956521739
IBTK	6.20698550724638	6.1705652173913	6.39522463768116	6.88558695652174	6.59239130434783	5.98549275362319	6.18647826086957	6.92801449275362	5.91607246376812	5.72610869565217	6.91549275362319	6.04676811594203	6.11630434782609	5.52269565217391	5.88957971014493	6.34467391304348	6.39522463768116	6.11145652173913	6.22294202898551	6.39691304347826	5.93828985507246	6.48414492753623	6.22497101449275	6.08413043478261	5.99742753623188	6.327	5.6896231884058	5.40776811594203	5.68833333333333	6.3503768115942	5.83904347826087	6.35311594202899	5.77232608695652	5.03761594202899	6.75371014492754	6.64708695652174	5.44540579710145	5.75098550724638	5.91815942028985	5.54119565217391	5.3556231884058	6.64282608695652	6.82198550724638	5.63924637681159	5.97077173913043	5.60823913043478	5.52123913043478	5.27563768115942	4.83734057971014
ZNF195	4.21736956521739	3.8418115942029	4.19582608695652	4.72723188405797	4.49897101449275	3.79722463768116	3.52761594202899	4.0468115942029	3.81101449275362	3.35968115942029	4.35321739130435	3.63911594202899	3.72665217391304	3.07454347826087	3.64110144927536	3.72408695652174	4.1216847826087	4.16514492753623	4.25036231884058	4.14260144927536	4.21891304347826	4.37484057971014	3.87715942028986	3.88682608695652	4.00534057971015	4.62734782608696	3.66630434782609	3.6986231884058	3.91331884057971	4.16021739130435	3.99031884057971	3.8368768115942	3.94088405797101	3.78321739130435	4.27369565217391	4.63844202898551	3.82821014492754	4.04063043478261	4.11475362318841	3.74894927536232	3.64502898550725	4.8666231884058	4.76539855072464	3.77702173913043	3.88963405797101	3.99170289855072	3.54631884057971	3.60736231884058	2.75550724637681
MYCBP2	8.91129710144928	8.45045652173913	8.82921739130435	8.62952173913044	8.60768115942029	7.82122101449275	8.95992391304348	8.32204347826087	7.44717391304348	8.73136231884058	8.18402898550725	8.93853623188406	9.16924637681159	8.61582608695652	8.58127536231884	9.28075362318841	8.64631884057971	8.78960869565217	8.30720289855072	9.03330797101449	8.9971231884058	8.59147826086956	8.4754347826087	8.54550724637681	8.27757971014493	8.67502898550725	8.36982608695652	7.73165942028985	7.71539130434783	8.09017391304348	8.06803623188406	7.98969565217391	7.54677536231884	8.08902898550725	7.82801086956522	8.14620289855072	7.90279710144928	8.58127536231884	8.34810869565217	7.78223188405797	8.41853623188406	8.92092753623188	8.53863768115942	7.99572463768116	8.53527536231884	7.97265217391304	8.24875362318841	8.40144927536232	7.66747101449275
FBXL3	6.98734782608696	7.49746376811594	7.31000724637681	7.40521739130435	7.1426884057971	7.50160869565217	6.66672463768116	7.22540942028986	7.44540579710145	6.84539130434783	7.18753623188406	7.02686956521739	6.76466666666667	6.63526086956522	6.88802173913044	6.72421739130435	6.83497101449275	7.1953768115942	7.35331884057971	6.95286956521739	7.13618115942029	7.38514492753623	7.46510144927536	7.27807246376812	7.30326086956522	7.59978260869565	6.95470289855072	7.42175362318841	7.47554347826087	7.10836231884058	7.29314492753623	7.21568115942029	7.32160869565217	7.24824637681159	7.40800724637681	7.35640579710145	7.10340579710145	7.15882608695652	7.46920289855072	6.97833333333333	6.79039855072464	7.46510144927536	7.44304347826087	7.06480434782609	7.43984057971014	7.28310144927536	7.24317391304348	6.77086956521739	7.1426884057971
ITGAL	7.22973913043478	6.54895652173913	6.58189855072464	6.9741884057971	6.84539130434783	6.93650724637681	7.30044202898551	7.15452173913043	6.23122101449275	7.13163768115942	7.12649275362319	7.07094202898551	7.09752173913043	7.98890579710145	6.98369565217391	7.58323188405797	6.52642753623188	6.76508695652174	6.82904347826087	6.80095652173913	7.29594927536232	6.95515942028986	6.99744927536232	7.56005072463768	6.26565217391304	6.24982608695652	6.69179710144927	6.46071014492754	6.54607246376812	6.34544202898551	6.80007246376812	6.57027536231884	5.76344927536232	7.33821739130435	6.66510144927536	6.52426086956522	6.4528768115942	6.73278260869565	6.69715217391304	6.31807246376812	6.79039855072464	6.55329710144928	6.58072463768116	6.89860869565217	7.47597463768116	6.6053768115942	7.0159347826087	7.42357971014493	7.81410144927536
PDK2	2.51179710144928	2.29539855072464	2.5826231884058	1.99147826086957	2.82169565217391	1.73326086956522	3.07736231884058	2.32220289855072	1.97850724637681	3.07994202898551	1.94175362318841	1.98447826086957	2.62328985507246	3.57027536231884	2.54423188405797	2.89640579710145	3.08453623188406	2.07185507246377	1.98565217391304	2.22905797101449	2.26646376811594	1.75236231884058	2.44809420289855	2.14786231884058	0.901260869565217	0.778826086956522	1.94007971014493	1.72111594202899	1.7016268115942	3.14268115942029	2.59282608695652	1.79404347826087	3.02807971014493	1.06020289855072	1.72582608695652	1.50407971014493	3.10452173913043	3.1138115942029	2.02371014492754	2.91286956521739	2.42904347826087	1.94157246376812	2.17896376811594	2.43963768115942	2.52724637681159	2.43777536231884	2.73113768115942	2.22452173913043	2.11314492753623
ITGA3	2.17800724637681	0.615913043478261	1.10323188405797	0.314434782608696	0.500260869565217	0.548536231884058	1.40925362318841	1.04975362318841	0.340590579710145	0.383644927536232	1.20315942028986	0.720159420289855	0.607949275362319	1.00110144927536	0.302666666666667	1.41991304347826	0.69554347826087	0.165130434782609	0.409420289855072	0.41836231884058	1.61357246376812	1.4358115942029	1.56847101449275	1.60649275362319	-0.11668115942029	1.14973913043478	-0.42881884057971	0.627478260869565	0.874666666666667	0.534869565217391	0.757992753623188	0.339601449275362	-0.196623188405797	0.0997427536231883	0.812228260869565	-0.0431449275362318	0.340804347826087	0.732586956521739	0.498971014492754	0.109086956521739	-0.729471014492754	1.15823913043478	1.4333768115942	-0.617028985507246	0.759134057971014	-0.366072463768116	0.812228260869565	0.843891304347826	1.05450724637681
ZFX	7.18449275362319	6.6823115942029	7.39836956521739	6.68195652173913	6.57377536231884	6.61744927536232	6.24507246376812	7.30271014492754	6.50217391304348	6.11868115942029	6.65455072463768	7.01273188405797	6.98518115942029	6.64626811594203	6.83375362318841	6.33159420289855	6.36839130434783	6.6140652173913	6.50414492753623	6.44947826086957	6.48592753623188	6.44178985507246	7.32039130434783	6.59050724637681	7.09039492753623	6.74078260869565	6.32888405797102	6.47285507246377	7.02686956521739	6.36024637681159	6.48353623188406	6.29550724637681	6.86265217391304	6.58628985507246	6.59013043478261	6.68579710144928	6.45617391304348	6.39691304347826	6.62811594202899	6.3093115942029	6.69715217391304	6.63365217391304	6.79394927536232	6.85295652173913	6.74240579710145	6.51778260869565	6.37357971014493	6.19682608695652	6.17747826086956
LAMP2	8.55184057971015	8.80050724637681	8.38234782608696	7.8134347826087	8.16263768115942	8.91129710144928	8.20549275362319	8.17770289855072	8.81963043478261	8.66934782608696	8.04070289855072	8.6816231884058	8.47885507246377	7.96627536231884	8.76184057971014	8.14882608695652	7.81172463768116	8.7835652173913	8.7835652173913	8.30192753623188	8.56944927536232	7.96365217391304	8.5291884057971	8.50968115942029	8.68507246376812	8.84729710144927	8.8838115942029	8.69631159420289	8.71809420289855	8.58127536231884	8.48560869565217	8.56944927536232	8.643	8.7575	8.58289855072464	8.6223768115942	8.76655797101449	8.61228985507246	8.98724637681159	8.48065942028985	8.41311594202899	8.5291884057971	7.71910144927536	8.50220289855072	8.79655072463768	8.82540579710145	8.66934782608696	8.50531884057971	8.76184057971014
ITGA2B	3.09924637681159	5.02480434782609	2.66149275362319	1.26842028985507	5.0363768115942	3.20169565217391	6.60980434782609	6.04805797101449	6.08122463768116	8.0791884057971	3.49786956521739	5.9393115942029	6.82076086956522	6.86166666666667	6.96726086956522	5.81252173913043	6.84959420289855	5.66455072463768	4.23163043478261	6.33286956521739	4.93066666666667	2.1724347826087	4.13508695652174	7.10340579710145	5.87423913043478	4.63094927536232	8.77227536231884	6.26855072463768	6.76741304347826	6.73194927536232	8.07131884057971	7.20414492753623	7.59525	5.74921739130435	4.16155797101449	1.9008115942029	6.9452463768116	6.24179710144928	5.62544927536232	7.12982608695652	7.22540942028986	4.95021739130435	4.20828260869565	5.86760869565217	5.071	5.39691304347826	6.79394927536232	6.08150724637681	7.73882608695652
GDE1	5.10395652173913	5.97294202898551	5.54233333333333	4.99955797101449	5.59939130434783	5.87576811594203	5.58063768115942	5.33553623188406	6.40889855072464	6.15078260869565	5.28788405797101	5.61073913043478	5.90835507246377	7.17910144927536	6.00520289855072	5.47475362318841	6.08242028985507	5.74259420289855	5.61525362318841	5.88785507246377	5.1954347826087	5.14839130434783	5.69647101449275	5.31513043478261	6.35278985507246	5.39976811594203	6.27427536231884	5.97347826086957	5.77894202898551	6.3556884057971	6.00010144927536	6.12478260869565	7.08416666666667	5.8410652173913	5.83640579710145	5.54775362318841	6.689	6.11107246376812	5.86031884057971	6.42473913043478	6.34189855072464	4.96111594202899	5.05723188405797	6.70379710144928	5.90546376811594	7.12603623188406	6.243	5.61665217391304	6.29691304347826
C19orf60	3.85094202898551	4.22747826086957	4.76308695652174	4.63415942028985	3.78999275362319	3.79572463768116	4.38018115942029	4.58811594202899	4.56009420289855	4.33620289855072	4.28841304347826	4.36530434782609	3.80502898550725	4.42958695652174	4.39446376811594	4.56413405797101	4.49920289855072	4.12672463768116	4.43984057971014	3.96472463768116	3.77411594202899	4.00171739130435	4.13508695652174	3.71205797101449	3.98035507246377	4.14239492753623	4.16376811594203	3.41340579710145	3.77585144927536	3.92304347826087	3.63150724637681	3.89475362318841	3.66694565217391	3.37750724637681	4.16155797101449	4.03594202898551	4.20314855072464	4.05441304347826	3.90978260869565	3.73796376811594	3.82271014492754	3.53365942028986	3.80560869565217	4.15326086956522	3.47205797101449	4.25384057971015	4.23884782608696	3.87457246376812	3.43404347826087
OSBPL7	2.53984057971015	1.95257246376812	2.21964492753623	2.24028260869565	1.95140579710145	1.64021376811594	2.54015942028985	2.39528985507246	1.26761594202899	1.81552173913043	2.23363043478261	1.38516666666667	1.9885652173913	2.66102898550725	1.87470289855072	2.57584057971015	1.80339130434783	1.55617391304348	1.65803623188406	2.00925362318841	2.13227173913043	2.78346376811594	2.18440579710145	2.57549275362319	0.250463768115942	0.993152173913044	1.02960144927536	0.504449275362319	1.55284057971014	1.38586956521739	1.27740579710145	1.14213043478261	0.858949275362319	0.919449275362319	1.49624637681159	1.42015942028986	0.919768115942029	1.37152898550725	1.48430434782609	1.54510144927536	1.35182608695652	1.54344927536232	1.79192753623188	1.10465942028985	2.02347101449275	1.22947826086957	1.51475362318841	1.72842028985507	2.0996231884058
MAP3K14	2.64436231884058	2.86104347826087	3.01371014492754	2.47266666666667	2.82671014492754	2.11005797101449	3.12655797101449	2.67855072463768	2.66450724637681	2.91728985507246	2.73323913043478	2.59851449275362	3.22071014492754	3.86597101449275	3.16002898550725	3.04190579710145	2.60271376811594	2.69028985507246	2.30363768115942	2.61185507246377	2.81796376811594	3.11569565217391	2.73909057971014	2.84321014492754	2.03002898550725	1.84873550724638	2.12139130434783	1.99147826086957	1.89142028985507	2.01013768115942	2.61163043478261	2.16939855072464	1.96776086956522	2.43804347826087	2.1583768115942	1.90913043478261	2.46734782608696	2.41046376811594	2.7641884057971	3.08853623188406	2.43517391304348	2.16289855072464	2.49947826086957	2.32089855072464	2.75924637681159	2.59768115942029	2.36901449275362	2.8773768115942	2.56576086956522
AP2B1	7.02822463768116	7.02578260869565	6.96024637681159	6.47497826086957	6.9211884057971	6.64155072463768	7.39634782608696	6.67147826086957	6.14372463768116	7.49663768115942	6.56314492753623	7.03671014492754	7.38236231884058	8.15923188405797	7.05294202898551	7.52051449275362	7.39945652173913	6.75855797101449	6.7411884057971	7.16898550724638	7.10515942028985	6.27315217391304	6.58976086956522	6.78728623188406	6.77704347826087	6.65455072463768	7.25889130434783	6.93030434782609	6.61994202898551	7.04579710144928	6.57249275362319	6.31484057971015	7.33126086956522	6.74240579710145	6.18861594202899	6.1388115942029	7.40318115942029	7.16451811594203	6.91024637681159	6.56840579710145	7.44483333333333	6.74802173913043	6.6110652173913	7.29640579710145	6.93391304347826	7.50639130434783	7.29314492753623	7.31510869565217	6.94872463768116
ZNF263	5.25641304347826	5.34672463768116	5.48831884057971	5.40776811594203	5.05631884057971	4.75547826086957	5.06196376811594	5.25083333333333	4.80710144927536	4.98173913043478	5.45091304347826	5.10217391304348	5.10472463768116	4.9725	5.00605797101449	5.21918115942029	5.32371014492754	4.99204347826087	5.09998550724638	5.16536231884058	5.30346376811594	5.79636231884058	5.34514492753623	5.1515652173913	4.64079710144927	5.20713043478261	4.99079710144928	4.78096376811594	4.98986594202899	4.70416666666667	4.54407246376812	4.61928260869565	4.35786956521739	4.68335265700483	5.08323913043478	4.72230434782609	4.66247826086957	4.7486231884058	4.87684057971015	4.606	4.53063043478261	5.23068115942029	5.39350724637681	4.46878260869565	4.83778985507246	4.67531884057971	4.84497101449275	4.86149275362319	4.56177536231884
SPATA20	3.28402898550725	2.61517391304348	3.11569565217391	2.85607246376812	3.57590579710145	2.69202898550725	3.91089855072464	1.70271739130435	3.01766666666667	0.851014492753623	3.69397826086957	2.74305072463768	3.46022463768116	3.76321739130435	3.60442028985507	2.96228985507246	3.06560869565217	1.26494202898551	3.3044347826087	3.54678260869565	2.87564492753623	2.98608695652174	2.71424637681159	1.02202898550725	0.951717391304348	2.60724637681159	3.28015942028986	1.55121739130435	2.28731884057971	3.30567391304348	2.34778985507246	3.39591304347826	2.71792028985507	1.78852173913043	3.33595652173913	2.90697101449275	2.95931884057971	1.77379710144928	0.620855072463768	2.37060869565217	2.37573913043478	2.45653623188406	3.09553623188406	2.75097826086956	2.31994202898551	3.16792753623188	1.97573913043478	1.90655797101449	2.93998550724638
TNFRSF12A	2.24628985507246	2.26430434782609	1.62524637681159	1.36697826086957	1.58465942028986	3.24967028985507	1.71195652173913	2.42761594202899	2.90650724637681	2.48669565217391	2.47233333333333	2.134	1.7018768115942	1.85789130434783	2.68028985507246	0.935717391304348	1.67210869565217	2.46634782608696	2.79450724637681	1.69357246376812	1.40691304347826	1.91071014492754	3.13553623188406	2.05202898550725	2.18527898550725	2.37108695652174	2.78868115942029	3.19913768115942	2.98888405797101	1.75168115942029	2.33060869565217	2.53350724637681	2.29459420289855	2.61854347826087	2.25626086956522	2.20707971014493	2.26591304347826	1.84788405797101	2.97117391304348	2.05121739130435	1.9885652173913	1.07957971014493	1.45404347826087	2.28236231884058	2.63059420289855	3.55513043478261	3.02335507246377	1.9935	4.07875362318841
MAP3K9	1.87886231884058	1.47902173913043	1.60051449275362	1.02463768115942	0.930659420289855	0.689576086956522	1.78486956521739	0.656876811594203	-0.372101449275362	1.57957246376812	0.503514492753623	1.12588405797101	1.07780434782609	2.13035507246377	1.3971884057971	1.43975362318841	1.20908695652174	1.21486956521739	0.382905797101449	1.34071739130435	1.64707246376812	1.4358115942029	1.49226086956522	1.36075362318841	0.609347826086956	1.26426086956522	0.824579710144927	0.627478260869565	0.146485507246377	0.534869565217391	0.537724637681159	0.257507246376812	-0.526086956521739	0.128623188405797	0.338724637681159	0.257608695652174	0.851826086956522	0.557289855072464	0.413630434782609	0.640065217391304	1.30330434782609	0.437105072463768	0.942942028985507	0.687579710144928	0.910489130434783	0.0286086956521739	0.886688405797101	1.51705797101449	1.08149275362319
RALA	2.63621739130435	3.33657971014493	3.47828985507246	3.63792753623188	3.36978985507246	3.06313043478261	2.85852898550725	3.53147826086957	3.15424637681159	2.90444927536232	3.28551449275362	2.9531884057971	2.71717391304348	2.76134782608696	2.74615942028985	2.95415942028986	2.94469565217391	2.98533333333333	2.87668115942029	3.01786956521739	2.70868115942029	3.4498115942029	3.16347826086957	3.05914492753623	3.59113768115942	3.0235652173913	2.83865217391304	2.92499275362319	3.28568115942029	3.42533333333333	3.2274347826087	4.087	3.21715942028986	3.04142753623188	3.57907246376812	3.20576811594203	2.86136231884058	3.0483768115942	2.92573188405797	3.91769565217391	3.17831884057971	3.19552173913043	3.6935652173913	3.31547826086957	3.03499275362319	3.45642028985507	2.93998550724638	2.93573188405797	2.26147826086957
KDM7A	8.16744927536232	8.29560144927536	8.08607246376812	8.03047101449275	8.30192753623188	8.39617391304348	8.16140579710145	7.89888405797101	8.52314492753623	8.4754347826087	8.13823188405797	8.51115942028986	8.24759420289855	8.00291304347826	8.31118115942029	8.11776086956522	7.94208695652174	8.50531884057971	8.33642028985507	8.25136231884058	8.23447826086957	8.09664492753623	8.4214347826087	8.26105797101449	8.81099275362319	8.50220289855072	8.33642028985507	8.37314492753623	8.11367391304348	8.46805434782609	8.56944927536232	8.22711594202899	8.399	8.25350724637681	8.16384057971015	8.50220289855072	8.6328115942029	7.99813768115942	8.90240579710145	8.59395652173913	8.32352173913043	8.30192753623188	8.07373913043478	8.42960869565217	8.44671014492754	8.48560869565217	8.35755072463768	8.49411594202899	8.35755072463768
AGK	5.1096884057971	4.60878260869565	4.89098550724638	5.11068115942029	4.78811594202898	4.28035144927536	4.94589855072464	4.79424637681159	4.36664492753623	4.51888405797101	4.63971739130435	4.95571014492754	4.76434782608696	4.52014492753623	4.46033333333333	5.21217391304348	5.18894202898551	4.51233333333333	4.33698550724638	4.95910144927536	4.76479710144928	4.58879710144928	4.66666666666667	4.25934782608696	4.00317391304348	4.5203768115942	4.2886231884058	4.05098550724638	4.00534057971015	4.56732608695652	4.24198550724638	4.10072463768116	3.87211594202899	3.46602173913044	4.26121739130435	4.7169347826087	4.15810144927536	4.44336956521739	4.4446231884058	3.99625362318841	3.95919565217391	4.66307971014493	4.71976086956522	4.21810144927536	4.40801449275362	3.89006884057971	4.07352173913043	4.27878260869565	4.13057971014493
ALDH3B1	4.16924637681159	3.99423188405797	4.0586231884058	3.57266666666667	3.83929710144927	3.58815942028985	3.83613043478261	3.82998550724638	4.41473913043478	4.57378260869565	3.51665942028986	4.40489855072464	4.68395652173913	4.52014492753623	4.31840579710145	3.60127536231884	3.73663768115942	4.56127536231884	4.35136231884058	3.92938405797101	4.29757971014493	4.01233333333333	3.96165217391304	3.97684057971014	4.36115217391304	3.18020289855072	4.78550724637681	4.06423188405797	3.89731884057971	3.82998550724638	4.53432608695652	4.49233333333333	4.25073913043478	4.81847826086956	3.73405797101449	3.18591304347826	3.50650724637681	3.77941304347826	3.57907246376812	4.47589130434783	3.98769565217391	2.4451231884058	2.11713768115942	4.19139130434783	4.82322463768116	4.20575362318841	4.47106884057971	4.06397101449275	5.02739130434783
TTC22	3.19626086956522	2.67153623188406	3.19677536231884	3.00649275362319	2.02744927536232	2.63850724637681	2.75255072463768	2.62308695652174	1.77401449275362	2.52182608695652	2.70510869565217	2.8818768115942	3.02608695652174	3.1604347826087	2.75223188405797	2.99057971014493	2.99686956521739	2.51050724637681	2.46417391304348	2.72200724637681	3.20371014492754	2.59444927536232	2.81150724637681	2.28167391304348	1.3596231884058	2.57153623188406	2.32961594202899	1.67333333333333	1.87621739130435	1.58876811594203	1.95501449275362	1.57957246376812	1.84550724637681	2.19346376811594	1.98494202898551	1.92680072463768	1.99214251207729	2.42388405797101	2.7005652173913	1.56979710144928	1.70611956521739	2.84779710144928	2.3919347826087	1.79555072463768	3.01611594202899	2.20523188405797	2.24915942028986	2.55384057971014	3.52823188405797
PHTF2	5.05876811594203	5.25331884057971	5.71098550724638	6.18160869565217	6.17021739130435	5.2956847826087	5.25102898550725	5.9711884057971	5.54089855072464	5.30405797101449	6.0378768115942	5.4605652173913	5.29224637681159	5.19484057971014	5.26028985507246	5.39021739130435	5.49201449275362	5.62245652173913	5.46614492753623	5.76657971014493	5.1598115942029	5.90059420289855	5.7061884057971	5.02344927536232	5.90148188405797	5.55765217391304	5.33710144927536	5.08771739130435	5.53314492753623	5.6896231884058	5.61264492753623	5.52849275362319	5.91465217391304	4.91090579710145	5.74648550724638	6.14601449275362	5.07713768115942	5.532	5.47186956521739	5.95215217391304	5.42302898550725	5.82417391304348	6.06507246376812	5.35801449275362	5.46636231884058	5.4306884057971	5.16760869565217	4.88947826086956	4.55531884057971
FARP2	4.58518115942029	4.04231884057971	4.48527536231884	3.74717391304348	3.71084057971014	3.7295	4.83778985507246	3.88353623188406	3.92524637681159	4.49329710144928	3.92420289855072	4.05560869565217	4.51475362318841	4.64428985507246	4.31515942028985	4.38673188405797	4.20198550724638	4.17588405797101	3.5238115942029	4.21069565217391	4.46989130434783	4.40224637681159	4.14644202898551	3.79775362318841	3.6303768115942	3.76292753623188	3.66397101449275	3.59159420289855	3.11340579710145	3.32151449275362	4.00665942028986	3.73486956521739	3.39821739130435	4.11033333333333	3.55705072463768	3.94439492753623	3.81028260869565	4.4495652173913	3.98110144927536	3.70698550724638	4.31896376811594	4.01879710144927	4.05634057971015	3.92113768115942	4.30673913043478	3.99170289855072	3.98527536231884	4.49897101449275	4.14946014492754
GGCT	2.22648550724638	2.34247826086957	2.42004347826087	3.29422463768116	2.65984057971014	2.67691304347826	2.50375362318841	3.34243236714976	2.77573913043478	2.51228985507246	2.74246376811594	2.39326086956522	2.654	2.14197101449275	2.40403623188406	2.37614492753623	2.9283768115942	2.67252173913043	2.60235869565217	2.80292753623188	1.87768115942029	2.55544927536232	2.38485507246377	2.16845652173913	2.94386956521739	2.92773913043478	2.30292753623188	2.24515942028986	2.42828985507246	2.87172463768116	2.52753623188406	2.8451884057971	3.28216666666667	2.33786956521739	2.65636231884058	2.9005652173913	2.55021739130435	2.48786956521739	2.18378260869565	2.30263768115942	1.93489855072464	2.48786956521739	2.92260869565217	2.04566666666667	2.01926086956522	2.04059420289855	2.01363768115942	1.28244927536232	1.50423188405797
DBF4	3.74750724637681	3.93252173913043	4.08655072463768	4.54252173913043	4.23263768115942	4.27835507246377	3.78346376811594	5.04313043478261	4.01139130434783	3.52428985507246	4.45123913043478	3.88594202898551	3.82204347826087	2.94060869565217	3.50524637681159	3.82321739130435	4.24144927536232	4.06322463768116	3.84809420289855	4.16753623188406	3.51273188405797	4.17409420289855	4.01184057971015	3.67657971014493	3.94620289855072	4.25591304347826	3.45315942028986	3.6986231884058	3.72995652173913	4.31633333333333	3.78155072463768	3.6454347826087	4.35185507246377	3.1171884057971	4.32388405797101	4.47634782608696	3.41808695652174	3.55686956521739	3.68930434782609	3.76061594202899	3.32614492753623	4.46849275362319	4.53230434782609	3.34815217391304	3.48605797101449	3.33220289855072	3.1466884057971	2.8033768115942	2.88070289855072
TBXA2R	-0.31668115942029	-1.13036714975845	-0.746231884057971	-2.8438115942029	-1.14150724637681	-1.87384057971014	0.301536231884058	0.0690289855072464	0.286579710144928	1.13319565217391	-1.14896376811594	0.363521739130435	-0.274072463768116	0.235898550724638	0.868644927536232	-0.322927536231884	0.798275362318841	-1.1623768115942	-0.890797101449275	0.0937101449275361	0.490072463768116	-1.11376811594203	-0.8635	0.426652173913043	-0.572565217391305	0.208123188405797	2.41530434782609	0.886101449275362	1.32223913043478	-0.988333333333334	2.72927536231884	0.36436231884058	0.426652173913043	0.324427536231884	-1.81244927536232	-2.91094927536232	1.15273913043478	0.338724637681159	-0.538277777777778	-0.647557971014493	1.67297826086956	-0.263101449275362	-0.953623188405797	0.263797101449275	-0.663913043478261	-0.0486376811594203	1.48278260869565	1.11816666666667	2.31042028985507
IFRD1	7.08688405797101	7.2006231884058	6.42704347826087	6.63701449275362	7.05472101449275	7.89032608695652	6.33815942028986	6.89039855072464	7.70082608695652	6.82801449275362	7.00527536231884	6.70931884057971	6.5803115942029	6.12891304347826	7.00246376811594	5.78801449275362	6.18926811594203	6.98080434782609	7.55242028985507	6.58227536231884	6.87266666666667	6.43186956521739	7.61831884057971	7.52447826086957	7.96055072463768	7.4958115942029	7.35109420289855	7.66601086956522	7.78664492753623	7.41401449275362	7.66678260869565	7.12603623188406	7.19957971014493	7.45333333333333	7.62892753623188	7.59978260869565	7.5455	7.10340579710145	7.79291304347826	7.40800724637681	7.10265217391304	7.16517391304348	7.09385507246377	7.13327536231884	7.40920289855073	7.68734782608696	7.19197101449275	7.41585507246377	7.52757246376811
COX10	2.9823768115942	2.84694202898551	3.01076086956522	3.07210144927536	3.03930797101449	2.50723188405797	2.74436231884058	2.88691304347826	2.56146376811594	2.72671014492754	2.7255652173913	2.91536231884058	2.93953623188406	2.51344927536232	3.02608695652174	2.93883333333333	3.18041304347826	3.11191304347826	2.87972463768116	3.09096376811594	3.19101449275362	3.18481884057971	3.0705	2.37988405797101	2.46073913043478	2.75286956521739	2.35921014492754	2.31328260869565	2.23036956521739	2.8	2.91884057971015	2.35480434782609	2.43406884057971	1.84386231884058	2.8290652173913	2.92847826086957	2.66094202898551	2.37186956521739	2.7641884057971	2.13035507246377	2.67998550724638	3.34118115942029	3.04346376811594	2.55544927536232	2.75391304347826	2.39598550724638	2.41647826086957	2.35578985507246	2.29844202898551
PAF1	3.4928768115942	3.69698550724638	3.66334782608696	3.27179710144928	2.69315942028985	3.41597101449275	3.45786956521739	3.33220289855072	3.15028985507246	3.67892028985507	2.87060869565217	3.93640579710145	3.81423913043478	3.23198550724638	3.47127536231884	3.46436956521739	3.30747101449275	3.87473913043478	3.49852173913043	3.54391304347826	3.74389855072464	3.19852173913043	3.24223188405797	3.41025362318841	3.02269565217391	3.60020289855072	3.65375	3.85815942028986	3.75828985507246	3.4791884057971	3.38408695652174	3.61500724637681	3.55176811594203	4.48213768115942	2.7696231884058	3.37902173913044	3.57590579710145	3.85815942028986	3.11905797101449	3.24223188405797	3.12307246376812	3.71039130434783	2.51050724637681	3.08768115942029	3.67530434782609	3.13426086956522	3.75863768115942	3.76615217391304	3.92379710144928
VPS41	6.35982608695652	6.96618115942029	6.90392753623188	6.72965217391304	6.40527536231884	5.98665217391304	6.3093115942029	6.39088405797101	6.07163768115942	6.5076231884058	6.18542028985507	6.47536231884058	6.72616666666667	6.31730072463768	6.55788405797101	6.50724637681159	6.52642753623188	6.83951449275362	6.557	6.61789855072464	6.46286956521739	6.60980434782609	6.50686956521739	6.33398550724638	6.42108695652174	6.37969565217391	6.5811231884058	5.94268115942029	6.17192028985507	6.15775362318841	6.00953623188406	6.23721014492754	6.52319565217391	5.87602173913043	6.44902898550725	6.21491304347826	6.30845652173913	6.49013043478261	6.28921739130435	5.94105797101449	6.24682608695652	6.66305797101449	6.03730434782609	6.21657971014493	6.35982608695652	6.42610144927536	5.7901268115942	5.79063043478261	5.53434782608696
ELAC2	5.74678260869565	5.37689855072464	5.86003623188406	5.51810144927536	5.20284057971014	4.57871014492754	5.67168115942029	5.62150724637681	4.83379710144928	5.471	5.1289347826087	5.53584782608696	5.58957971014493	5.53060144927536	5.25557246376812	5.61879710144928	5.63239130434783	5.36079710144928	5.17432608695652	5.59757971014493	5.47242028985507	5.53676811594203	5.33359420289855	4.98707246376812	4.79403260869565	5.15604347826087	4.99079710144928	4.66376811594203	4.77420289855072	5.04021739130435	4.74734782608696	4.53747826086957	4.63844202898551	4.62860144927536	4.91802898550725	4.84713043478261	4.84124637681159	5.06539130434783	4.78114492753623	3.99625362318841	4.72957971014493	5.47214492753623	4.93113768115942	4.55641304347826	4.93553623188406	4.68540579710145	5.11913043478261	4.7651884057971	4.91065217391304
SCIN	0.883659420289855	-0.730869565217391	-0.803159420289855	-0.0275579710144929	-1.21759420289855	-0.224485507246377	0.733050724637681	-1.21508695652174	-0.0867028985507246	-1.04669565217391	-0.748333333333333	-0.223826086956522	0.20663768115942	-1.4418768115942	-1.89786231884058	-0.26431884057971	-0.719144927536232	0.77663768115942	-0.982521739130435	-0.829985507246377	-1.19447463768116	-1.29171014492754	-0.121594202898551	-1.03188405797101	-1.64785507246377	-0.462739130434783	-0.375086956521739	-3.02239130434783	-0.0879565217391304	-0.888028985507246	-0.880855072463768	-1.21600724637681	-1.36924637681159	-1.69860869565217	-0.506434782608696	0.00027536231884058	-1.73947463768116	0.0172898550724638	-1.91382608695652	0.72881884057971	-2.1464347826087	-0.012072463768116	-2.17989855072464	-1.13909420289855	-1.01633333333333	-3.25909420289855	-2.61634782608696	-1.68139130434783	-0.503463768115942
ARSD	4.57425362318841	3.2511231884058	4.18047826086956	3.32996376811594	3.48340579710145	3.94025362318841	3.90188405797101	4.04339130434783	3.47846376811594	3.989	3.74358695652174	4.88524637681159	4.5971231884058	4.23536231884058	4.62228985507246	3.82016666666667	3.01382608695652	3.82252173913043	3.939	3.65330797101449	4.26052173913043	3.06265217391304	3.89239130434783	4.26757246376812	5.02130434782609	3.87835144927536	4.4794347826087	4.48598550724638	4.21974637681159	3.82998550724638	4.07372463768116	4.48440579710145	4.25746376811594	4.93699275362319	3.8283768115942	3.82016666666667	4.05098550724638	4.04302173913043	4.15083333333333	4.03050724637681	4.68210869565217	3.25092753623188	2.6144347826087	4.18828985507246	4.59728985507246	4.28795652173913	4.52913043478261	4.90071014492754	4.76867391304348
PNPLA4	1.38108695652174	1.01363043478261	1.93313043478261	1.11736956521739	1.06522101449275	0.736521739130435	1.24014492753623	1.6575652173913	1.12330434782609	0.678333333333333	1.11773188405797	1.47089855072464	1.7841884057971	1.30184057971015	1.61711594202899	1.19704347826087	1.62874637681159	1.25002898550725	0.745391304347826	1.0781884057971	0.736521739130435	1.38979710144928	1.72517391304348	0.462586956521739	1.74936956521739	0.532826086956522	0.571666666666667	0.012	1.06948550724638	0.980724637681159	-0.369260869565217	1.12010869565217	1.39297463768116	0.661485507246377	0.99895652173913	1.08330434782609	1.15273913043478	0.982717391304348	0.314304347826087	1.15473550724638	1.48255797101449	0.976840579710145	0.965688405797101	1.10465942028985	0.625492753623188	0.993152173913044	0.312057971014493	0.264739130434783	0.402057971014493
ADIPOR2	5.11385507246377	5.08404347826087	4.98070289855072	4.99602173913043	5.02620289855072	4.75152173913043	5.61264492753623	4.81920289855072	5.07253623188406	5.67591304347826	4.76580434782609	5.5061884057971	5.51394927536232	5.59273913043478	5.289	5.61604347826087	5.00750724637681	5.2101884057971	4.86902173913044	5.43340579710145	5.23455072463768	4.53815942028985	4.81111594202899	5.32349275362319	5.46226086956522	5.1598115942029	5.8083768115942	5.34989855072464	5.05460144927536	5.17963768115942	5.7903768115942	5.55765217391304	5.40033333333333	5.57430434782609	4.77214492753623	5.14878260869565	5.54589855072464	5.68865942028986	5.32836231884058	5.86051449275362	5.88365942028986	4.8526231884058	4.98408695652174	5.3846884057971	5.42320289855072	5.35859420289855	5.38523913043478	5.71433333333333	5.71992028985507
PRSS21	0.980996376811594	0.72636231884058	-0.952173913043478	-1.05194202898551	-3.75410144927536	-1.58209057971014	0.624376811594203	0.901492753623188	-1.99657246376812	-1.76876811594203	0.965275362318841	-0.565913043478261	0.314434782608696	-0.848159420289855	-1.24010869565217	-0.221442028985507	-1.13869565217391	-0.282550724637681	-0.956391304347826	-3.69915942028986	-1.35934782608696	-0.451333333333333	-0.707326086956522	-2.8438115942029	-4.28	-1.35210869565217	-0.42881884057971	-4.20288405797101	-1.03708695652174	-1.56695652173913	-2.60010869565217	1.04547101449275	-0.196623188405797	-2.56784057971015	0.0331449275362319	-0.554971014492754	-1.98104347826087	-3.94594202898551	-2.81339130434783	-1.55147826086957	-1.21600724637681	-1.66677536231884	-2.02105797101449	-1.92889492753623	-2.53033333333333	-3.25909420289855	-0.965086956521739	-3.29694202898551	-3.02620289855072
MARK4	1.59711594202899	1.50407971014493	1.09117391304348	1.88836956521739	1.58465942028986	2.31976086956522	1.81872463768116	1.69249275362319	1.78963768115942	1.66127536231884	1.79684782608696	1.09771014492754	1.68386231884058	2.11749275362319	2.03675120772947	1.95863768115942	1.27353623188406	1.12457971014493	0.918264492753623	1.3293115942029	1.43228623188406	1.88645652173913	1.91941304347826	1.64365942028986	0.985217391304348	1.0618768115942	1.86792391304348	1.06386956521739	1.44926086956522	1.58876811594203	2.48065217391304	1.70586231884058	1.64877536231884	1.91919202898551	1.69249275362319	1.89120289855072	1.76745652173913	1.38979710144928	1.21549275362319	2.70399275362319	2.01878985507246	1.7771847826087	1.17273913043478	1.93810869565217	1.61520289855072	1.17652173913043	1.78658695652174	2.29260144927536	2.06807246376812
PROM1	-1.63434782608696	-2.00436231884058	-2.13136231884058	-0.878586956521739	-2.38805072463768	-1.48539371980676	-2.71740579710145	-3.78668115942029	-1.30967391304348	-2.48263043478261	-0.481311594202898	-0.907086956521739	-1.43336956521739	-1.4418768115942	-2.5973768115942	-0.521695652173913	-1.03708695652174	-1.58511594202899	-3.30989130434783	-0.629304347826087	-2.65071739130435	-3.65763768115942	-2.21273913043478	-0.34468115942029	0.250463768115942	-3.19196376811594	-0.42881884057971	-1.51132608695652	-0.452521739130435	0.0214420289855072	-1.16126086956522	-0.585579710144928	0.686086956521739	0.590775362318841	-1.41442028985507	-1.73373913043478	-0.284369565217391	-0.456521739130435	-1.02690579710145	-0.647557971014493	0.317789855072464	-3.42513043478261	-0.674195652173913	-2.61634782608696	-2.06777536231884	-1.26126811594203	-0.304666666666667	-1.36976811594203	-1.38184782608696
CCDC124	1.32605072463768	1.56960869565217	0.747028985507246	0.480833333333333	1.16339492753623	0.747028985507246	1.14933333333333	0.706739130434783	0.90068115942029	0.907626811594203	1.00955797101449	0.878452898550725	0.738271739130435	2.76730434782609	1.05499275362319	1.25380434782609	1.35430434782609	1.02131884057971	0.5155	0.599768115942029	0.395586956521739	0.548536231884058	0.657141304347826	0.90895652173913	-0.0202028985507246	-0.553884057971014	0.289057971014493	-0.335246376811594	1.02517391304348	1.08791304347826	1.41179710144928	2.20773913043478	1.7018768115942	0.196311594202899	0.338724637681159	0.362079710144927	0.889384057971014	1.18607246376812	0.117188405797101	2.97240579710145	0.746246376811594	1.00231884057971	0.802014492753623	1.92395289855072	0.759134057971014	1.87685507246377	1.22904347826087	0.361695652173913	0.00205797101449275
CEACAM21	3.75801449275362	3.72233333333333	3.74528985507246	3.22631884057971	3.85301449275362	4.20852173913043	2.92696376811594	3.00828985507246	4.087	3.61250724637681	3.41761594202899	3.79294202898551	3.53402173913044	3.21353623188406	3.33410144927536	4.02168115942029	2.15333333333333	4.00726086956522	3.92442028985507	3.81867391304348	3.77053623188406	3.49192753623188	3.1143768115942	2.7911884057971	4.03181884057971	4.10420289855072	4.10101449275362	3.91922463768116	4.36664492753623	4.20624637681159	3.35807246376812	4.11353623188406	4.42153623188406	4.99752173913043	3.05404347826087	3.48876811594203	4.16578260869565	3.90168115942029	3.96435507246377	3.89379347826087	4.07123188405797	3.78404347826087	3.13725362318841	3.35705797101449	3.46821739130435	3.55513043478261	3.30360144927536	3.70209420289855	3.86354347826087
PAFAH1B1	5.55247101449275	5.66497101449275	6.06014492753623	5.83352898550725	6.17972463768116	5.53378260869565	5.80150724637681	5.75098550724638	5.69510144927536	6.14192753623188	5.7871231884058	5.94076811594203	6.41028260869565	5.86484782608696	5.82826086956522	6.00615942028985	5.38704347826087	5.61723188405797	5.8408115942029	5.89457971014493	6.04805797101449	5.10583333333333	5.81972463768116	5.92717391304348	6.27350724637681	5.45409420289855	6.21173913043478	5.92282608695652	5.47297101449275	5.80924637681159	6.31730072463768	6.71221739130435	5.63278260869565	5.99247826086957	6.02989855072464	6.26827536231884	5.90835507246377	5.67591304347826	6.26113043478261	6.77126086956522	6.31286231884058	5.58430434782609	6.204	6.03255072463768	6.27746376811594	6.08413043478261	6.17350724637681	6.53776811594203	6.28236956521739
KIAA0100	7.68886956521739	7.27559420289855	7.64902898550725	7.33821739130435	7.26759420289855	6.85938768115942	7.94998550724638	7.7256231884058	6.86749275362319	7.74916666666667	7.36234782608696	7.68734782608696	7.97952173913044	7.77082608695652	7.59597826086957	7.98890579710145	7.4621884057971	7.65734782608696	7.25942028985507	7.61539130434783	7.56195652173913	7.644	7.48786231884058	7.42042028985507	7.06852173913043	6.9591884057971	7.42357971014493	6.61547101449275	6.71080434782609	7.13928260869565	7.11195652173913	6.90727536231884	6.67725362318841	7.15773913043478	7.1953768115942	7.0388115942029	6.95515942028986	7.34421739130435	6.9878768115942	6.37271014492754	7.17620289855072	7.18860869565217	7.02910869565217	7.08173913043478	7.61831884057971	6.92344927536232	7.48040579710145	7.35711594202899	7.2128768115942
GAS7	5.52992753623188	5.31044202898551	5.63546376811594	5.3135652173913	5.36365217391304	6.26000724637681	5.8395652173913	5.17698550724638	6.97791304347826	6.45573188405797	5.11615942028986	6.26963043478261	6.12633333333333	6.06191304347826	6.06277536231884	5.43879710144928	4.68884057971014	6.09102173913043	6.21866666666667	5.48997101449275	6.23211594202899	5.75672463768116	5.90111594202899	6.14372463768116	6.70459420289855	5.32860869565217	6.40527536231884	7.40184782608696	6.62346376811594	6.114	7.2734347826087	6.60902173913044	5.63278260869565	8.13134057971015	5.78689855072464	6.11601449275362	6.17350724637681	6.38478260869565	6.0264347826087	6.2986231884058	6.15710144927536	5.27467391304348	6.41	6.39390579710145	6.94872463768116	5.82285507246377	6.91879710144928	7.59901449275362	8.00650724637681
TRAPPC6A	2.18527898550725	3.33657971014493	3.72555072463768	3.24140579710145	2.68292753623188	1.50046376811594	2.95060144927536	3.19472463768116	3.3165	2.50449275362319	2.91346376811594	2.61409782608696	2.82479710144928	2.80395652173913	2.90775362318841	3.04190579710145	3.48876811594203	3.08384782608696	2.46417391304348	2.98388405797101	1.79747101449275	3.43549275362319	2.71424637681159	1.70263768115942	3.14157971014493	2.57153623188406	2.67252173913043	1.64365942028986	2.62285507246377	2.62308695652174	1.88952173913043	2.70092753623188	3.04582608695652	2.21021739130435	2.62678985507246	1.96953623188406	2.25997101449275	2.28910869565217	1.76715942028986	2.6703768115942	2.74992753623188	1.88017391304348	1.66323913043478	1.8294347826087	1.61520289855072	2.67086956521739	2.09866666666667	1.39364130434783	1.00647826086957
MATK	4.40060869565217	5.30382608695652	5.59533333333333	5.85661594202899	4.11171014492754	3.86561231884058	3.97389130434783	4.80734782608696	3.6254347826087	3.87340579710145	4.53105797101449	4.38310144927536	3.89847101449275	4.92484782608696	3.80626086956522	4.93378260869565	4.85605797101449	3.72911594202899	4.2694347826087	4.03399275362319	3.92668115942029	4.73484057971014	4.5446231884058	3.23539855072464	2.9776231884058	3.45833333333333	3.3915	1.338	3.39907246376812	3.19677536231884	2.87850362318841	3.13202173913044	3.13930434782609	2.25402173913043	3.98949275362319	3.34460869565217	3.17185507246377	3.41831884057971	3.83530434782609	3.00667391304348	3.18281884057971	3.74580434782609	3.0731231884058	3.37992753623188	3.85808695652174	3.50265217391304	2.42815217391304	2.95096376811594	2.99295652173913
CD79B	4.93776811594203	6.20673913043478	6.42473913043478	5.474	5.10928985507246	5.05359420289855	5.87159420289855	5.3763768115942	5.26765217391304	5.24898550724638	5.77894202898551	4.9265	5.4605652173913	5.92789130434783	5.44476811594203	4.5901884057971	5.75297101449275	5.86266666666667	4.84414492753623	5.34168115942029	5.04846376811594	5.25557246376812	5.46197101449275	4.90911594202899	4.47611594202899	5.21247101449275	4.17158695652174	4.76358695652174	4.21974637681159	4.71057246376812	4.53915942028986	4.61928260869565	4.11752898550725	4.21842028985507	5.44230434782609	4.62476086956522	4.52397101449275	5.06718115942029	4.93378260869565	4.21989855072464	4.91065217391304	5.02184057971014	4.62348550724638	5.05091304347826	4.33486956521739	5.28527536231884	5.08041304347826	4.72279710144928	4.47294202898551
ST7L	3.01786956521739	2.52351449275362	2.51019565217391	2.9643768115942	3.11040579710145	3.32086956521739	2.55259420289855	2.66923188405797	3.17095652173913	2.55591304347826	2.91346376811594	3.36498550724638	2.54889855072464	2.4058115942029	2.83446014492754	2.81260144927536	2.6794347826087	2.91194202898551	3.01692753623188	2.79682608695652	3.11675362318841	3.19371014492754	2.64536231884058	3.3351231884058	3.12007246376812	3.62757971014493	2.60002898550725	4.17339130434783	4.12398550724638	2.78728985507246	3.5476231884058	2.71124637681159	3.2966231884058	3.3381884057971	3.24924275362319	3.67602898550725	2.76024637681159	3.2585652173913	3.72891304347826	2.70399275362319	3.05349275362319	3.31172463768116	3.43315217391304	3.45209420289855	3.13910144927536	3.01692753623188	3.15486956521739	3.99702898550725	3.43404347826087
TKTL1	2.02523913043478	2.27705797101449	1.85136231884058	3.12852173913043	1.83036231884058	0.937869565217391	2.24968115942029	1.87938405797101	0.393413043478261	1.31147101449275	0.992057971014493	2.6411268115942	2.28060869565217	1.02625362318841	1.86100724637681	1.54939130434783	2.09669565217391	2.63586956521739	1.24299275362319	2.26695652173913	2.73909057971014	2.15215942028986	1.13733333333333	0.737159420289855	0.374144927536232	1.68163043478261	2.56361594202899	1.06386956521739	2.58389855072464	1.57460869565217	0.37813768115942	1.2930615942029	1.42865217391304	0.196311594202899	0.940673913043478	0.453811594202899	1.05722463768116	2.43750724637681	-0.0605072463768116	0.297797101449275	0.191231884057971	0.269932367149758	-0.0450579710144928	1.10465942028985	0.170695652173913	0.949623188405797	1.04727536231884	1.41626811594203	0.612333333333333
RPUSD1	1.84644927536232	1.75952173913043	1.82757608695652	1.6254347826087	1.26473913043478	1.86040579710145	1.39325362318841	2.06520289855072	2.16615217391304	1.28069565217391	1.95328985507246	0.920811594202898	1.40365217391304	1.58321739130435	1.95293115942029	1.07742028985507	1.3265652173913	1.50423188405797	2.03885507246377	1.12889130434783	1.86518115942029	2.10395652173913	1.92823188405797	2.12184782608696	1.62592753623188	1.45389855072464	1.71335507246377	1.67333333333333	2.3316231884058	0.788760869565217	1.77684057971014	2.7985652173913	1.12973913043478	1.70967391304348	2.33355434782609	1.34114492753623	1.35924637681159	1.4051884057971	1.28440579710145	2.64166666666667	1.10894202898551	1.8084347826087	2.09866666666667	2.2221884057971	1.70279710144928	1.50407971014493	1.84386231884058	1.11816666666667	2.16182608695652
LUC7L	4.15752898550725	4.36689855072464	4.53773188405797	4.91991304347826	4.82104347826087	3.66954347826087	4.95977536231884	4.03072826086956	3.95160144927536	4.52486956521739	4.10155072463768	4.4708768115942	4.72044927536232	4.89336956521739	4.54547101449275	5.08941304347826	4.56732608695652	4.23373913043478	4.01691304347826	4.68088405797101	4.39571014492754	4.41665217391304	4.11126086956522	4.24468115942029	4.32216666666667	4.19971014492754	4.09150724637681	3.80969565217391	3.70386956521739	4.30178260869565	4.20994927536232	4.39630434782609	3.70289130434783	3.82321739130435	3.94413768115942	4.45248550724638	4.19139130434783	4.32636231884058	4.22840579710145	4.62704347826087	4.74307246376812	4.39705797101449	4.5353768115942	4.17544202898551	4.18939130434783	4.25384057971015	4.10420289855072	4.56234782608696	4.14502173913043
CACNA2D2	0.503898550724638	0.0912608695652174	-0.242408212560386	0.64913768115942	-0.19881884057971	-0.405528985507246	0.140115942028986	-0.549579710144928	-0.93931884057971	-0.706688405797101	0.595942028985507	0.0980797101449275	-0.527652173913044	0.973166666666667	-0.552869565217391	1.75652173913043	0.106507246376812	-0.522289855072464	0.611797101449275	0.736355072463768	0.132811594202899	0.478416666666667	-1.54575362318841	0.0241449275362319	-2.0933768115942	-0.746231884057971	-1.4788115942029	-1.27113043478261	-1.4096847826087	-0.888028985507246	-0.289594202898551	-1.21600724637681	-3.14783333333333	-2.20566666666667	-0.881507246376812	0.0650144927536232	-1.21965217391304	-0.971297101449275	0.563695652173913	-2.38805072463768	-1.7030652173913	-0.187782608695652	0.237898550724638	-0.335463768115942	0.526050724637681	-0.458811594202899	-1.88381884057971	0.211463768115942	0.046304347826087
BAIAP3	0.503898550724638	2.51782608695652	1.7351884057971	1.53892753623188	2.08413043478261	0.25881884057971	1.4301884057971	1.60649275362319	1.97225362318841	2.71621739130435	1.37263768115942	0.544898550724638	2.28060869565217	1.77576086956522	1.60963043478261	2.20773913043478	1.28791666666667	2.67252173913043	0.49068115942029	0.987992753623188	0.162945652173913	2.3448115942029	2.7693768115942	3.25442028985507	1.3088115942029	-2.75115942028986	1.71335507246377	0.241028985507246	-0.829217391304348	0.219971014492754	3.11555072463768	1.92173913043478	0.778586956521739	0.520231884057971	1.20624637681159	-0.206608695652174	1.20150724637681	-0.403492753623188	0.725623188405797	-0.009	0.601855072463768	0.727188405797101	0.237898550724638	0.174188405797102	2.25799637681159	1.03357971014493	2.65478985507246	1.43111594202899	3.64018115942029
TSR3	4.00808695652174	4.19814492753623	4.42633333333333	4.24033333333333	3.83401449275362	4.15465942028986	4.15373913043478	4.37591304347826	4.58122463768116	4.12711594202899	4.34157246376812	4.17642028985507	4.20939130434783	4.3055652173913	4.27576811594203	4.26989855072464	4.5766231884058	4.1863768115942	4.2694347826087	4.0875652173913	3.79974637681159	3.80404347826087	4.27863043478261	3.58273913043478	3.83530434782609	3.91815217391304	4.29505797101449	4.20721739130435	4.40510144927536	3.97389130434783	3.87271014492754	4.05773913043478	4.35363768115942	4.33379347826087	4.22594202898551	3.87473913043478	4.2055	4.14089130434783	4.10697826086957	4.11285507246377	3.84809420289855	3.77073913043478	3.69001449275362	4.2468768115942	4.02110144927536	4.63292753623188	4.45990579710145	4.0221884057971	4.11547101449275
PIGQ	3.28216666666667	3.28060869565217	2.82930434782609	2.04227536231884	2.18847826086956	2.62285507246377	3.19931884057971	2.46585507246377	2.77755797101449	2.96744927536232	3.08088405797101	2.11376811594203	2.61607246376812	4.65728985507246	3.26524637681159	2.71424637681159	4.22650724637681	2.38021739130435	2.31626811594203	2.46171014492754	2.28813043478261	2.36707246376812	2.72230434782609	2.7396231884058	2.6663768115942	2.05532608695652	2.42004347826087	1.95863768115942	2.43963768115942	2.23836231884058	2.52753623188406	2.67023188405797	3.27368115942029	2.6041231884058	2.09168115942029	2.0850652173913	3.61269565217391	2.56426086956522	2.05297101449275	2.79531884057971	2.3724347826087	1.75285507246377	2.50540579710145	3.22997101449275	2.8315652173913	2.62484057971015	3.32979710144928	2.67531884057971	3.13576811594203
CRAMP1	2.98731884057971	2.32920289855072	2.55763043478261	2.45263768115942	2.68669565217391	2.06110144927536	3.32248550724638	2.65478985507246	1.92982608695652	3.06891304347826	2.72860869565217	2.49713043478261	3.19315942028985	3.9139347826087	3.00431884057971	3.02107246376812	2.28211594202899	2.19720289855072	2.19294202898551	2.05785507246377	2.94386956521739	2.45720289855072	2.46014492753623	3.38166666666667	2.19972463768116	2.16330434782609	2.35480434782609	2.43852173913043	2.26484057971014	2.0720652173913	3.00991304347826	2.87540579710145	2.42286956521739	3.12966666666667	1.94605797101449	2.55361594202899	2.23246376811594	2.74266666666667	2.37108695652174	2.92236231884058	2.83315942028986	1.71500724637681	2.69653623188406	2.76694202898551	3.05130434782609	2.46204347826087	2.88715942028985	3.43191304347826	3.74079710144928
DNAJC11	3.4604347826087	3.20815942028986	3.35705797101449	3.10772463768116	3.22176811594203	2.56146376811594	3.87457246376812	3.06891304347826	2.85727536231884	3.61250724637681	2.6688115942029	3.63263768115942	3.94733333333333	3.83952173913043	3.64523188405797	3.92889855072464	3.35295652173913	3.6931231884058	3.15857971014493	3.71617391304348	3.46602173913044	3.29952173913044	3.21836231884058	3.51391304347826	3.09302898550725	3.13158695652174	3.18692753623188	2.52324637681159	2.87370652173913	3.20228985507246	3.1345652173913	3.21807246376812	3.05720289855072	2.56426086956522	3.08319565217391	2.9878115942029	3.19677536231884	3.28600724637681	3.11905797101449	2.86501449275362	3.16436231884058	3.4066231884058	3.02792753623188	3.17831884057971	3.47205797101449	2.59768115942029	3.27611594202899	3.52854347826087	3.05048550724638
MYLIP	7.65417391304348	6.70459420289855	6.42024637681159	5.90085507246377	6.54571014492754	7.22147826086957	5.9436231884058	5.84741304347826	6.97279710144928	6.43576811594203	6.18782608695652	7.11375362318841	6.57494202898551	5.86908695652174	6.77898550724638	6.09415942028985	6.12760869565217	6.85788405797101	7.01080434782609	6.16063768115942	7.23255797101449	6.35805797101449	7.00823188405797	7.27392028985507	6.41179710144928	7.31375362318841	6.78468115942029	7.04811594202899	7.27926086956522	6.02388405797101	6.90494927536232	5.61331884057971	6.45995652173913	7.31179710144928	6.76578260869565	6.88763768115942	7.0286231884058	7.25024637681159	7.45748550724638	5.96140217391304	6.62630434782609	7.08988405797101	6.23211594202899	6.7868768115942	7.45572463768116	7.20958695652174	7.15634057971014	6.84584057971014	7.99813768115942
E2F2	4.8314347826087	6.17821739130435	4.19139130434783	2.59680434782609	3.70698550724638	4.71196376811594	5.50213768115942	4.32341304347826	4.43360144927536	4.65688405797101	4.53850724637681	3.91192753623188	5.03694202898551	7.60476086956522	5.07335507246377	4.48859420289855	6.49566666666667	4.15505072463768	3.51519565217391	5.30160869565217	3.74917028985507	2.937	3.91483333333333	4.23189855072464	5.28977536231884	4.09696014492754	4.3123768115942	4.86804347826087	5.00634782608696	4.73102898550725	4.58010869565217	5.04698550724638	5.86334782608696	4.13366666666667	3.81476086956522	3.79520289855072	5.33117391304348	4.23884782608696	4.30040579710145	5.76344927536232	5.62544927536232	4.12894202898551	4.9650652173913	6.50724637681159	4.4514347826087	4.97320289855073	5.17963768115942	5.21276811594203	4.99244927536232
PSMB1	5.33016666666667	5.43879710144928	5.40140579710145	6.54723188405797	6.00282608695652	5.8705652173913	5.78375362318841	6.43124637681159	6.14077173913043	5.26210869565217	6.21272463768116	5.88701449275362	5.37224637681159	5.63788405797101	5.35052173913043	5.8038115942029	6.41179710144928	5.634	5.71354347826087	5.64276811594203	5.08941304347826	5.83410869565217	5.51336231884058	5.43451449275362	6.10802898550725	5.82417391304348	5.36463768115942	5.71326086956522	5.94829710144928	6.06317028985507	5.34414492753623	6.32831884057971	6.16725362318841	5.93060144927536	6.28134782608696	6.33463768115942	5.65915942028986	5.49786956521739	5.44420289855072	5.92254347826087	5.474	5.47214492753623	6.0848115942029	5.59582608695652	5.26931884057971	5.78657246376812	5.27431884057971	5.52539130434783	4.42802898550725
JARID2	6.52911594202899	6.60826086956522	6.38920289855072	5.86266666666667	6.15592753623188	6.36024637681159	6.83857971014493	5.91414492753623	5.94105797101449	7.0311231884058	6.05168115942029	6.79968115942029	6.91228985507246	6.61063405797101	6.88117391304348	6.54297826086957	6.22167391304348	6.7475652173913	6.47459420289855	6.50492753623188	6.49092753623188	6.268	6.51645289855072	6.28639130434783	6.11923913043478	5.95858695652174	6.73278260869565	5.72134782608696	5.93582608695652	6.12760869565217	6.67982608695652	6.268	6.4214347826087	5.67734782608696	6.06640579710145	6.01586231884058	6.58072463768116	5.7823115942029	6.56750724637681	5.53813768115942	6.29096376811594	6.042	4.77266666666667	5.80042028985507	6.54134782608696	6.66750724637681	6.78204710144928	6.33815942028986	7.28788405797101
CDKL5	4.87089492753623	4.40989855072464	3.96844927536232	3.42707246376812	3.70698550724638	4.73616666666667	4.0659384057971	3.32827536231884	4.60366666666667	4.68010144927536	3.51465217391304	4.71495652173913	4.66639855072464	4.18615942028985	4.75833333333333	4.07352173913043	3.27226086956522	4.31813768115942	4.3808115942029	4.00726086956522	4.87810144927536	3.59077536231884	4.47634782608696	4.23772463768116	4.94615942028985	4.80923188405797	4.90984057971014	4.93998550724638	4.51644202898551	4.2413768115942	4.8163115942029	4.5203768115942	4.77240579710145	5.41424637681159	4.16915217391304	4.19251811594203	4.70791304347826	4.7169347826087	5.24361956521739	4.86116666666667	5.0255652173913	4.21736956521739	3.85933333333333	4.45028260869565	4.82322463768116	5.1631884057971	5.27669565217391	5.42928985507246	5.81972463768116
CDK11A	3.04423188405797	3.10086956521739	4.26085507246377	3.41849275362319	3.66052898550725	3.85094202898551	3.67471014492754	3.40194202898551	3.96275362318841	3.89457971014493	3.4701884057971	3.71767391304348	4.0338115942029	3.53265217391304	3.71617391304348	3.9416231884058	3.41215942028985	3.99442028985507	3.82759420289855	3.54807971014493	3.78734782608696	3.88665217391304	3.49252173913043	4.35511594202899	3.25227536231884	4.19110144927536	3.78497101449275	4.04339130434783	3.81244927536232	3.65330797101449	3.58815942028985	3.5452077294686	4.29613043478261	4.65921014492754	3.8283768115942	3.89457971014493	3.94413768115942	4.34157246376812	3.89607246376812	4.26247826086956	3.79269565217391	4.06113768115942	3.22859420289855	3.22176811594203	3.92442028985507	3.89995652173913	3.84961594202899	4.20892753623188	4.62876811594203
NADK	8.42960869565217	7.62149275362319	7.56650724637681	6.42969565217391	7.11536956521739	8.34173913043478	7.98631884057971	7.18282608695652	7.87772463768116	8.10146376811594	7.31055072463768	7.96055072463768	7.9258115942029	7.73086956521739	8.22447826086957	7.09586231884058	7.07469565217391	7.96627536231884	8.09664492753623	7.38955072463768	8.53383333333334	6.7611884057971	8.07706521739131	8.82921739130435	7.51972463768116	7.97686956521739	8.15602898550725	8.17533333333333	8.37727536231884	7.63735507246377	8.08188405797102	7.69489855072464	7.2847463768116	8.52023188405797	7.5543768115942	7.48171014492754	8.29927536231884	8.08398550724638	8.13226086956522	7.48847826086956	7.98151449275362	7.60744927536232	7.66678260869565	8.27298550724638	8.33642028985507	7.77557971014493	8.47885507246377	8.78960869565217	9.0454347826087
DLEC1	0.307717391304348	0.525688405797101	0.937601449275362	1.25552173913043	1.2505652173913	0.107847826086957	0.576057971014493	-0.0442898550724638	1.06979710144928	0.950840579710145	1.11773188405797	0.828434782608696	1.35482608695652	2.06828985507246	0.937333333333333	1.2688115942029	0.939565217391304	0.350942028985507	0.166086956521739	0.377945652173913	0.555434782608696	0.260268115942029	0.917210144927536	0.887536231884058	0.968268115942029	-0.952702898550725	0.689576086956522	-0.335246376811594	-0.829217391304348	0.534869565217391	0.37813768115942	0.406739130434783	0.686086956521739	0.47136231884058	-0.506434782608696	0.103246376811594	-0.428115942028986	-0.299014492753623	0.350688405797101	1.22223188405797	0.623445652173913	0.0515217391304348	0.872297101449275	0.0656739130434784	0.867985507246377	0.0286086956521739	0.633173913043478	1.70279710144928	1.03127536231884
CYTH3	3.15828985507246	3.25552173913043	3.07354347826087	2.56821739130435	2.29758695652174	2.45115942028986	2.49802898550725	2.53913043478261	2.56146376811594	3.07994202898551	2.45560869565217	3.2851231884058	2.80428985507246	2.91092753623188	2.50988405797101	3.30966666666667	2.69346376811594	2.73228260869565	2.92952173913043	2.5826231884058	3.12947826086957	3.05069565217391	2.82439130434783	2.45857971014493	2.39960869565217	1.68163043478261	2.54	2.09866666666667	2.49777536231884	2.24968115942029	2.71568115942029	2.9776231884058	3.11650724637681	2.50626449275362	2.81402173913043	2.43280434782609	2.89827536231884	2.55294202898551	3.4791884057971	2.87540579710145	2.64818115942029	3.32168115942029	2.5510652173913	3.05985507246377	3.54210144927536	2.74783333333333	3.19132608695652	3.43191304347826	3.52823188405797
ADAM22	2.54672463768116	2.61517391304348	2.9678115942029	3.10398550724638	1.99697826086957	1.80189855072464	1.69231884057971	1.87938405797101	1.53953623188406	1.92620652173913	2.09394202898551	2.22242028985507	1.94139130434783	1.85789130434783	2.16450724637681	2.84252898550725	2.58055072463768	1.96953623188406	2.40359782608696	2.51050724637681	2.49089130434783	2.134	2.56505797101449	1.77401449275362	2.39960869565217	2.41018115942029	1.94753623188406	0.166376811594203	2.17911594202899	1.82170289855072	1.58053623188406	1.07895652173913	2.20217028985507	0.919449275362319	1.87621739130435	2.56898550724638	2.29410144927536	2.35497101449275	2.84930434782609	1.56979710144928	2.27563768115942	3.42742391304348	2.19866666666667	1.36003260869565	2.25799637681159	1.73021739130435	1.22904347826087	1.5676884057971	0.804710144927536
SYPL1	3.83530434782609	4.53076811594203	4.68442028985507	4.22533333333333	4.536	4.16915217391304	3.46122101449275	4.07307246376812	4.24302898550725	3.70849275362319	4.45645652173913	3.97514492753623	3.79495652173913	3.75679710144928	3.76477536231884	3.80266666666667	3.81867391304348	4.3274347826087	3.82585507246377	3.91192753623188	3.83731884057971	4.14946014492754	4.21576086956522	3.85094202898551	4.74757246376812	4.04649275362319	3.80266666666667	4.30673913043478	4.02702898550725	4.13449275362319	4.18097826086957	4.27592753623188	4.69305797101449	4.44028985507246	4.19088043478261	3.88146376811594	3.9225652173913	4.12924637681159	4.12544927536232	4.40489855072464	4.07998550724638	4.24765942028985	4.34870289855072	4.32414492753623	4.09086956521739	4.35278260869565	3.93059420289855	4.27061594202899	3.26601449275362
CYB561	2.52378260869565	2.52351449275362	2.68313043478261	2.67634782608696	2.35463768115942	2.47266666666667	2.65115942028985	2.92910144927536	1.20839855072464	2.36527536231884	2.71424637681159	2.17276811594203	2.53275362318841	3.60527536231884	3.10891304347826	2.51139130434783	1.99886231884058	2.25799637681159	2.93446376811594	2.36433333333333	2.62565942028986	1.4358115942029	2.94504347826087	2.23246376811594	0.654702898550725	1.23401086956522	3.23421376811594	0.571666666666667	1.98914492753623	2.09168115942029	1.07857246376812	2.08317391304348	1.91166666666667	3.12140579710145	2.13210144927536	1.95863768115942	1.85098550724638	2.62018115942029	1.81881884057971	2.58444927536232	1.56057971014493	2.08048550724638	2.34320289855072	2.49696376811594	2.42205797101449	1.0656847826087	2.01753623188406	1.61144927536232	1.81851449275362
SPAG9	7.45173913043478	8.0506884057971	7.73007971014493	7.65280434782609	7.58172463768116	7.83747826086957	7.32039130434783	7.29835507246377	7.72199275362319	7.67291304347826	7.70939130434783	7.71014130434783	7.60538768115942	7.19197101449275	7.82285507246377	7.25204347826087	7.0830652173913	7.84651449275362	7.72653623188406	7.64902898550725	7.41976086956522	7.58172463768116	7.96166666666666	7.45390942028986	7.7555652173913	7.66815942028986	7.83348550724638	7.32941304347826	7.80469565217391	7.31055072463768	7.5434347826087	7.32941304347826	7.42697826086957	7.3683115942029	7.71465217391304	7.77642028985507	7.70476811594203	7.47192753623188	7.93742391304348	7.70252173913044	7.59734782608696	7.53405072463768	7.04347826086956	7.12603623188406	7.7404347826087	7.90508695652174	7.53405072463768	7.55242028985507	7.75940579710145
CELSR3	2.36466666666667	0.994594202898551	1.24505797101449	1.31492028985507	1.38613043478261	0.808967391304348	1.43780917874396	1.13213043478261	0.0983804347826087	1.40578260869565	1.24949275362319	1.09771014492754	1.2185652173913	1.72288405797101	0.868644927536232	1.47058695652174	1.10946376811594	0.799594202898551	0.764855072463768	0.492123188405797	1.40691304347826	1.68493115942029	1.0869384057971	1.65553623188406	-0.269543478260869	-0.167115942028985	-1.02507246376812	1.06386956521739	0.339028985507246	0.171369565217391	0.623253623188406	0.468072463768116	0.0233586956521739	0.0702391304347826	0.50631884057971	0.173942028985507	0.387782608695652	-0.122231884057971	1.14257971014493	-0.009	-0.225492753623188	1.11200724637681	1.70251449275362	0.0656739130434784	1.21997463768116	-0.0486376811594203	0.796797101449275	1.21114492753623	1.25552173913043
AASS	1.53217391304348	1.61324637681159	1.72352173913043	1.58112801932367	1.65667391304348	0.585666666666667	1.52503623188406	1.06055797101449	-0.156550724637681	1.64583333333333	1.62927536231884	1.59236231884058	1.95618115942029	1.69357246376812	0.984536231884058	1.87486956521739	1.52141666666667	1.21486956521739	1.11842028985507	1.38165217391304	2.32501449275362	1.88645652173913	1.53565942028985	0.392826086956522	-0.444410628019324	1.35577898550725	1.50392391304348	0.886101449275362	2.05121739130435	1.66728260869565	0.073768115942029	0.339601449275362	1.81257971014493	0.958532608695652	0.99895652173913	1.54242753623188	1.88044202898551	1.31352898550725	1.23310144927536	0.109086956521739	2.01878985507246	2.21223188405797	1.72985507246377	0.65504347826087	0.934927536231884	1.22947826086957	1.37046376811594	-0.0751594202898551	0.612333333333333
SS18L2	1.45818115942029	2.10928985507246	2.30205072463768	3.19472463768116	2.41689855072464	2.33813043478261	1.5883768115942	2.63392753623188	2.49984057971015	1.12108695652174	2.48924637681159	1.38516666666667	0.95443115942029	1.58321739130435	1.23521739130435	1.5883768115942	2.62468115942029	1.49407246376812	1.839	1.41110144927536	0.969065217391304	1.83801449275362	1.50423188405797	1.27642028985507	2.40422463768116	2.04441304347826	1.20174637681159	1.94365217391304	2.01628985507246	2.66923188405797	1.55927536231884	2.78578260869565	2.34060869565217	2.38304347826087	2.44471014492754	2.69627536231884	1.31352898550725	1.58744202898551	1.44744927536232	2.11152173913043	1.71702898550725	1.46757971014493	2.42614492753623	1.8294347826087	1.5883768115942	2.8571231884058	1.76104347826087	1.3671884057971	0.328492753623188
MPND	2.10305797101449	2.25144927536232	2.35726811594203	1.98244927536232	1.98734782608696	1.86040579710145	2.20615942028985	2.39886594202899	2.4393768115942	1.90810869565217	2.09394202898551	2.12707246376812	2.97953623188406	2.72321739130435	2.19527536231884	1.9794347826087	2.67508695652174	2.31834782608696	2.05532608695652	2.04404710144928	1.81960144927536	2.43777536231884	2.71424637681159	2.08463768115942	1.58164975845411	1.75530434782609	2.11058695652174	1.49678260869565	2.09681884057971	1.84844202898551	2.12750724637681	2.38636231884058	1.91166666666667	2.51378260869565	2.25626086956522	2.01305797101449	1.73454347826087	1.66820289855072	1.23310144927536	2.38110869565217	1.66383333333333	1.45113043478261	1.51475362318841	1.99988405797101	2.25799637681159	1.47505797101449	2.11246376811594	1.87559057971015	1.66127536231884
MGST1	1.13034057971014	0.8295	2.31342028985507	2.32113043478261	2.84252898550725	2.40684057971015	1.87417391304348	2.26992753623188	3.33246376811594	2.81796376811594	2.20615942028985	3.09327536231884	2.41471014492754	1.61195652173913	2.74305072463768	2.36285507246377	1.87435507246377	2.65540579710145	3.61947826086957	2.44769565217391	2.42923913043478	2.0391884057971	1.93894202898551	2.89123188405797	4.20072463768116	2.61936231884058	3.98823188405797	2.95239130434783	3.79704347826087	3.70305797101449	3.40371739130435	4.0755652173913	3.74550724637681	3.22250724637681	3.59130434782609	3.54283333333333	3.55889855072464	3.00326086956522	3.3393768115942	3.23539855072464	3.44220289855072	3.07121739130435	2.46492028985507	4.16554347826087	3.08597101449275	3.24872463768116	3.40301449275362	3.04190579710145	2.24755072463768
CRY1	3.43605797101449	3.65088405797101	3.69913043478261	4.09602173913043	3.56096014492754	3.12222463768116	3.10626811594203	3.31172463768116	2.92499275362319	3.04654347826087	3.25179710144928	3.00186956521739	3.47789855072464	2.81553623188406	3.01411594202899	3.18298550724638	3.43857246376812	3.09121739130435	3.13374637681159	3.36071739130435	3.36253623188406	3.47459420289855	3.29075362318841	2.97394202898551	2.82142028985507	3.43026086956522	2.89142753623188	2.4459347826087	2.82114492753623	3.27289855072464	2.71568115942029	2.81010869565217	3.21294202898551	2.74753623188406	2.99915942028986	3.3896231884058	2.95931884057971	3.02891304347826	3.13221739130435	3.09842028985507	2.8246231884058	3.43155072463768	3.72171014492754	3.07908695652174	3.23258695652174	2.80395652173913	2.98360869565217	2.62407246376812	2.24755072463768
PGLYRP1	0.566304347826087	0.0106050724637679	-1.37517391304348	-0.926963768115942	1.64128985507246	1.2023115942029	-0.0608115942028985	0.920152173913044	2.48046376811594	1.71382608695652	1.05757608695652	1.37419565217391	0.84986231884058	0.761297101449275	1.7001884057971	1.46140579710145	-0.578376811594203	2.02594202898551	0.101855072463768	1.22992753623188	0.132811594202899	-0.955826086956522	1.13733333333333	2.10818115942029	3.33721739130435	0.0371159420289855	2.47461594202899	2.03214492753623	2.18650724637681	2.62308695652174	2.79579710144928	3.40975362318841	3.33684057971014	3.10452173913043	2.54774637681159	1.08330434782609	2.49802898550725	1.21997463768116	1.64021376811594	4.20296376811594	2.80247826086957	0.121550724637681	1.12108695652174	1.73147826086957	1.91196376811594	2.01798550724638	3.07757246376812	0.912144927536232	2.7728115942029
NFIX	2.36466666666667	2.22555434782609	1.19488405797101	-0.0275579710144929	1.40436231884058	2.2396231884058	1.373	0.901492753623188	0.340590579710145	1.55591304347826	1.02595652173913	0.406425120772947	0.95443115942029	4.44246376811594	1.60260869565217	1.48371014492754	2.80202173913043	0.632086956521739	1.47328985507246	1.39631884057971	0.985934782608696	1.1830652173913	1.17479710144928	1.0656847826087	1.56207246376812	1.2035652173913	1.7509347826087	1.46492753623188	2.05121739130435	2.16423188405797	1.30616666666667	2.38636231884058	2.83059420289855	0.933579710144927	1.3594347826087	0.0650144927536232	2.00757246376812	2.99133333333333	1.00475362318841	4.42411594202899	3.72171014492754	1.7016268115942	1.12108695652174	3.19032608695652	1.16092028985507	3.37265217391304	2.36230797101449	0.791898550724638	1.52786956521739
ST3GAL1	6.86889130434783	7.41844202898551	6.49484057971014	5.96228260869565	6.4441231884058	6.27063768115942	6.83086956521739	6.54297826086957	5.98265217391304	6.89673913043478	6.50686956521739	6.57494202898551	7.05530434782609	7.69159420289855	6.67686956521739	6.80190579710145	7.1114347826087	6.27714492753623	6.05553623188406	6.44140579710145	6.89397101449275	6.90875362318841	6.76657971014493	6.33159420289855	5.96836956521739	5.90676811594203	6.56275362318841	6.03986231884058	6.03228985507246	5.9504347826087	6.40228985507246	5.70281884057971	6.18830434782609	6.17021739130435	5.6896231884058	5.80555072463768	6.59239130434783	6.35531884057971	6.19844202898551	5.96617391304348	6.46536231884058	6.3014347826087	6.43124637681159	6.0444347826087	6.65059420289855	6.40295652173913	6.44902898550725	6.91678260869565	6.74240579710145
MMP25	6.08413043478261	5.57684782608696	4.60149275362319	3.99111594202899	5.33359420289855	6.67379710144928	5.815	4.59546376811594	7.00728985507246	6.35886231884058	5.81945652173913	5.55163768115942	5.57063768115942	7.68502173913043	6.19996014492754	4.0586231884058	4.55553623188406	5.4674347826087	6.28546014492754	4.3614347826087	7.29090579710145	4.28489130434783	6.01176811594203	7.49333333333333	6.0135652173913	6.00520289855072	5.99032608695652	6.8801884057971	6.23272463768116	5.87222463768116	6.83857971014493	6.26532971014493	5.54205797101449	7.01317391304348	7.64971014492754	5.58833333333333	6.46808695652174	5.76044202898551	8.00172463768116	6.90392753623188	6.48025362318841	6.33975362318841	5.32836231884058	6.64933333333333	6.41550724637681	6.26430434782609	6.64495652173913	7.20010144927536	8.17885507246377
IL32	4.24257971014493	4.16498550724638	4.53773188405797	4.23749275362319	4.0221884057971	3.67826086956522	4.26318115942029	5.09719565217391	3.18133333333333	4.11152173913043	5.13523188405797	3.79520289855072	3.85030434782609	4.70640579710145	4.28579710144928	4.9085652173913	4.42497101449275	3.59097101449275	4.14089130434783	4.61516666666667	4.30494202898551	4.55817391304348	4.31871014492754	4.61241304347826	3.61965217391304	4.0875652173913	3.3078768115942	3.5056231884058	3.90910869565217	3.55457246376812	3.61705797101449	3.00667391304348	3.64904347826087	2.51378260869565	3.33595652173913	3.11569565217391	3.75627536231884	3.95143115942029	4.0513768115942	3.79740579710145	3.62598550724638	4.92465217391304	4.78114492753623	3.32086956521739	4.05010144927536	3.26984782608696	3.69617391304348	3.47409420289855	3.54835507246377
PKD1	4.50444927536232	3.11791304347826	3.46936231884058	2.70176811594203	3.26173188405797	2.72294202898551	4.22747826086957	3.63736231884058	2.29963768115942	3.55536231884058	3.4676231884058	2.85586956521739	3.61231884057971	4.83989855072464	3.42336231884058	3.83401449275362	3.22153623188406	2.72804347826087	2.87245652173913	3.24421739130435	4.0324347826087	4.02617391304348	3.77324637681159	4.38411594202899	2.22781884057971	2.83611594202899	2.86631884057971	2.00083333333333	2.92099275362319	2.54075362318841	3.42363043478261	2.94440579710145	2.23768115942029	2.90876811594203	2.73082608695652	2.44947101449275	2.68063043478261	2.7911884057971	2.85961594202899	3.07244927536232	3.12528985507246	3.22659420289855	3.80266666666667	2.98113043478261	3.72233333333333	2.58610144927536	3.47846376811594	3.81513043478261	3.71084057971014
MED24	4.36440579710145	3.70038405797101	3.97621739130435	3.18936231884058	3.54821739130435	3.37127536231884	4.29180072463768	3.88353623188406	3.3126231884058	3.88647826086957	3.78497101449275	3.86509782608696	4.13385507246377	4.0259347826087	3.71436231884058	3.97797101449275	4.00472463768116	3.80030434782609	3.72505797101449	3.58382608695652	4.32613043478261	3.33013043478261	3.53894927536232	3.89332246376812	3.12870289855072	3.33955797101449	3.35657971014493	2.58140579710145	3.32807246376812	3.53047826086957	3.56540579710145	3.21807246376812	3.07824637681159	3.27060869565217	3.33595652173913	3.16063043478261	3.55889855072464	3.58763768115942	3.39091304347826	2.71508695652174	3.38010144927536	3.71246376811594	3.77911594202899	3.66655072463768	4.06513768115942	2.83471739130435	3.97747826086957	3.85397101449275	3.95942028985507
RHOBTB2	2.69272463768116	1.8796231884058	2.51378260869565	1.73092753623188	1.84992753623188	2.00788405797101	2.23327536231884	2.02282608695652	1.55047826086957	1.96092753623188	1.95328985507246	1.78176086956522	2.08282608695652	2.66102898550725	2.0148115942029	1.5883768115942	1.97069565217391	1.93928985507246	1.87938405797101	1.78658695652174	2.56746376811594	2.80278260869565	2.22690338164251	3.0941884057971	1.15917391304348	1.92063405797101	1.77240579710145	1.338	1.09289855072464	1.79465217391304	2.10515942028985	1.95563768115942	1.6856884057971	0.933579710144927	2.52753623188406	1.29625362318841	1.0988115942029	1.82133333333333	1.19760869565217	1.93972463768116	1.60223188405797	2.11471014492754	1.64917391304348	2.27173913043478	2.02347101449275	1.39046376811594	1.82309057971015	1.7555	1.66127536231884
HEATR5B	6.61510144927536	6.67654710144927	6.77008695652174	6.80413043478261	6.67060144927536	5.82857971014493	6.57777536231884	6.19115579710145	5.74461594202899	6.66122101449275	6.21866666666667	6.53557246376812	6.83536231884058	6.46776811594203	6.44447826086957	6.98479710144928	6.68394565217391	6.51317391304348	6.23898550724638	6.79761594202899	6.73407246376812	6.42285144927536	6.43086231884058	6.16813043478261	6.5811231884058	6.53557246376812	6.12633333333333	6.31850724637681	5.89989855072464	6.1811884057971	5.85528985507246	6.12891304347826	6.09386956521739	5.92789130434783	5.8041884057971	6.04508695652174	5.94896376811594	6.35805797101449	6.65455072463768	6.24824637681159	6.76305797101449	6.36611594202899	6.28347826086957	6.4114347826087	6.59666666666667	6.2959347826087	6.2485652173913	6.56314492753623	6.31639130434783
SEC62	5.8045652173913	6.95244927536232	6.70586956521739	6.89966666666667	7.56946376811594	6.94957971014493	6.35423188405797	6.62734782608696	6.57989855072464	6.16571014492754	6.71005072463768	5.85107246376812	6.08776811594203	7.21629710144927	5.86127536231884	6.35682608695652	6.79307971014493	6.24080797101449	6.19305797101449	6.3045652173913	5.38226086956522	6.46453623188406	6.21272463768116	6.18926811594203	7.14105797101449	6.13475362318841	6.11502898550725	6.49052898550725	6.5341231884058	7.68015942028986	6.35849275362319	6.933	7.80691304347826	6.40228985507246	7.0168768115942	6.77211594202899	6.60940579710145	6.40073913043478	6.37663768115942	8.24223188405797	7.49094202898551	6.49452898550725	6.90494927536232	7.33821739130435	5.87744927536232	7.39836956521739	6.05034057971015	5.71182608695652	5.1588115942029
RPS20	6.09513043478261	7.3970652173913	7.60744927536232	9.18549275362319	8.46920289855072	6.55788405797101	7.11491304347826	7.97471014492754	7.25204347826087	6.92157971014493	7.94208695652174	6.74495652173913	6.7411884057971	7.47192753623188	6.64324637681159	7.63673913043478	8.16384057971015	6.95570289855072	6.2424347826087	7.51094202898551	5.74864492753623	8.13926086956522	6.84671014492754	6.22294202898551	7.92750724637681	6.47497826086957	6.38478260869565	6.18926811594203	6.40144202898551	7.48585507246377	6.29475362318841	7.57744927536232	7.50639130434783	6.07673913043478	7.08250724637681	7.14105797101449	6.74283333333333	6.74365217391304	6.03283695652174	7.51602173913043	7.27284057971015	6.25684057971015	7.00527536231884	6.58072463768116	5.82826086956522	7.33573913043478	6.13475362318841	6.30871376811594	5.07631884057971
CSDE1	8.52647826086957	9.37695652173913	9.58046376811594	9.56146376811594	9.6871231884058	8.49653623188406	9.15934782608696	9.50231884057971	8.70484057971015	9.27721739130435	9.04021739130435	8.96739855072464	9.40026811594203	9.41499275362319	8.78960869565217	9.51897101449275	9.43766666666667	9.19544927536232	8.643	9.59871014492754	8.46805434782609	9.44568115942029	8.98473913043478	8.32056521739131	9.08123188405797	8.66634782608696	9.08623188405797	8.35255072463768	8.59395652173913	9.59378260869565	8.6558115942029	9.25489855072464	9.96735507246377	8.44460869565217	9.21086956521739	8.81963043478261	9.13443478260869	9.36986956521739	8.35755072463768	9.64211594202899	9.52923188405797	9.01765217391304	8.59147826086956	8.98223188405797	8.71275362318841	9.6871231884058	8.7014347826087	8.08188405797102	7.62734782608696
UBE3C	6.76173913043478	6.55821739130435	6.70734782608696	6.76173913043478	6.73659420289855	6.46118115942029	6.85986231884058	7.15339130434783	6.31008695652174	6.6905	6.8415652173913	6.80340579710145	6.81872463768116	6.55855072463768	6.69883333333333	7.00155072463768	6.75591304347826	6.67725362318841	6.68471739130435	6.72165217391304	6.81955072463768	7.09143115942029	6.75417391304348	6.59628985507246	6.69921739130435	6.685	6.61789855072464	6.12497101449275	6.43047826086956	6.51846376811594	6.49013043478261	6.56750724637681	6.31667753623188	6.41667391304348	6.81997101449275	6.72502898550725	6.40846376811594	6.71930434782609	6.64888405797101	6.3066268115942	6.54097101449275	6.78645289855072	7.09752173913043	6.15111594202899	6.84539130434783	5.95858695652174	6.67686956521739	6.66386231884058	6.33286956521739
REV3L	6.24405797101449	6.57728985507246	6.50330434782609	6.66831884057971	6.37507246376812	6.10569565217391	6.02476086956522	6.01684057971014	6.0700615942029	6.2581884057971	6.1383768115942	6.49989130434783	6.45488405797101	5.88931884057971	6.30286231884058	6.38353623188406	6.29292753623188	6.35278985507246	6.27611594202899	6.45644202898551	6.3073152173913	6.32174637681159	6.47459420289855	6.10400724637681	6.64117028985507	6.49452898550725	6.37157246376812	5.93432608695652	5.96836956521739	6.06849275362319	5.67334420289855	5.87123188405797	6.0444347826087	5.6824347826087	6.11868115942029	6.46776811594203	6.19882608695652	6.05973913043478	6.58271739130435	6.11366666666667	6.05805797101449	6.61477536231884	6.25555072463768	5.94896376811594	6.43124637681159	6.20723188405797	5.87985507246377	6.25195652173913	5.78657246376812
TENM1	4.15949275362319	3.21113043478261	4.04033333333333	4.57252898550725	3.83720289855072	3.87074637681159	4.54892753623188	2.35559420289855	4.56009420289855	5.7871231884058	2.97365942028986	5.24327536231884	4.39208695652174	4.0064347826087	4.25496376811594	4.6503768115942	3.51491304347826	2.61202173913044	5.45299275362319	4.37839130434783	4.07571739130435	4.66869565217391	4.64201449275362	4.06346376811594	4.303	5.57005072463768	3.27510144927536	5.64455072463768	5.80298550724638	4.07850724637681	6.32607971014493	3.01544927536232	4.98986594202899	2.11498550724638	3.02859420289855	4.26198550724638	6.30247826086956	2.56426086956522	5.05609420289855	5.61073913043478	4.6503768115942	4.93914492753623	4.23163043478261	3.66954347826087	3.87242028985507	5.80811594202899	3.65971014492754	6.30871376811594	6.59088405797101
FAM76A	2.87415217391304	3.38821739130435	3.23501449275362	3.74985507246377	3.03930797101449	3.24967028985507	2.48065217391304	3.48584057971014	3.1655652173913	2.57044927536232	3.38126086956522	2.88913768115942	2.69109420289855	2.73059420289855	2.72021376811594	2.81695652173913	3.0275652173913	2.94726086956522	3.25373913043478	3.00244202898551	2.8106231884058	3.47789855072464	3.20199275362319	3.47692753623188	3.02269565217391	3.37805797101449	2.83865217391304	3.20657971014493	3.32807246376812	2.9823768115942	3.01336231884058	2.51721739130435	3.33086956521739	3.14897101449275	3.37104347826087	3.18591304347826	2.72601449275362	2.73872101449275	2.98694202898551	2.45373913043478	2.53252898550725	3.44863043478261	3.29516666666667	2.95571014492754	3.22046376811594	2.78508695652174	2.64257246376812	2.6859347826087	2.51544927536232
TRAF3IP3	6.92489855072464	6.68065942028985	6.80504347826087	7.10205797101449	7.23365217391304	5.99126086956522	6.92886956521739	6.85750724637681	5.86802898550725	6.68860144927536	6.88417391304348	6.98600724637681	6.97105797101449	6.99899637681159	6.35849275362319	7.39778260869565	7.15339130434783	6.65098550724638	6.50108695652174	7.09752173913043	7.00876086956522	7.1106884057971	6.66636231884058	6.99692028985507	6.68860144927536	6.46249275362319	6.16571014492754	5.89724637681159	6.58808695652174	6.55658695652174	5.85327536231884	6.64117028985507	5.98398550724638	6.0896884057971	6.40144202898551	6.54172463768116	6.36757971014493	6.66636231884058	6.76173913043478	6.52873188405797	6.95624637681159	7.2526231884058	6.71971014492754	6.38750724637681	6.46494202898551	6.25260869565217	6.26891304347826	7.1388115942029	6.48414492753623
POMT2	1.02304347826087	0.932449275362319	1.3875652173913	0.461144927536232	2.16739130434783	0.446231884057971	1.3656231884058	1.02517391304348	0.799	0.808710144927536	0.612826086956522	1.1529347826087	1.2185652173913	1.67889855072464	1.11649275362319	1.04449275362319	0.958898550724638	0.691971014492754	0.882760869565217	0.560007246376812	1.11091304347826	0.876826086956522	0.736521739130435	1.25773913043478	0.864855072463768	0.208123188405797	1.25307246376812	0.789217391304348	0.676898550724638	0.580572463768116	1.13771376811594	0.428753623188406	1.12973913043478	1.00683333333333	1.3594347826087	0.749739130434783	0.316101449275362	1.27959420289855	0.858217391304348	0.684804347826087	1.15449275362319	1.15823913043478	0.671753623188406	1.48527536231884	1.30814492753623	0.868644927536232	1.24163405797101	1.70279710144928	1.42015942028986
VTA1	5.34536231884058	5.2141884057971	5.27431884057971	5.59995652173913	5.51734057971015	5.63428260869565	4.75395652173913	5.45466666666667	5.39021739130435	4.75576086956522	5.29053623188406	5.02646376811594	4.54863043478261	4.28442028985507	4.77889855072464	4.85868115942029	5.31998550724638	5.17082608695652	5.56146376811594	5.02105072463768	5.41394927536232	5.51482608695652	5.27795652173913	5.46849275362319	5.51873913043478	5.48831884057971	5.05609420289855	5.68807971014493	5.80593478260869	5.38704347826087	5.37973913043478	5.57750724637681	5.69802173913043	5.65382608695652	5.63114492753623	5.60171014492754	5.21598550724638	5.19923188405797	5.47886231884058	5.33710144927536	4.88592753623188	5.68444927536232	5.77651449275362	5.43879710144928	5.21476811594203	5.20428985507246	5.13848550724638	4.84288405797101	4.61265217391304
BAZ1B	6.41	6.05771739130435	6.29954347826087	6.3066268115942	6.03879710144928	5.51433333333333	6.40373913043478	6.27575362318841	5.22660869565217	6.15257971014493	5.97889855072464	6.36839130434783	6.46494202898551	6.04021739130435	5.92034782608696	6.77008695652174	6.27813043478261	6.22574637681159	5.6896231884058	6.36946376811594	6.22497101449275	6.06607971014493	5.95150724637681	6.02177536231884	5.64554347826087	5.79447826086956	5.72952173913044	5.42528260869565	5.59117391304348	5.91984057971014	5.61578260869565	5.7901268115942	5.54973188405797	5.532	5.42928985507246	5.74491304347826	5.52430434782609	5.90955797101449	5.62639855072464	5.24254347826087	5.59757971014493	6.41667391304348	6.03573913043478	5.39923188405797	5.92254347826087	5.25939855072464	5.66759420289855	5.86781884057971	5.51228985507246
RANBP9	4.82023188405797	5.36550724637681	4.6336231884058	5.33458695652174	5.81468115942029	5.53226086956522	4.5995	5.07314492753623	5.21089130434783	4.80659420289855	5.47520289855072	4.80134782608696	4.76434782608696	5.22197101449275	4.62053623188406	4.88722463768116	5.49924637681159	4.83455072463768	4.62084057971015	5.13342028985507	5.07069565217391	4.88166666666667	5.08573188405797	4.70198550724638	5.37908695652174	5.07997101449275	4.99825362318841	5.63114492753623	5.90363768115942	5.56552898550725	5.83440579710145	5.47994202898551	6.11601449275362	5.44686956521739	5.16942028985507	5.0648115942029	5.37742028985507	5.1881884057971	4.96434782608696	5.65868115942029	5.15798550724638	5.02058695652174	5.52366666666667	5.36789855072464	5.0051884057971	5.60476086956522	5.21276811594203	4.82813043478261	5.08771739130435
ETV7	4.78865217391304	2.34552173913043	2.04441304347826	2.15333333333333	1.53246376811594	3.36071739130435	1.7255	2.25973188405797	0.182057971014493	2.85309661835749	-0.21995652173913	3.23873188405797	3.27007246376812	1.79530434782609	2.95751449275362	1.00319565217391	1.59552173913043	3.58382608695652	5.54828985507246	2.17310144927536	5.96050724637681	-0.0206304347826086	0.0118405797101449	5.01870289855072	1.72288405797101	4.54407246376812	4.43360144927536	4.40578260869565	4.30795652173913	3.32565217391304	3.1481231884058	1.94321014492754	0.176123188405797	6.87223188405797	0.0331449275362319	2.35092753623188	0.562188405797101	4.69379710144928	4.12240579710145	2.63201449275362	3.98189855072464	4.0579347826087	4.98800724637681	5.52734782608696	3.93706884057971	-0.807231884057971	2.71905797101449	5.09414855072464	3.04305797101449
SPRTN	4.67886956521739	4.89466666666667	4.64714492753623	4.8526231884058	4.57336231884058	4.73166666666667	4.27461594202899	4.73147826086957	4.99620289855072	4.50384782608696	4.93224637681159	4.56815942028985	4.39208695652174	3.88594202898551	4.479	4.35635507246377	4.59926086956522	4.93142028985507	4.99752173913043	4.479	4.73842028985507	4.90726086956522	4.99007246376812	4.31969565217391	4.55553623188406	5.0053768115942	4.65794202898551	4.81111594202899	4.68010144927536	4.4994347826087	4.68296376811594	4.4055652173913	4.7435652173913	4.94176811594203	4.87352173913043	5.1588115942029	4.83334057971014	4.55446376811594	5.13621014492754	4.48957971014493	4.24539855072464	4.83691304347826	4.94950724637681	4.50148913043478	4.85919565217391	4.64263043478261	4.47410144927536	4.60576811594203	4.61878260869565
METTL13	4.61830434782609	4.59423913043478	4.69073188405797	4.30701449275362	3.95473913043478	4.11547101449275	4.42131884057971	4.49233333333333	4.16482608695652	4.26644927536232	3.97828260869565	4.43052898550725	4.68651449275362	4.33286231884058	4.37171014492754	4.49539855072464	4.59382608695652	4.45510144927536	4.51279710144928	4.48069565217391	4.57465217391304	4.21015942028986	4.41709420289855	4.39315217391304	3.87473913043478	4.15083333333333	4.15961594202899	3.72374637681159	3.95247826086957	4.06113768115942	3.60972463768116	3.98605797101449	3.6811231884058	4.25131884057971	3.80578260869565	4.07689855072464	3.99150724637681	4.39234782608696	4.148	3.25668115942029	3.6206231884058	4.09857246376812	4.07439130434783	3.96186956521739	4.29152173913043	3.66694565217391	3.64230434782609	4.07169565217391	4.08297101449275
DYRK4	2.36901449275362	2.57944927536232	3.15828985507246	3.21715942028986	3.01786956521739	2.67998550724638	2.90775362318841	2.67855072463768	3.33621739130435	2.63441304347826	2.98214492753623	2.81402173913043	2.67388405797101	2.35200724637681	2.52724637681159	2.89640579710145	3.08453623188406	3.22425362318841	2.63223188405797	2.97394202898551	2.16875362318841	3.29952173913044	2.69086956521739	2.16845652173913	2.99827536231884	2.51179710144928	2.50375362318841	2.87245652173913	2.4368115942029	3.36636231884058	2.61744927536232	2.81010869565217	3.30802898550725	1.91919202898551	3.04114492753623	3.11040579710145	2.51855797101449	2.83592753623188	2.73909057971014	3.08186956521739	2.90625362318841	2.80428985507246	2.43553623188406	2.24278985507246	2.38433333333333	2.68351449275362	2.05998550724638	2.13168115942029	2.13060869565217
ZNF207	8.54160869565217	8.39085507246377	8.75571376811595	8.83747826086957	8.83352173913043	8.31118115942029	8.57511594202898	8.36240579710145	8.24088405797101	8.32608695652174	8.56647826086957	8.7014347826087	8.54550724637681	8.15602898550725	8.53239130434783	8.73136231884058	8.68669565217391	8.57511594202898	8.49411594202899	8.74246376811594	8.6223768115942	8.57239130434783	8.52023188405797	8.40476811594203	8.90472463768116	8.50968115942029	8.38342028985507	8.07597101449275	7.91988405797101	8.51379710144928	8.42960869565217	8.30720289855072	7.95513405797102	8.05156521739131	8.66260869565217	9.07116304347826	8.35755072463768	8.46535144927536	8.74246376811594	8.52023188405797	8.40720289855073	8.69094927536232	9.0481811594203	8.41607246376812	8.49532608695652	8.27757971014493	8.25136231884058	8.40720289855073	7.88582608695652
UQCRC1	6.26465579710145	5.97294202898551	6.47755072463768	5.93321739130435	5.8963768115942	5.92336231884058	6.56750724637681	6.6075	6.51521739130435	6.30107246376812	6.27315217391304	6.2768115942029	6.5098115942029	6.05378260869565	6.55329710144928	6.30286231884058	6.56840579710145	6.52160869565217	6.29026811594203	6.24888405797101	5.96673913043478	6.26599275362319	6.35682608695652	6.21340579710145	6.12859420289855	5.79573913043478	6.36721739130435	5.89724637681159	6.13578260869565	6.41	6.28265217391304	6.74036231884058	6.01866666666667	5.92135507246377	6.63751449275362	5.87249275362319	6.1425652173913	6.07642028985507	5.8491884057971	5.63495652173913	5.77707971014493	5.93086956521739	5.63278260869565	6.44705072463768	6.18747463768116	6.07642028985507	6.61871739130435	5.72821739130435	6.04564492753623
STARD3NL	4.17234782608696	4.60689855072464	4.28538405797102	5.13288768115942	4.81434782608696	4.67827536231884	4.08786231884058	4.74838405797101	5.1260652173913	4.41509420289855	4.85284782608696	4.29085507246377	3.95143115942029	3.93508695652174	4.19814492753623	4.0616884057971	4.35380434782609	4.37453623188406	4.97094202898551	3.98294927536232	4.25055072463768	4.30753623188406	4.29111594202899	4.78359420289855	5.24205072463768	4.6619347826087	4.59186956521739	5.02575362318841	5.17267753623188	4.93247101449275	4.66088405797101	5.14420289855072	4.887	4.59467391304348	5.04339130434783	5.03113043478261	4.67531884057971	4.46078985507246	4.67510144927536	4.94344927536232	4.71078260869565	4.52108695652174	4.98800724637681	4.94052173913043	4.62704347826087	4.79677536231884	4.71573913043478	4.5136268115942	4.58601449275362
CD9	2.4348115942029	4.50857246376812	4.03181884057971	3.2034347826087	4.07889130434783	4.29111594202899	4.96972463768116	4.11450724637681	3.91863768115942	5.14266666666667	3.79657971014493	4.3149347826087	4.57378260869565	5.30963768115942	5.14642028985507	3.75627536231884	5.03215942028986	4.76907246376812	3.68702898550725	5.55971014492754	4.76580434782609	4.57527536231884	4.39084782608696	4.97885507246377	4.54095652173913	4.10420289855072	5.94624637681159	5.42168115942029	5.84247826086956	4.90764492753623	6.40933333333333	5.10449275362319	6.14224637681159	4.53324637681159	3.80578260869565	3.76971014492754	5.15084057971015	5.62402173913043	5.00945652173913	4.76771739130435	6.23089130434783	5.12844202898551	3.42694202898551	4.61189855072464	4.19234057971014	6.14426086956522	5.58833333333333	3.88782608695652	5.30711594202899
NCAPD2	6.22669565217391	5.64215942028985	6.01684057971014	5.20608695652174	5.48188405797101	5.43821739130435	6.47201449275362	6.33286956521739	5.38607246376812	6.05836956521739	5.62298550724638	5.98134057971015	6.35463768115942	6.01242028985507	5.95907246376812	6.29395652173913	6.07102898550725	5.96265942028985	5.18001449275362	6.26715942028985	5.65041304347826	5.41831884057971	5.83752173913044	5.68486956521739	5.35052173913043	5.1598115942029	5.66994202898551	5.54755072463768	5.07571014492754	5.63476086956522	5.23991304347826	5.14208695652174	5.92957246376812	5.67192753623188	5.24482608695652	4.82398550724638	5.32349275362319	5.66130434782609	5.05034782608696	4.68257246376812	5.73432608695652	5.34146376811594	5.29326811594203	4.89098550724638	5.77368115942029	5.13495652173913	5.80101449275362	5.63978260869565	6.06640579710145
IFFO1	4.04665217391304	3.59097101449275	3.84351449275362	3.8191231884058	3.97015942028986	3.84116304347826	4.30255072463768	3.83613043478261	4.11794927536232	4.34639855072464	4.15192753623188	4.10678260869565	4.30753623188406	4.72647826086957	4.1514347826087	4.27301449275362	3.74444927536232	4.11371014492754	3.82058695652174	3.81867391304348	3.69482608695652	4.25810144927536	4.50368115942029	3.85094202898551	4.03875362318841	3.47284057971014	4.09150724637681	3.57942028985507	3.58876811594203	3.69449275362319	4.13071739130435	4.2413768115942	3.42336231884058	4.08999275362319	4.10344202898551	4.1625	4.0958115942029	3.73979710144928	4.23023913043478	4.3055652173913	4.17409420289855	3.20498550724638	3.5393115942029	4.30673913043478	4.42452173913043	4.2345652173913	4.01984782608696	4.23536231884058	5.03979710144928
GIPR	-0.1025	-1.30555072463768	0.0775797101449275	0.669355072463768	0.0238405797101449	0.637014492753623	0.896579710144928	-0.312144927536232	0.013304347826087	-0.890797101449275	0.729782608695652	-0.355833333333333	0.369521739130435	0.00586231884057971	-0.341826086956522	0.307217391304348	-0.195855072463768	-0.462507246376812	-0.591217391304348	0.0937101449275361	-0.856739130434782	0.0137246376811594	-0.271094202898551	-1.46944927536232	-1.45673913043478	-0.553884057971014	-0.666260869565217	-0.926963768115942	-0.533775362318841	-0.788963768115942	-0.880855072463768	-0.378507246376812	-1.53707971014493	-1.43336956521739	0.141242753623188	0.727876811594203	-1.15169565217391	-1.58511594202899	-0.250731884057971	-0.893478260869565	-1.14973913043478	-0.594246376811594	-1.44794202898551	-0.905630434782609	-0.60363768115942	-0.807231884057971	-1.50021739130435	-0.914355072463768	0.0931014492753623
PHF7	1.61711594202899	2.01059420289855	1.63905434782609	1.86518115942029	1.91259420289855	1.28069565217391	1.46207971014493	1.53786956521739	1.87559057971015	1.44714492753623	1.96063768115942	1.40902898550725	1.32539130434783	2.01513043478261	1.51489855072464	1.49624637681159	1.56485507246377	1.50423188405797	1.25902898550725	1.85044202898551	1.05499275362319	1.87739130434783	1.33379710144928	0.764452898550725	1.51244927536232	1.23401086956522	1.48753623188406	2.07532608695652	2.05121739130435	1.61860869565217	1.48678260869565	1.52603623188406	2.19065217391304	1.69969565217391	1.78715217391304	1.56626086956522	1.57427536231884	1.38979710144928	0.643021739130435	2.03621739130435	1.5345652173913	1.07957971014493	1.30988405797101	1.19539130434783	1.34033333333333	2.25997101449275	1.25405797101449	1.3340652173913	1.5883768115942
NISCH	5.64425362318841	5.02480434782609	5.16433333333333	4.82813043478261	5.19526811594203	4.70755072463768	5.54149275362319	4.9604347826087	4.52965942028986	5.24791304347826	5.19457971014493	5.11124637681159	5.53584782608696	5.81468115942029	5.08457971014493	5.55272463768116	5.05668115942029	4.84497101449275	4.89183333333333	5.0166231884058	5.49604347826087	5.66939855072464	5.39827536231884	5.62433333333333	4.61786231884058	4.89098550724638	4.94539130434783	4.55507246376812	4.70442028985507	4.77860144927536	4.84479710144928	5.22804347826087	4.08184057971015	4.89359420289855	4.49329710144928	4.83879710144928	4.74571014492754	4.84438405797101	5.02386956521739	5.10472463768116	5.20923913043478	4.94378260869565	5.20895652173913	5.13288768115942	5.32131884057971	4.62934782608696	5.1954347826087	5.43250724637681	5.34908695652174
STAB1	5.98234782608696	4.652	5.50850724637681	5.10265217391304	6.17847826086957	4.69050724637681	6.21904347826087	5.92104347826087	6.18647826086957	6.03760869565217	6.37663768115942	6.46286956521739	6.25059420289855	6.23024637681159	6.71080434782609	6.02061594202899	5.33068115942029	5.8408115942029	7.08530434782609	5.17640579710145	6.54571014492754	6.68694202898551	5.86421739130435	7.43773913043478	6.14534057971014	5.95015942028986	6.38715942028985	5.26259420289855	6.24920289855072	6.49834782608696	6.22574637681159	7.64834782608696	4.5763768115942	5.5494384057971	7.10059420289855	6.31158695652174	5.78375362318841	5.42772463768116	6.20930434782609	6.29292753623188	5.65552173913043	5.47020289855072	6.49191304347826	6.79968115942029	6.83497101449275	5.99839130434783	6.03060144927536	6.82404347826087	6.10664492753623
FUZ	1.77526086956522	2.42923913043478	2.17368115942029	1.29921739130435	1.58465942028986	2.14236231884058	2.27190579710145	1.8711884057971	1.86792391304348	2.15299275362319	1.48717391304348	1.61876811594203	1.8908115942029	3.1493768115942	1.93039855072464	1.92371014492754	2.67052173913043	1.45653623188406	1.50423188405797	1.72317391304348	1.31624637681159	1.4358115942029	2.02823188405797	0.862927536231884	1.59261594202899	2.04441304347826	2.22385507246377	2.11955797101449	1.81431884057971	2.05233333333333	1.71169565217391	2.09626086956522	2.21257971014493	2.18207971014493	1.15375362318841	1.34114492753623	2.23246376811594	2.87415217391304	1.56979710144928	2.60165217391304	2.01878985507246	0.942246376811594	1.23521739130435	2.49696376811594	1.91196376811594	2.67086956521739	1.86657246376812	1.07190217391304	2.31042028985507
IDS	6.85891304347826	6.7765652173913	6.43855072463768	6.45060869565217	6.66510144927536	6.7496884057971	7.08173913043478	6.14426086956522	7.08040579710145	7.4503768115942	6.48414492753623	7.03965217391304	6.99331884057971	7.23905797101449	7.35167028985507	6.87978260869565	6.31639130434783	6.62695652173913	6.44217391304348	6.86640579710145	7.18382608695652	6.31397101449275	7.18382608695652	6.72376449275362	7.2970652173913	6.2424347826087	7.30450724637681	6.45995652173913	6.26294202898551	6.45488405797101	7.46145652173913	7.32564492753623	6.689	6.69486956521739	6.73849275362319	7.07721014492754	7.23546376811594	6.86314492753623	7.70328985507246	7.80469565217391	7.66815942028986	6.2768115942029	6.43608695652174	6.74326086956522	7.26175362318841	7.55934782608696	7.14442028985507	7.88671739130435	7.71768115942029
ZNF200	5.35642028985507	5.25939855072464	4.89561594202899	4.5615652173913	4.44028985507246	5.48923188405797	4.60392028985507	4.37591304347826	4.8046231884058	4.95542028985507	4.51307971014493	4.97601449275362	4.91115942028985	4.56897826086957	5.15084057971015	4.18336231884058	4.38605797101449	4.87907246376812	5.51510869565217	4.54305797101449	5.43365217391304	4.52373913043478	5.16207246376812	5.68097101449275	4.85428623188406	5.96645652173913	5.41494927536232	6.01866666666667	5.54339130434783	4.8005652173913	4.7183768115942	4.76982608695652	4.83645652173913	6.24405797101449	4.65759420289855	4.97739130434783	5.47669565217391	5.50989130434783	5.30346376811594	4.74540579710145	5.60386956521739	5.33876811594203	5.13826086956522	5.25392028985507	5.07253623188406	5.11250724637681	5.26189855072464	6.01684057971014	5.18117391304348
CD4	4.61589855072464	4.82104347826087	5.33359420289855	4.62704347826087	5.00031884057971	2.8	4.7183768115942	5.42772463768116	3.17889855072464	5.16810869565217	4.58968115942029	4.75526086956522	5.5340652173913	6.07271014492754	5.13189855072464	5.12194927536232	4.95339130434783	4.36530434782609	4.27576811594203	4.98455797101449	4.25572463768116	5.1841231884058	4.97492028985507	4.01903623188406	3.86627536231884	3.74636956521739	4.39877536231884	2.36163768115942	2.90697101449275	4.28035144927536	3.67500724637681	4.10478260869565	3.91769565217391	3.12966666666667	4.16155797101449	3.21440579710145	3.41808695652174	4.08879710144928	3.06384057971015	4.37155797101449	4.06555072463768	3.68810869565217	3.57740579710145	4.05510144927536	4.73385507246377	4.04557246376812	3.66397101449275	4.35767391304348	2.83894927536232
LRRC23	0.371134057971015	1.21970289855072	1.3443768115942	1.30528985507246	1.3708115942029	0.944	0.789217391304348	0.573623188405797	1.09289855072464	0.880768115942029	1.09379710144928	0.595398550724638	1.50297101449275	0.958166666666667	0.73786231884058	1.05450724637681	1.52631884057971	0.86636231884058	1.26942753623188	1.41110144927536	0.995471014492753	1.35924637681159	1.87253623188406	1.13213043478261	1.81278260869565	1.2998768115942	0.89143115942029	0.333536231884058	1.62505797101449	0.332202898550725	0.0371159420289855	1.05230434782609	1.21826086956522	1.21757971014493	1.56057971014493	0.787304347826087	0.611260869565217	0.668246376811594	0.707007246376811	0.834101449275362	0.805739130434783	1.18717391304348	0.389985507246377	0.932449275362319	0.298405797101449	0.577739130434783	0.872844202898551	0.780152173913043	0.113550724637681
BTK	6.26210144927536	6.23183333333333	6.54263768115942	6.35952898550725	6.44178985507246	6.45060869565217	6.51645289855072	6.42257971014493	6.62035507246377	6.64240579710145	6.36024637681159	6.75008695652174	6.64446376811594	6.36304347826087	6.43768115942029	6.1183768115942	6.31440579710145	6.66636231884058	6.70273913043478	6.68694202898551	6.39426086956522	6.56275362318841	6.27714492753623	6.4080652173913	6.54683333333333	6.50649275362319	6.64282608695652	6.7246231884058	6.81386231884058	6.59930434782609	6.57898550724638	6.71440579710145	6.66636231884058	6.65492753623188	6.9203768115942	6.41366666666667	6.49321014492754	6.7126231884058	6.72540579710145	6.1344347826087	6.39657246376812	6.5706884057971	5.88011594202899	6.60105072463768	6.41550724637681	6.37197101449275	6.39958695652174	6.23272463768116	6.17444202898551
HFE	2.08878260869565	2.37542028985507	2.80676811594203	2.56246376811594	2.01532608695652	1.14570289855072	2.02371014492754	2.94411594202899	2.23097101449275	2.65749275362319	2.18682608695652	2.67388405797101	2.71717391304348	2.41555072463768	2.63059420289855	2.50469565217391	2.19294202898551	2.52982608695652	2.54785507246377	2.08005797101449	1.99147826086957	2.134	2.75188405797101	1.929	1.88565217391304	2.22331884057971	2.83188405797101	1.67333333333333	1.68789855072464	1.88971014492754	1.48678260869565	2.58957971014493	1.60682608695652	1.68927536231884	2.72133333333333	2.4459347826087	2.22617391304348	2.31228985507246	1.65608695652174	2.80263768115942	2.06284782608696	2.14307971014493	2.59794927536232	2.90190579710145	3.07454347826087	2.82224637681159	1.86657246376812	2.13168115942029	-0.532760869565218
SCMH1	3.24954347826087	3.27472463768116	2.7906231884058	3.22631884057971	3.28633333333333	3.46494202898551	3.2794347826087	3.12373188405797	3.0725652173913	2.72442028985507	3.24924275362319	3.20428985507246	2.97953623188406	3.45971014492754	2.88492753623188	3.60924637681159	3.15564492753623	2.86048550724638	2.82988405797101	2.83214492753623	3.56436231884058	3.64736231884058	3.26372463768116	2.60314492753623	2.89046376811594	2.99249275362319	2.63876811594203	2.96860869565217	3.60357971014493	3.02530434782609	2.98113043478261	2.38021739130435	3.66123188405797	2.8685652173913	3.08319565217391	2.8441884057971	2.79642028985507	2.94191304347826	3.04654347826087	2.88613043478261	3.01544927536232	3.60176811594203	3.50635507246377	3.24263043478261	2.8693768115942	2.94726086956522	3.2865652173913	3.44730434782609	3.28428985507246
FYN	7.65905797101449	7.33004347826087	7.71089130434783	7.86957971014493	7.24492753623188	6.20431884057971	7.21975362318841	7.50095652173913	6.09192753623188	7.18922463768116	7.38236231884058	7.66523913043478	7.5220652173913	7.34627536231884	7.22609420289855	8.06239130434783	7.92750724637681	7.26434782608696	7.2083768115942	7.64902898550725	7.56432608695652	7.8134347826087	7.36511594202899	6.80599275362319	6.54895652173913	6.85189855072464	6.91494927536232	5.53840579710145	6.46892753623188	6.54331884057971	6.4278115942029	6.49452898550725	6.37536956521739	5.61723188405797	6.82801449275362	6.95007246376812	6.66209057971014	6.67725362318841	6.72540579710145	6.12285507246377	6.70971014492754	7.46072463768116	6.93497101449275	6.47610144927536	6.92981884057971	6.28747101449275	6.57178260869565	6.57682608695652	5.98633333333333
HIVEP2	7.02578260869565	6.90444927536232	7.0218115942029	6.68860144927536	6.75008695652174	6.05108695652174	6.8801884057971	6.61653623188406	5.89139130434783	6.88614492753623	6.62939130434783	6.86555072463768	7.23546376811594	6.65795652173913	6.71440579710145	7.17571014492754	6.93083333333333	6.72784057971015	6.43489855072464	6.9443115942029	7.33004347826087	6.87625362318841	7.07975362318841	6.50492753623188	6.1014347826087	6.84539130434783	6.508	6.89157246376812	6.23653623188406	6.4636884057971	5.96488405797101	5.4233768115942	6.16725362318841	7.0406231884058	6.12174637681159	6.45254710144928	6.58594927536232	6.97011594202899	6.49484057971014	6.22986956521739	6.41766666666667	7.17021739130435	7.65417391304348	5.84155797101449	6.64027898550725	6.03283695652174	6.42178260869565	6.69798550724638	6.2155
TCEB3	4.49811594202899	4.04231884057971	4.34298550724638	4.2035	4.21034782608696	3.90326086956522	4.536	4.08404347826087	3.75091304347826	4.47386956521739	4.14326086956522	4.48980434782609	4.51775362318841	4.30255072463768	4.24753623188406	4.73934782608696	4.0085652173913	4.5258115942029	4.13171014492754	4.56076086956522	4.46340579710145	4.25810144927536	4.30778260869565	4.63914492753623	3.94320289855072	3.91815217391304	4.25591304347826	3.96165217391304	3.71184057971014	4.19327536231884	4.48705797101449	4.55482608695652	4.10197101449275	4.35427536231884	4.53091304347826	4.25353623188406	3.96015942028986	4.45192753623188	4.2035	4.03594202898551	4.23189855072464	4.536	4.36689855072464	4.41778260869565	4.75484782608696	4.07826086956522	4.26757246376812	4.45011594202899	4.3055652173913
LYPLA2	3.36402173913043	3.27019565217391	3.40324637681159	2.88715942028985	2.43576811594203	3.07274637681159	3.15502898550725	3.34243236714976	3.15028985507246	3.2564347826087	2.91778260869565	3.26078260869565	3.35403623188406	3.4539347826087	3.538	3.01733333333333	3.2836231884058	3.36189855072464	3.44440579710145	2.82247101449275	3.25692753623188	3.07121739130435	3.2948115942029	3.46494202898551	3.04365217391304	3.00028260869565	3.7595	3.66679710144928	3.56723913043478	3.20228985507246	3.49352173913044	3.1481231884058	3.23447101449275	3.95099275362319	3.38366666666667	2.86631884057971	3.38731884057971	3.35834057971014	3.04654347826087	3.32635869565217	2.91852173913043	2.68128985507246	3.20842753623188	3.4866231884058	3.6883768115942	3.14407971014493	3.9608768115942	3.3644347826087	3.89666666666667
CLCN6	2.57129710144928	1.83746376811594	2.40567391304348	2.06828985507246	2.69315942028985	1.63373913043478	3.2453768115942	2.26992753623188	2.13501449275362	3.17211594202899	2.74783333333333	2.63730434782609	3.05650724637681	3.51005072463768	3.02608695652174	3.09121739130435	1.93011231884058	2.88513043478261	2.62597101449275	2.46794202898551	2.67598550724638	2.66072463768116	2.662	3.33997826086957	2.85309661835749	1.84873550724638	2.49713043478261	2.03214492753623	1.64688405797101	2.43301449275362	2.4613768115942	2.46905434782609	2.18207971014493	2.61202173913044	2.10223188405797	2.52457246376812	2.39047826086956	2.8255652173913	2.51344927536232	2.60165217391304	3.01371014492754	2.25949275362319	2.66289130434783	3.14572463768116	3.16571014492754	2.61024637681159	3.37851449275362	3.53666666666667	2.82772463768116
MRC2	4.54640579710145	6.327	4.29745652173913	0.726934782608696	4.26733333333333	3.31714492753623	3.35657971014493	2.49424637681159	0.980289855072464	3.89239130434783	4.46742028985507	2.50931884057971	4.57378260869565	7.66895652173913	4.41560144927536	3.23955072463768	7.40114492753623	2.94726086956522	3.73899275362319	4.42131884057971	2.68923188405797	3.49476811594203	4.36063043478261	1.40052898550725	2.11771014492754	3.09302898550725	2.70944927536232	1.91747826086957	2.89296376811594	2.90444927536232	0.719123188405797	2.10015942028986	5.532	0.196311594202899	3.32635869565217	1.00203623188406	4.60033333333333	4.34870289855072	2.2955652173913	4.48069565217391	5.0948115942029	3.2631884057971	2.24313043478261	3.62975362318841	3.96186956521739	5.97035507246377	3.21019565217391	1.19463768115942	2.63319202898551
NME1-NME2	-0.117898550724638	-1.18608695652174	1.02304347826087	0.882760869565217	0.730210144927536	1.6564347826087	1.1830652173913	2.16027536231884	-0.447405797101449	0.747710144927536	1.61357246376812	0.90068115942029	0.793347826086957	0.616898550724638	1.27353623188406	0.929753623188406	2.41857971014493	1.42576086956522	0.475826086956522	1.47253623188406	-0.883115942028985	0.461405797101449	-4.25848550724638	0.235898550724638	0.622695652173913	1.38613043478261	1.19439130434783	0.911840579710145	1.95257246376812	1.32957971014493	1.70068115942029	1.66994202898551	0.999471014492754	0.749391304347826	2.29653623188406	2.30952898550725	0.379869565217391	1.08063768115942	0.768130434782609	1.08842028985507	1.041	-2.20566666666667	1.6254347826087	-2.86784057971014	-1.05063768115942	0.928050724637681	1.31126086956522	0.804710144927536	1.21926086956522
TSPAN9	0.90679347826087	1.64301449275362	0.566596618357488	-0.214003623188406	1.54442753623188	0.31713768115942	2.70582608695652	1.79068115942029	2.28198550724638	3.79949275362319	0.0994927536231884	2.38700724637681	2.22171014492754	2.0416884057971	3.33220289855072	2.24755072463768	3.24105797101449	1.72415217391304	1.05757608695652	2.48966666666667	2.19378985507246	-0.0881811594202898	0.711536231884058	3.14157971014493	1.38961594202899	1.55839130434783	4.62157971014493	2.41091304347826	3.39281884057971	2.31085507246377	4.50721739130435	2.86836231884058	3.82821014492754	2.55316666666667	1.40578260869565	-0.924985507246377	3.55595652173913	3.02107246376812	2.72071376811594	2.53026086956522	2.74436231884058	1.35884782608696	1.1485652173913	1.8294347826087	1.73147826086957	1.85984782608696	3.48169565217391	1.62684782608696	4.18175362318841
BTBD7	4.98666666666667	5.0950652173913	5.17267753623188	5.09414855072464	5.12514492753623	4.86455797101449	4.94153623188406	4.87048550724638	5.14913043478261	5.24013043478261	4.79381884057971	5.38654347826087	5.47747826086957	5.24465217391304	5.03979710144928	5.40195652173913	4.92268115942029	5.10615942028986	4.55768115942029	5.12653623188406	5.15604347826087	4.87236231884058	4.9119347826087	4.67039130434783	5.27105797101449	4.88226086956522	5.24621014492754	5.26424637681159	4.57357246376812	5.0609347826087	5.1825	5.18744202898551	4.98844927536232	5.22115942028986	5.06969565217391	5.40059420289855	5.15084057971015	5.30024637681159	5.18652898550725	5.54888405797101	5.22171014492754	4.87130797101449	4.89917391304348	5.06510144927536	5.35271014492754	5.45234782608696	5.11004347826087	5.20528985507246	5.08573188405797
APBA3	4.17544202898551	4.05371014492754	4.14239492753623	3.39872463768116	3.0645652173913	4.11171014492754	4.04357971014493	3.77011594202899	3.73378260869565	3.59633333333333	3.72125362318841	3.71565942028985	3.66028985507246	3.83424637681159	3.70479710144928	3.75815217391304	3.73257971014493	3.68763768115942	4.10651449275362	3.5593115942029	4.2585652173913	3.68702898550725	3.91139855072464	3.98294927536232	3.18357971014493	3.84297101449275	3.95324637681159	3.61231884057971	3.70810144927536	3.36124637681159	3.65442753623188	2.98057971014493	3.15163043478261	4.37273913043478	3.62684057971014	3.12760144927536	3.83311594202899	3.99338405797101	3.5680652173913	3.39281884057971	3.44421014492754	3.78999275362319	3.54342028985507	3.74163768115942	4.001	3.51723188405797	4.33036231884058	4.09260869565217	4.34663768115942
MKS1	1.7041884057971	2.26430434782609	2.4234347826087	2.07227536231884	1.54442753623188	1.28069565217391	2.26188405797101	1.92221739130435	1.95479710144928	1.89413768115942	1.49869565217391	1.98447826086957	2.00527536231884	1.82232246376812	2.19008695652174	2.30835507246377	2.55611594202899	1.92173913043478	1.49477536231884	2.16166666666667	1.57029710144928	1.87739130434783	1.73727536231884	1.77401449275362	1.66705797101449	2.15552173913043	1.50392391304348	1.55121739130435	1.46249275362319	2.03860869565217	1.22249275362319	1.22992753623188	1.59049275362319	1.11626086956522	1.72582608695652	1.08330434782609	1.63407971014493	1.83578260869565	1.02095652173913	0.772130434782609	1.21948188405797	1.30352898550725	1.23521739130435	0.357695652173913	1.65900724637681	0.662710144927536	1.19616666666667	1.24388405797101	1.56626086956522
ABHD5	6.43086231884058	6.88614492753623	6.18926811594203	5.4233768115942	5.86228985507246	6.91824637681159	5.68347101449275	5.24871014492754	7.1953768115942	6.42066666666667	5.53527536231884	5.96333695652174	6.32473913043478	5.8106231884058	6.61699275362319	5.83061594202899	5.30755072463768	6.70689855072464	6.56402898550725	6.02061594202899	6.128	5.58804347826087	6.38750724637681	6.57898550724638	6.89244927536232	6.48722463768116	7.04861594202899	7.04347826086956	6.51955434782609	6.50252173913043	7.06307246376812	6.85582608695652	7.00876086956522	6.51882971014493	6.31397101449275	6.60671014492754	6.90340579710145	6.36685507246377	6.98600724637681	6.5505652173913	6.92571014492754	5.90731884057971	5.19063768115942	6.47610144927536	6.61584057971015	7.12086594202898	7.10942753623189	6.71698550724638	7.37142028985507
ANOS1	-1.96155072463768	-1.73373913043478	-1.7541231884058	-1.73454710144928	-3.26546376811594	0.159347826086957	-1.72050724637681	-2.01179710144928	0.310210144927536	-0.973927536231884	-1.08004347826087	1.05202173913043	-0.620949275362319	-2.61197101449275	-0.970130434782609	-3.7823768115942	-1.13869565217391	-2.0996884057971	-1.11507246376812	-1.4503768115942	-2.0165652173913	-3.65763768115942	-0.321855072463768	-1.27507246376812	0.52368115942029	-1.86913768115942	-1.58511594202899	-0.224036231884058	0.874666666666667	1.08791304347826	0.901260869565217	-0.11127536231884	-0.081768115942029	1.29742028985507	1.75423550724638	-2.40868115942029	0.441536231884058	-0.0494927536231884	0.378840579710145	-0.175311594202898	-3.13785507246377	-2.82653623188406	0.410659420289855	1.32223913043478	0.553894927536232	0.45804347826087	-2.20417391304348	-1.68139130434783	1.03127536231884
AKAP8L	5.69181884057971	5.64215942028985	5.7404347826087	5.14292753623188	5.22964492753623	5.32691304347826	5.76144927536232	5.26323188405797	5.33942028985507	5.6896231884058	5.27257971014493	5.56457971014493	5.50592028985507	6.20210144927536	5.59557971014493	5.56775362318841	5.84611956521739	5.68097101449275	5.19430434782609	5.4545	5.69770652173913	5.33926086956522	5.58592028985507	5.42395652173913	5.13523188405797	5.2665652173913	5.24621014492754	5.47047826086957	5.45810144927536	5.3995	4.943	5.14066666666667	5.74921739130435	5.44389855072464	5.00031884057971	4.77352898550725	5.59010144927536	5.30824275362319	5.13621014492754	5.23010869565217	5.59757971014493	5.46513043478261	4.74540579710145	5.33427536231884	5.34698550724638	5.53734782608696	5.7678115942029	5.16633333333333	5.41472463768116
MBTD1	4.9604347826087	5.46113043478261	5.57036231884058	5.66373913043478	5.69802173913043	5.14142753623188	5.34928985507246	5.1673768115942	5.3475	5.1761884057971	5.31044202898551	5.4908115942029	5.2214347826087	5.02289855072464	5.289	5.28929710144927	5.20148913043478	5.32182608695652	5.19430434782609	5.58626086956522	5.16509420289855	5.37421014492754	5.51510869565217	4.9633768115942	5.85975362318841	5.28838405797101	5.54428985507246	5.31686956521739	5.28788405797101	5.21134057971014	5.71207246376812	5.2466884057971	5.9135652173913	5.35450724637681	5.34805797101449	5.75188405797101	5.40536231884058	5.43704347826087	5.49486956521739	5.51944927536232	5.48014492753623	5.28710144927536	5.48597101449275	5.11292028985507	5.40195652173913	5.8106231884058	5.46911594202899	5.1460652173913	5.23697101449275
UTP18	4.16078985507246	4.61376086956522	4.62276811594203	5.02480434782609	4.83379710144928	4.28208695652174	4.19065942028986	5.18055072463768	4.51685507246377	4.08504347826087	4.82752173913044	4.38169565217391	4.05420289855072	3.81150724637681	4.27461594202899	4.40311594202899	4.82727536231884	4.6304347826087	4.57276811594203	4.44420289855073	4.08728260869565	5.17378985507246	4.63946376811594	4.13910869565217	4.57552173913043	4.67553623188406	4.14644202898551	4.33211594202899	4.37294927536232	4.4663115942029	4.04598550724638	4.57336231884058	4.48763768115942	4.33957246376812	4.92992753623188	4.63739130434783	4.01067391304348	4.18414492753623	3.85869565217391	4.32388405797101	3.83355072463768	4.42761594202899	5.11148550724638	4.29276811594203	4.07826086956522	4.45528985507246	3.72640579710145	3.35930434782609	3.31498550724638
RNF216	6.00202898550725	5.90278985507246	5.71382608695652	5.77327536231884	5.90802898550725	5.45466666666667	5.723	5.58356884057971	5.23540579710145	5.66021739130435	5.89077536231884	5.90278985507246	5.92034782608696	5.78801449275362	5.71749275362319	5.92934782608696	5.57452898550725	5.69621739130435	5.29302898550725	5.80781884057971	5.90184782608696	6.19805797101449	5.82223188405797	5.55971014492754	5.40921739130435	5.48878260869565	5.45385507246377	5.25507246376812	5.34928985507246	5.25001449275362	5.48627536231884	5.09747826086957	5.3024347826087	5.45863043478261	5.652	5.67734782608696	5.43609420289855	5.62639855072464	5.59471014492754	5.57965217391304	5.73736956521739	5.72270289855072	5.72740579710145	5.25304347826087	5.70715942028985	5.6714347826087	5.78375362318841	5.8291884057971	5.83027173913043
TTC19	4.42784057971014	4.63444927536232	4.64123188405797	5.1260652173913	4.96434782608696	3.83548550724638	4.39940579710145	4.83691304347826	4.44246376811594	4.34870289855072	4.6284347826087	4.50491304347826	4.33779710144928	4.07776811594203	4.42802898550725	4.87321014492754	4.72936231884058	4.59503623188406	4.23234782608696	4.78946376811594	4.58879710144928	5.32691304347826	4.59989130434783	3.93557971014493	4.32071014492754	4.19327536231884	3.9479347826087	3.74184057971014	3.79360869565217	4.12691304347826	3.84995652173913	3.61500724637681	4.32676811594203	3.50772463768116	4.43808695652174	4.69660869565217	4.11914492753623	4.32904347826087	4.31188405797101	3.8054347826087	4.27476811594203	4.62823913043478	4.56897826086957	3.92379710144928	4.31207246376812	4.00217391304348	3.86811594202899	4.18224637681159	3.69677536231884
PTBP1	6.44619565217391	5.69621739130435	6.22949275362319	5.40059420289855	5.72398550724638	5.53705797101449	6.65189130434783	6.23689855072464	5.58525362318841	6.02204347826087	5.97531884057971	6.00953623188406	6.40373913043478	6.43935507246377	6.15397101449275	6.18782608695652	6.35184057971014	5.99191304347826	5.53870289855073	6.07871739130435	6.14372463768116	5.81644927536232	6.01176811594203	6.12408695652174	5.37278260869565	5.37278260869565	5.9274347826087	5.13098550724638	5.41365217391304	5.76884782608696	5.80752173913043	5.65969565217391	5.22628260869565	5.72914492753623	5.65915942028986	5.18986231884058	5.56684057971014	5.63978260869565	5.30428985507246	5.13288768115942	5.61578260869565	5.52201449275362	5.88664492753623	5.5583768115942	6.06163768115942	5.53840579710145	6.32431884057971	5.87455072463768	6.19778985507246
LARS2	5.01676811594203	4.63946376811594	4.82233333333333	4.40633333333333	4.34557971014493	4.03340579710145	4.60505797101449	4.52610144927536	3.81707246376812	4.51497101449275	4.15961594202899	4.66399275362319	4.71879710144928	4.10502898550725	4.47461594202899	4.94589855072464	4.7378115942029	4.67886956521739	4.40849275362319	4.66327536231884	4.9706231884058	4.86571014492754	4.53581884057971	4.47433333333333	3.97152173913043	4.38691304347826	4.09881521739131	3.98088405797101	4.07622463768116	4.19702898550725	4.06966666666667	3.78734782608696	3.97201449275362	4.05813043478261	3.88415942028986	4.24384057971015	4.04921739130435	4.25720289855072	4.29316666666667	3.74894927536232	4.10976086956522	5.07853623188406	4.55620289855072	3.99150724637681	4.31434782608696	3.80842753623188	4.21688405797101	4.06792028985507	3.95160144927536
PIK3C2A	6.36179710144927	6.31440579710145	6.31850724637681	6.73536231884058	6.56982608695652	6.28782608695652	6.21173913043478	6.42108695652174	6.27746376811594	5.77978985507246	6.65795652173913	6.2603768115942	6.11630434782609	5.56040579710145	5.77197101449275	6.42610144927536	6.20431884057971	6.36577536231884	6.31763768115942	6.35382608695652	6.32607971014493	6.7411884057971	6.33526086956522	5.87778985507246	5.95504347826087	6.51317391304348	6.03139130434783	5.99313043478261	6.09540579710145	6.28097826086957	6.33650724637681	6.08934782608696	5.97889855072464	5.99057971014493	6.51349275362319	6.84539130434783	5.93291304347826	6.5848115942029	6.689	5.92838405797101	5.84581884057971	6.54218115942029	6.76344927536232	5.91465217391304	6.21866666666667	6.06317028985507	5.85159420289855	5.81945652173913	5.39571014492754
PLAUR	6.78468115942029	5.87033695652174	5.63924637681159	4.36555797101449	4.72378260869565	6.50291304347826	5.70786956521739	5.32744927536232	6.15426086956522	6.46808695652174	5.1843768115942	6.56402898550725	6.20855072463768	5.61985507246377	6.55160144927536	4.98205797101449	4.80853623188406	6.33398550724638	6.68647826086957	5.37715942028985	6.76618115942029	4.93578260869565	6.14224637681159	6.22011594202899	5.81892028985507	6.26827536231884	6.77704347826087	5.464	6.7654347826087	6.03513043478261	5.94076811594203	5.92808695652174	5.89139130434783	6.99024637681159	6.07610144927536	5.86781884057971	6.62630434782609	6.85542028985507	6.56517391304348	5.72523188405797	6.243	6.20367391304348	3.80096376811594	6.01242028985507	6.14665942028985	6.17091304347826	6.57898550724638	6.42704347826087	6.91549275362319
ANLN	3.00284057971015	1.29868115942029	1.16814855072464	1.99147826086957	3.15250724637681	3.547	3.13505797101449	3.94671014492754	2.92499275362319	2.61085507246377	3.21882608695652	2.32136231884058	2.90876811594203	1.77576086956522	2.81960869565217	3.32057971014493	3.10514492753623	3.17439130434783	2.40359782608696	3.59057971014493	1.6358768115942	1.56092028985507	2.51317391304348	2.31626811594203	4.49392753623188	2.38584057971015	3.62352898550725	3.21405797101449	2.94340579710145	3.79420289855072	3.12596376811594	3.99031884057971	5.15440579710145	3.76760869565217	3.18328260869565	3.37559420289855	2.81128985507246	2.73872101449275	2.10326811594203	4.12185507246377	3.60150724637681	2.62839130434783	3.30013043478261	2.51614492753623	1.93965942028986	2.18847826086956	2.86048550724638	1.31194927536232	2.84572463768116
WIZ	1.64789855072464	1.13127536231884	1.24505797101449	0.551521739130435	1.34155072463768	0.977304347826087	1.92026811594203	1.23365217391304	0.732057971014493	1.64583333333333	1.4415	1.1830652173913	1.42434782608696	2.51344927536232	1.64688405797101	1.66886956521739	1.14336594202899	1.32846376811594	0.460884057971015	1.47665579710145	1.36029347826087	1.63141304347826	1.3875652173913	2.55076811594203	1.05681884057971	0.584804347826087	0.971159420289855	0.504449275362319	1.06948550724638	0.925420289855073	1.71169565217391	1.35049275362319	0.0233586956521739	1.15770289855072	0.940673913043478	1.04386956521739	1.67607246376812	1.50739855072464	1.21549275362319	1.61440579710145	1.72667391304348	0.843891304347826	1.37152898550725	1.4668152173913	1.9008115942029	0.993152173913044	1.99954347826087	1.79192753623188	2.52982608695652
RABGAP1	5.41886956521739	5.1631884057971	5.34124637681159	5.26028985507246	5.32963768115942	4.94491304347826	5.1965652173913	5.03139130434783	4.87570289855072	5.35642028985507	4.98844927536232	5.48359420289855	5.62836231884058	5.00165217391304	5.27431884057971	5.50188405797101	5.09691304347826	5.41472463768116	5.1261884057971	5.47647826086957	5.52905072463768	5.22522463768116	5.23134782608696	5.17571739130435	5.13013043478261	5.43524637681159	5.49573913043478	5.34234782608696	5.25907246376812	5.1965652173913	5.56626086956522	5.41472463768116	5.16576811594203	5.62275362318841	5.11068115942029	5.25304347826087	5.38109420289855	5.54260869565217	5.40572463768116	5.30755072463768	5.31865942028986	5.5630652173913	5.26082608695652	4.99244927536232	5.44830434782609	5.27740579710145	5.43728985507246	5.52398550724638	5.48657971014493
QPCTL	0.0686594202898551	-1.39603260869565	-0.143333333333333	-0.148811594202899	-0.977789855072464	0.401507246376812	1.08330434782609	0.144826086956522	0.552978260869565	-0.828449275362319	0.574757246376812	-0.787028985507246	-0.620949275362319	-0.403492753623188	0.146485507246377	0.409927536231884	-0.195855072463768	-0.705333333333333	-0.642239130434783	0.206123188405797	-2.31061594202899	-1.37708695652174	0.14204347826087	-1.46944927536232	-1.3710652173913	-2.0835	-0.42881884057971	-0.790746376811594	-0.618108695652174	-0.281478260869565	0.623253623188406	0.447623188405797	-0.448159420289855	-1.34866666666667	-0.0824202898550725	-0.260152173913043	-1.55147826086957	-1.1555652173913	-1.19702173913043	-1.03275362318841	-0.970478260869565	-1.04620289855072	-1.44794202898551	-1.01769565217391	-0.783449275362319	-1.93203623188406	-0.797855072463768	-0.975557971014493	-0.532760869565218
PPP5C	5.10495652173913	4.08633333333333	4.96455072463768	4.2886231884058	3.98317391304348	4.21757971014493	4.93605072463768	4.92939130434783	4.52397101449275	4.56392753623188	4.63869565217391	4.96653623188406	4.54423188405797	4.71340579710145	4.80610144927536	4.83544927536232	4.54376086956522	4.57919565217391	4.2694347826087	4.64714492753623	4.37973188405797	4.59397101449275	4.49061594202899	4.21034782608696	4.001	4.08234782608696	4.34870289855072	3.89047826086956	3.91331884057971	3.88171739130435	4.12083333333333	3.66709420289855	3.73486956521739	3.16992753623188	3.74144565217391	4.06573913043478	4.03569565217391	3.98475362318841	4.13815942028986	3.29203623188406	3.94025362318841	4.51336231884058	4.14275	4.19533333333333	4.16482608695652	3.31714492753623	4.28268115942029	4.14900724637681	4.45835507246377
CEP68	3.30208695652174	3.9258768115942	3.66334782608696	3.76513043478261	3.89006884057971	2.59963768115942	3.51650724637681	3.52761594202899	3.29101449275362	3.67892028985507	3.56968115942029	3.65774637681159	3.75013043478261	3.86965217391304	3.5636231884058	4.04105797101449	3.52854347826087	3.22425362318841	2.88789855072464	3.29709420289855	3.74163768115942	3.76128985507246	3.45571014492754	2.69459420289855	3.30518115942029	3.3165	3.24394202898551	3.70947826086957	3.01666666666667	3.09645652173913	3.19976811594203	2.69653623188406	3.15163043478261	3.63532608695652	3.08319565217391	2.87540579710145	2.93726086956522	3.09992028985507	2.84930434782609	3.25668115942029	3.55268115942029	3.37931884057971	3.3906884057971	2.93953623188406	3.42764492753623	3.04704347826087	2.99057971014493	3.5533115942029	3.47244927536232
MAP4K3	3.91922463768116	3.7043768115942	3.73639492753623	4.18075362318841	3.86733333333333	3.62304347826087	3.21252173913043	3.7595	3.70305797101449	3.12405072463768	4.09185507246377	3.53666666666667	3.26159420289855	3.0654347826087	3.23447101449275	3.45642028985507	3.54678260869565	3.5393115942029	4.09163768115942	3.3778115942029	3.62421739130435	4.21015942028986	3.91788405797101	3.56827536231884	3.9065	4.21015942028986	3.1108731884058	3.16482608695652	3.66871014492754	3.62955072463768	3.29422463768116	3.46688405797101	3.59040579710145	3.07964492753623	4.17409420289855	4.21492753623188	2.98813043478261	3.30966666666667	3.59839130434783	3.46936231884058	3.26836956521739	4.1451884057971	4.2886231884058	3.4825652173913	3.65615942028985	3.55513043478261	3.15486956521739	2.89552173913043	1.92571739130435
ZBTB32	0.762960144927536	-1.13036714975845	-0.312144927536232	-0.214003623188406	0.140934782608696	1.64917391304348	1.50324637681159	0.61413768115942	0.750086956521739	0.193963768115942	0.262666666666667	0.189130434782609	0.772449275362319	-0.207159420289855	0.429536231884058	0.155021739130435	0.358376811594203	-0.369463768115942	0.166086956521739	0.538739130434783	-0.135217391304348	-0.330072463768116	-0.176753623188406	0.976072463768116	-0.850565217391304	-0.0238840579710145	0.182514492753623	0.30536231884058	-0.203347826086957	0.534869565217391	1.53714492753623	0.811057971014493	-0.138311594202899	-1.34866666666667	0.425384057971015	0.0650144927536232	-0.385536231884058	0.338724637681159	0.591565217391304	-1.33429710144928	-1.14973913043478	0.942246376811594	0.0408985507246377	-0.528449275362319	-0.436217391304348	-1.4713768115942	0.744094202898551	0.505105072463768	0.955163043478261
TYROBP	5.93291304347826	6.64933333333333	6.83627536231884	6.18647826086957	6.23307971014493	6.71121739130435	6.43855072463768	5.77413043478261	7.37	7.18624637681159	5.99807246376812	7.47068115942029	6.7411884057971	6.95328985507246	7.45633333333333	6.5268115942029	6.51159420289855	7.40318115942029	7.3181884057971	6.43666666666667	6.35722463768116	6.48592753623188	6.48684057971014	7.09998550724638	7.14442028985507	7.00053623188406	7.52686956521739	7.41646376811594	7.42175362318841	7.07342753623189	7.11491304347826	7.33573913043478	7.10607971014493	7.73165942028985	7.04633695652174	6.77523188405797	7.56075362318841	7.56501449275362	6.96159420289855	7.19630434782609	7.50513043478261	6.5706884057971	5.16207246376812	7.4503768115942	6.69977536231884	7.66126811594203	7.18624637681159	6.93994927536232	6.74802173913043
TMEM159	3.58876811594203	3.4791884057971	3.67239492753623	3.13426086956522	3.43577536231884	3.75288405797101	3.41808695652174	3.60547826086957	3.59936231884058	3.35029710144928	3.26650724637681	3.39121739130435	3.19757971014493	3.30747101449275	3.8036231884058	3.09771014492754	3.0880652173913	3.24190579710145	3.68032608695652	3.47172463768116	3.78052898550725	3.48627536231884	3.71870531400966	2.99884782608696	3.35834057971014	3.71870531400966	4.05083695652174	4.25021739130435	4.0794347826087	3.25668115942029	3.7658115942029	3.28885507246377	4.18692028985507	4.00515942028986	3.64354347826087	3.03649275362319	3.65910144927536	3.89971014492754	3.76895652173913	2.84100724637681	3.6905	3.71929710144928	2.93726086956522	3.98242028985507	4.02784057971015	4.15447826086957	3.79269565217391	3.41597101449275	3.96771014492754
BRCA1	5.16027536231884	4.15276811594203	3.4296231884058	4.15997826086956	4.27531884057971	5.46283333333333	4.22533333333333	4.87321014492754	4.4285652173913	4.10953260869565	4.52965942028986	4.37071014492754	4.35185507246377	3.37104347826087	4.24753623188406	4.11526086956522	4.37973188405797	4.4221231884058	4.98173913043478	4.15505072463768	4.39776086956522	3.84854347826087	4.44389130434783	4.45568115942029	4.81313043478261	5.17134782608696	4.5814347826087	5.16482608695652	5.11884057971015	4.81215942028985	4.73484057971014	4.67595652173913	5.09271014492754	4.8403768115942	4.7633768115942	5.25465217391304	4.63930434782609	4.54407246376812	5.17082608695652	4.59546376811594	4.11794927536232	4.92248550724638	4.6433768115942	4.17942028985507	4.62704347826087	4.16753623188406	4.30321739130435	4.55711594202899	4.68903623188406
ERCC1	4.13986956521739	4.53850724637681	4.97720289855072	4.41857971014493	4.42976811594203	3.70013043478261	4.79571014492754	4.55321739130435	4.652	4.67844927536232	4.3933768115942	4.80011594202899	4.83572463768116	4.85919565217391	4.79403260869565	4.48123913043478	4.96692753623188	4.72515942028986	4.42761594202899	4.5066231884058	4.34926811594203	4.46492753623188	4.47634782608696	4.04649275362319	4.3739347826087	3.73776811594203	4.37415942028986	3.42182608695652	4.13815942028986	4.13085507246377	4.08504347826087	4.16182608695652	4.23939130434783	3.65774637681159	4.75465217391304	3.9173768115942	4.29548550724638	4.23884782608696	4.1625	3.79020289855072	4.20852173913043	4.00992753623188	3.76427536231884	4.35747826086957	4.31764492753623	4.58570289855072	4.34057971014493	4.16128985507246	3.73691304347826
CD22	3.31172463768116	4.38366666666667	4.54439130434783	3.28754347826087	3.82536231884058	3.0935652173913	3.99625362318841	3.17347101449275	2.06455797101449	3.42273913043478	4.35321739130435	3.51330434782609	4.0728115942029	5.10395652173913	3.83566666666667	2.66573188405797	3.04114492753623	4.34600724637681	3.01692753623188	3.34574637681159	3.94513043478261	3.85957246376812	3.48876811594203	4.46299275362319	2.84123188405797	3.56921014492754	2.31328260869565	3.34479710144928	2.44415942028985	2.78728985507246	2.98113043478261	2.41311594202899	1.92475362318841	2.76098550724638	3.63573188405797	2.24755072463768	3.09402173913043	3.32863043478261	3.50171014492754	3.43549275362319	3.7554347826087	3.66926086956522	3.68250724637681	3.4623768115942	2.64436231884058	3.89006884057971	3.73639492753623	3.91575362318841	3.44088405797102
SEMA3B	0.428753623188406	-0.17027536231884	-1.31417391304348	-1.19984782608696	-1.893	0.565782608695652	0.0192898550724638	-0.123927536231884	0.393413043478261	0.519811594202899	0.0192898550724638	0.130666666666667	-0.0584202898550725	-0.462507246376812	0.0460072463768117	-0.721702898550724	-1.83416666666667	0.252768115942029	0.460884057971015	-2.31403260869565	-1.61826086956522	-0.122652173913043	0.10168115942029	1.27642028985507	1.06979710144928	0.490963768115942	0.152565217391304	-0.136289855072464	-0.0466449275362319	0.424159420289855	0.37813768115942	-0.0436086956521739	0.0233586956521739	1.93434782608696	-0.881507246376812	0.298101449275362	0.364884057971014	-0.208586956521739	0.529550724637681	-1.03275362318841	0.424782608695652	-0.493463768115942	-0.409927536231884	0.920152173913044	0.0250144927536232	0.296840579710145	1.37046376811594	1.25902898550725	2.72454347826087
MBTPS2	2.651	2.88384057971014	3.04923188405797	3.2245652173913	2.90985507246377	2.53971014492754	2.83573913043478	2.79760144927536	2.72513043478261	2.87884057971015	2.63621739130435	3.16682608695652	2.83471739130435	2.32056038647343	2.92696376811594	3.02107246376812	2.75310869565217	2.92604347826087	2.7615652173913	3.05404347826087	2.6671884057971	2.59444927536232	2.99114492753623	2.41046376811594	3.2079347826087	2.61936231884058	2.84655072463768	2.67807246376812	2.15972463768116	2.66923188405797	2.95367391304348	2.62128985507246	2.5486884057971	1.95706884057971	2.7696231884058	3.08826086956522	2.50505072463768	2.45560869565217	2.57653623188406	3.01428985507246	2.58585507246377	2.88001449275362	3.52428985507246	2.54644927536232	2.98694202898551	2.63319202898551	2.20615942028985	2.35578985507246	2.07788405797101
PRICKLE3	1.24163405797101	0.555836956521739	0.566596618357488	0.288173913043478	1.16339492753623	0.987992753623188	0.935369565217391	0.983626811594203	0.671753623188406	1.14439130434783	1.21310144927536	0.808967391304348	1.51382608695652	1.27540579710145	0.597768115942029	1.02889130434783	0.657405797101449	1.14213043478261	0.590159420289855	0.538739130434783	1.14892753623188	0.898797101449275	1.50423188405797	0.976072463768116	0.673492753623188	0.40363768115942	0.756992753623188	1.46492753623188	0.759619565217391	0.534869565217391	1.51335507246377	0.966159420289855	0.778586956521739	1.43060869565217	1.26273913043478	0.779333333333333	1.24050724637681	0.982717391304348	1.14257971014493	1.18341666666667	1.31386956521739	0.905376811594203	0.778826086956522	1.39884782608696	1.88869565217391	0.905666666666667	1.88645652173913	1.79192753623188	1.96116304347826
LTF	4.3683115942029	4.63340579710145	1.61610144927536	3.00649275362319	8.56944927536232	4.06346376811594	3.88738405797101	6.01952173913044	5.28855072463768	7.0046884057971	5.99191304347826	6.87886594202899	5.47047826086957	6.43935507246377	5.13621014492754	8.7369347826087	5.1515652173913	8.10857971014493	4.62686956521739	8.33210869565217	4.44823188405797	2.33636231884058	4.61901449275362	7.68886956521739	9.50231884057971	4.43857971014493	9.09150724637681	5.41965942028986	4.85507246376812	8.75014492753623	6.48140579710145	8.87027536231884	9.2256884057971	8.0498115942029	4.68957971014493	4.83213043478261	7.20010144927536	6.46776811594203	5.43315942028986	8.72698550724638	8.8051884057971	4.49126086956522	5.77524637681159	5.802	6.27279710144928	5.969	8.07597101449275	5.58925	6.5173731884058
EXTL3	5.78958333333333	6.18386956521739	5.30322463768116	4.89098550724638	5.58158695652174	6.52065217391304	5.90767391304348	5.45120289855073	6.31917391304348	6.36648550724638	5.50685507246377	5.56392753623188	6.45155072463768	6.23721014492754	6.40486231884058	5.51394927536232	5.0984347826087	6.25395652173913	5.61745652173913	5.96488405797101	5.71835507246377	5.30855797101449	6.1771884057971	6.12408695652174	5.65820289855072	5.02344927536232	6.60152898550725	5.52708695652174	5.23811594202899	6.02505797101449	6.22068115942029	5.19184782608696	5.74767028985507	5.70884057971015	5.76223188405797	5.83836231884058	6.32207246376812	5.36111594202899	6.27505797101449	5.62011594202898	6.44619565217391	4.95521014492754	4.80565942028985	6.09640579710145	6.40966666666667	6.35952898550725	6.74078260869565	6.15144927536232	7.13327536231884
ELOVL5	7.34421739130435	8.02536231884058	7.81666666666667	7.13163768115942	7.35969565217391	7.69489855072464	7.16451811594203	7.30089855072464	7.47068115942029	7.59144927536232	7.17669565217391	7.60744927536232	7.75002898550725	7.31989855072464	7.81666666666667	7.06852173913043	7.12915942028985	7.99071014492753	7.51265217391304	7.70328985507246	7.59597826086957	7.40920289855073	7.78582608695652	7.34827536231884	7.68981884057971	7.52625362318841	7.8134347826087	7.70328985507246	7.63523188405797	7.40735869565218	7.39121739130435	7.32755072463768	7.82549275362319	7.65036956521739	7.48433333333333	7.10607971014493	7.68163043478261	7.71089130434783	7.34171014492754	7.68502173913043	7.68734782608696	7.29410144927536	7.01965217391304	7.26238405797101	7.57947101449275	7.78664492753623	7.50382608695652	7.38873913043478	7.31989855072464
ALOX5	7.90770289855072	8.00763043478261	7.842	6.99136231884058	7.77005797101449	8.35645652173913	8.42276086956522	7.61688405797101	9.02160869565217	8.59395652173913	8.09017391304348	8.22086231884058	8.51247826086957	7.96278260869565	8.51115942028986	7.48363768115942	7.38574637681159	8.48403623188406	8.33114492753623	7.64902898550725	8.34947826086957	7.50095652173913	8.38342028985507	8.61582608695652	8.18402898550725	8.31749275362319	8.32889855072464	9.12844202898551	8.48246376811594	8.49960869565217	8.26907971014493	8.47714492753623	7.92159420289855	8.9971231884058	8.20549275362319	7.92931884057971	8.80050724637681	7.76220289855072	8.25979710144928	8.121	8.399	7.64627898550725	8.36240579710145	8.17314492753623	8.52314492753623	8.16017391304348	8.9528115942029	9.21992753623188	9.13443478260869
KDM5D	-4.20863768115942	6.48684057971014	-4.25439855072464	7.02121014492754	6.98518115942029	6.23752173913044	7.5505652173913	-3.78668115942029	6.16984057971014	6.7465652173913	6.74159420289855	-4.28	-4.10650724637681	-4.23994202898551	-3.78668115942029	7.5434347826087	7.05773913043478	6.6963768115942	6.41667391304348	7.25444202898551	6.92718115942029	6.78244927536232	-4.25848550724638	6.62734782608696	-4.28	6.58895652173913	6.36497826086956	6.04147826086956	-4.23486231884058	6.57420289855073	6.02532608695652	6.33650724637681	-4.1814347826087	5.71656521739131	6.50145652173913	6.63626086956522	6.19049275362319	6.66831884057971	6.65098550724638	5.98810144927536	-4.28	6.89397101449275	6.74283333333333	-4.22692753623188	6.49421739130435	6.14892753623188	6.10600724637681	6.51645289855072	6.28958695652174
CALCOCO1	6.25892753623188	6.35682608695652	6.03384057971015	5.69023188405797	6.05257608695652	6.03573913043478	6.60584057971015	5.66130434782609	6.10465217391304	6.62976811594203	6.30030434782609	6.40698550724638	6.76266666666667	6.77898550724638	6.44140579710145	6.31089130434782	6.1383768115942	6.28482971014493	6.00891304347826	6.31191304347826	6.24379710144928	6.02446376811594	6.41366666666667	6.00891304347826	6.01242028985507	5.75727536231884	6.66871014492754	5.96959420289855	5.76110144927536	5.89223188405797	6.22226086956522	5.72914492753623	6.27063768115942	6.30766666666667	5.72323913043478	5.71497826086957	6.45188405797101	6.41849275362319	6.11184057971014	5.97740942028986	6.12633333333333	5.8206847826087	5.52820289855072	5.94076811594203	6.43454347826087	6.04407246376812	6.51317391304348	6.34852173913044	6.85582608695652
UBR7	5.0565	4.93438405797101	4.955	4.67465217391304	4.45665217391304	4.55235507246377	4.86989855072464	5.10495652173913	4.56833333333333	4.72255072463768	4.66869565217391	5.07047101449275	5.10360869565217	4.43957971014493	4.80710144927536	4.79424637681159	4.98050724637681	4.96992028985507	4.58795652173913	5.04000724637681	4.61855072463768	4.75801449275362	4.84392753623188	4.40665217391304	4.50190942028985	4.79044202898551	4.72331884057971	4.62860144927536	4.61805797101449	4.59523188405797	4.65688405797101	4.57425362318841	4.88921739130435	4.9265	4.47857246376812	4.75202898550725	4.56833333333333	4.68671014492754	4.45401449275362	4.4193768115942	4.39036231884058	4.73669565217391	4.25073913043478	4.25591304347826	4.7633768115942	4.36323913043478	4.34420289855072	4.48123913043478	4.76434782608696
MAP4K5	5.23208695652174	5.57142028985507	5.43178623188406	5.83752173913044	6.05805797101449	5.02502898550725	5.16509420289855	5.22410144927536	4.78096376811594	5.24447826086957	5.50959420289855	5.05827536231884	5.19721739130435	5.25132608695652	4.82398550724638	5.42824637681159	5.63239130434783	5.26082608695652	5.11560144927536	5.26632608695652	5.03471014492754	5.44508695652174	5.02230434782609	4.93946376811594	5.29397101449275	5.19966666666667	5.15058695652174	4.56560144927536	5.51457971014493	5.943	5.35514492753623	5.36811594202899	6.30845652173913	4.27972463768116	5.38928985507246	5.1841231884058	5.28010144927536	5.25032608695652	5.1206231884058	5.95372463768116	5.58430434782609	5.59471014492754	5.33068115942029	5.54260869565217	4.65135507246377	6.26363768115942	4.96944202898551	4.33452173913043	4.36273913043478
EHD3	3.69001449275362	3.55513043478261	3.11260869565217	2.58310144927536	3.61250724637681	2.90534782608696	5.27341304347826	3.82998550724638	4.00372463768116	5.29132608695652	2.73984057971014	4.08161594202899	4.70318115942029	4.54508695652174	4.86613043478261	3.63549275362319	4.56631884057971	3.96905797101449	3.4296231884058	4.73484057971014	3.78519565217391	2.94647101449275	3.4296231884058	4.20158695652174	3.16542028985507	2.93676086956522	5.41859420289855	4.09802898550725	4.68730434782609	3.51102898550725	5.41779710144927	3.68228985507246	4.56392753623188	4.33957246376812	2.90567391304348	2.23813768115942	4.81752173913044	4.53998550724638	3.6454347826087	3.43549275362319	5.1074347826087	3.63102898550725	2.44553623188406	3.39847101449275	3.68089855072464	3.39478260869565	4.64599275362319	4.51958695652174	5.66046376811594
PSMC4	5.41550724637681	5.14186956521739	5.73852898550725	5.25424637681159	4.90234057971015	5.05091304347826	5.75925362318841	5.5403115942029	5.37205797101449	5.6798115942029	5.28313768115942	5.65326086956522	5.51394927536232	5.36236231884058	5.61604347826087	5.6345652173913	5.99981884057971	5.64801449275362	5.46197101449275	5.539	5.31634782608696	5.30567753623188	5.22546376811594	5.44359420289855	4.81982608695652	5.51705797101449	5.37048550724638	5.29942753623188	5.36407246376812	5.35514492753623	5.2411884057971	5.13965217391304	5.04163768115942	5.15924637681159	5.21110144927536	5.0171884057971	5.27711594202899	5.46420289855072	5.11913043478261	4.40989855072464	4.99179710144928	5.36213043478261	4.34023188405797	5.07953623188406	5.23355797101449	5.1208768115942	5.57005072463768	4.96111594202899	5.06858695652174
MAN2B2	6.26465579710145	5.79605072463768	5.73101449275362	5.33665217391304	5.50850724637681	5.61694202898551	5.87321739130435	5.7208115942029	5.37607246376812	5.94592753623188	5.91709420289855	5.89583333333333	6.10256884057971	6.07728985507246	5.86608695652174	5.7823115942029	5.4266231884058	5.78079710144928	5.45299275362319	5.97035507246377	5.83870289855072	5.91105797101449	6.04297101449275	5.76268115942029	5.14913043478261	5.00857246376812	5.96802898550725	5.27988405797101	5.36969565217391	5.39496376811594	5.81644927536232	5.10265217391304	5.25486231884058	6.01326086956522	5.37973913043478	5.0465652173913	5.64609420289855	5.49660869565217	5.75925362318841	5.20203260869565	5.3713768115942	5.10289130434783	5.08996376811594	5.40639130434783	5.90646376811594	5.17041304347826	5.57232608695652	5.99007246376812	6.16697101449275
SLC25A39	8.13926086956522	9.85278985507246	8.47714492753623	4.87048550724638	8.58834782608696	8.00565942028986	9.46172463768116	6.9715652173913	8.08021739130435	8.81768115942029	8.33642028985507	7.1388115942029	8.37889855072464	10.8023043478261	8.92926086956522	9.59871014492754	10.5595579710145	7.82034057971014	7.79215942028985	8.11191304347826	7.39895652173913	7.01640579710145	8.10146376811594	5.42824637681159	6.63626086956522	5.88131884057971	8.05823188405797	6.97324637681159	8.71809420289855	8.49653623188406	7.21074637681159	8.50531884057971	9.40026811594203	5.08626086956522	7.22905434782609	4.62747826086957	9.06775362318841	8.92926086956522	7.30751811594203	10.1141231884058	9.30149275362319	7.49182608695652	8.24321739130435	9.88007971014493	7.40920289855073	9.28755072463768	9.28415217391304	6.84671014492754	7.83450724637681
MVP	8.11273913043478	7.87339130434783	8.17411594202899	7.45390942028986	7.43194202898551	8.26482608695652	8.24321739130435	7.85872463768116	7.93207971014493	8.03733333333333	7.54482608695652	7.8134347826087	8.17217391304348	8.03330434782609	7.59818115942029	7.33472463768116	7.77005797101449	7.99879710144928	8.23828985507246	7.80691304347826	8.17770289855072	7.60809420289855	7.98388405797101	8.37727536231884	7.5418115942029	8.16624637681159	8.21971014492754	8.21615942028986	8.30192753623188	7.78915942028986	7.14741304347826	7.93651449275362	6.89397101449275	8.67979710144928	7.85359420289855	7.38914492753623	7.89524637681159	8.14142028985507	7.68015942028986	7.61452898550725	7.64902898550725	7.66060869565217	7.64324637681159	7.65417391304348	7.85705797101449	7.56195652173913	8.25605797101449	8.00172463768116	7.71014130434783
NUB1	6.18926811594203	5.47994202898551	5.6203768115942	5.35472463768116	5.20776811594203	5.67275	5.51909420289855	4.62955072463768	4.44902898550725	5.51173913043478	4.59268115942029	5.55458695652174	5.78205797101449	5.64715942028985	5.59757971014493	5.32371014492754	5.37767391304348	5.6099347826087	5.86421739130435	5.52760869565217	6.43666666666667	4.88921739130435	5.17836231884058	6.66305797101449	4.77954347826087	6.44947826086957	5.72952173913044	6.68152898550725	6.03573913043478	5.26995652173913	4.89946376811594	5.17982608695652	5.31775362318841	6.50569565217391	4.97151449275362	4.91559420289855	5.2118768115942	5.45120289855073	5.74289855072464	5.32086231884058	5.78347826086957	6.042	5.58957971014493	6.04676811594203	5.06245652173913	5.0423115942029	5.45685507246377	6.1826231884058	5.38130434782609
PGM3	4.50282608695652	4.02384057971014	4.36440579710145	4.79469565217391	4.44389130434783	4.48011594202899	4.61428260869565	4.20023188405797	4.55208695652174	3.89239130434783	4.47634782608696	4.24778260869565	4.26001449275362	3.58403623188406	4.35635507246377	4.74902898550725	4.43605797101449	4.3433768115942	3.98359420289855	4.48504347826087	4.18669565217391	4.41908695652174	4.37052173913043	4.12782608695652	4.13753623188406	4.36863768115942	4.14547826086956	4.05098550724638	4.01533333333333	4.56216666666667	4.51644202898551	4.73740579710145	4.04386231884058	3.75588405797101	4.70927536231884	5.12594202898551	4.02276086956522	4.49508695652174	4.3596231884058	3.96771014492754	3.96452173913043	4.91244202898551	4.37434782608696	3.85489130434783	4.12871014492754	3.84809420289855	4.00372463768116	3.63573188405797	3.71904347826087
RWDD2A	0.746855072463768	1.05823913043478	1.30040579710145	1.77268115942029	1.30988405797101	1.23365217391304	1.75872463768116	1.20263768115942	1.66750724637681	0.458811594202899	1.56111956521739	1.25682608695652	1.10946376811594	0.564717391304348	1.59303623188406	2.27366304347826	1.54285507246377	1.25002898550725	0.966876811594203	1.53317391304348	0.985934782608696	1.28524637681159	1.27165217391304	-0.454652173913043	0.503130434782609	1.64565942028986	0.802333333333333	0.012	0.821927536231884	1.34321739130435	1.75872463768116	1.55989855072464	0.908057971014493	0.196311594202899	1.04765217391304	1.89120289855072	0.851826086956522	0.920152173913044	0.782775362318841	0.929753623188406	0.834101449275362	1.19616666666667	1.19488405797101	0.357695652173913	0.804202898550725	1.0656847826087	0.260521739130435	-0.116492753623188	0.228144927536232
CLK1	7.67370289855073	8.20279710144928	8.02724637681159	8.93853623188406	8.58127536231884	8.52023188405797	7.21121739130435	8.00386231884058	8.19302898550725	7.22147826086957	8.39085507246377	7.45448550724638	7.45333333333333	7.09894202898551	7.49396376811594	7.5168115942029	7.89524637681159	7.76402898550725	8.04461594202899	7.72094202898551	7.64902898550725	8.35645652173913	8.1346231884058	7.90279710144928	8.30985507246377	8.08188405797102	7.19197101449275	7.33872463768116	7.84007246376812	7.95729710144928	7.59377536231884	8.06015942028985	7.56792753623188	7.29640579710145	8.32608695652174	8.72331884057971	7.5418115942029	7.49257971014493	8.03047101449275	8.11191304347826	7.41524637681159	8.13720289855072	8.68344927536232	7.48847826086956	7.55934782608696	7.76220289855072	7.2378115942029	7.40860507246377	7.00928985507246
POLR3B	3.66769565217391	3.69698550724638	3.87669565217391	3.68068115942029	3.48340579710145	3.21310869565217	3.50833333333333	3.35988405797101	3.41939130434783	3.49410144927536	3.29926811594203	4.09602173913043	3.77011594202899	2.97953623188406	3.42469565217391	3.6959347826087	3.65502173913043	3.88990579710145	3.33639855072464	3.83378260869565	3.78052898550725	3.83589855072464	3.52823188405797	3.17281884057971	3.55868115942029	3.73776811594203	3.47082608695652	3.36540579710145	3.33973913043478	3.5733768115942	3.20869565217391	3.2985652173913	3.63934782608696	3.45050724637681	3.26019565217391	3.69071014492754	3.57079710144928	3.65207608695652	3.324	2.88613043478261	3.31129710144928	4.15261594202899	3.31772463768116	2.75097826086956	3.44655072463768	3.29249275362319	3.57092753623188	2.91323188405797	2.92189130434783
ANGEL1	3.42482608695652	3.32940579710145	3.41614492753623	3.0888115942029	2.99769565217391	2.54346376811594	3.45876811594203	3.06620289855072	2.50402173913043	3.26236231884058	3.35913043478261	3.10320289855072	3.31666666666667	3.91950724637681	3.45421739130435	3.66334782608696	3.0525652173913	3.00857971014493	3.10601449275362	3.07402173913044	3.64255072463768	3.51211594202899	3.45833333333333	3.00223188405797	2.7806231884058	3.08826086956522	3.00857971014493	1.90739130434783	2.74901449275362	2.42678985507246	3.02579710144928	2.45373913043478	2.20807246376812	2.41530434782609	3.13036231884058	2.64736231884058	2.71621739130435	2.91582608695652	2.85149275362319	2.62692753623188	3.22659420289855	2.96104347826087	3.53494202898551	3.08209420289855	3.24313043478261	3.05069565217391	2.90876811594203	3.47082608695652	2.78578260869565
RNF14	5.30567753623188	6.3945652173913	5.88544202898551	5.72640579710145	6.49730434782609	5.49816666666667	5.59434057971014	5.72189855072464	6.20892753623188	6.23976811594203	5.70852898550725	5.24069565217391	5.49786956521739	6.99331884057971	5.23540579710145	5.69871014492754	6.52092753623188	5.28550724637681	5.61985507246377	6.16063768115942	5.39715942028985	5.77651449275362	5.35052173913043	5.16127536231884	5.90511594202898	5.52366666666667	5.35833333333333	5.50213768115942	5.49754347826087	6.40444927536232	5.1423768115942	5.5494384057971	7.44980434782609	5.02763405797101	5.25032608695652	5.25132608695652	6.23689855072464	5.78657246376812	5.42064492753623	6.8801884057971	6.49989130434783	5.36213043478261	5.34485507246377	6.37085507246377	5.20148913043478	7.05917391304348	5.50933333333333	5.23947101449275	4.97669565217391
DNASE1L1	4.38236956521739	4.2055	3.59910144927536	3.99423188405797	4.65063768115942	4.75053623188406	4.46898550724638	4.71976086956522	5.42320289855072	5.25208695652174	4.37547826086957	5.29514855072464	4.75202898550725	4.83710144927536	5.07069565217391	4.38673188405797	4.46849275362319	4.67886956521739	4.96779710144928	4.55932608695652	4.73019927536232	4.54725362318841	4.51991304347826	5.13990579710145	5.53584782608696	4.7974347826087	5.28452173913043	5.85607246376812	5.13098550724638	4.86267028985507	5.05034782608696	4.93396376811594	4.73692753623188	5.6028115942029	4.93247101449275	4.41665217391304	5.18695652173913	3.661	4.95723188405797	4.66352173913043	4.8505	4.09857246376812	4.02034057971014	5.23697101449275	5.32349275362319	5.29224637681159	5.18272463768116	5.34234782608696	5.52123913043478
DDX11	4.66088405797101	1.25798550724638	4.3808115942029	3.28402898550725	4.31685507246377	2.66766666666667	4.2959347826087	4.32105797101449	2.78578260869565	2.34888405797101	3.50681884057971	1.97827536231884	2.75334782608696	4.47634782608696	2.26727536231884	3.81476086956522	2.38886956521739	3.51249275362319	1.71071014492754	4.34729710144927	2.06036231884058	4.42821739130435	4.15961594202899	3.60397826086957	3.17198550724638	3.77941304347826	2.99313043478261	1.80523188405797	3.58728985507246	3.77872463768116	2.77120289855072	2.59244927536232	2.77649275362319	2.95278985507246	2.27082608695652	3.22828985507246	2.95036231884058	2.15876811594203	3.70611594202899	1.78217391304348	2.30102898550725	4.43577536231884	4.26121739130435	2.71568115942029	1.6226231884058	1.08531884057971	2.21021739130435	3.21415217391304	3.66769565217391
HEBP1	1.06538405797101	1.26426086956522	0.922615942028985	0.64913768115942	1.96197101449275	1.86040579710145	1.0426231884058	0.733724637681159	0.918264492753623	1.60924637681159	0.574757246376812	0.793347826086957	1.44633333333333	1.41167391304348	1.35789855072464	1.64647826086957	0.487173913043478	1.19964492753623	1.47328985507246	0.869492753623188	0.642260869565217	0.876826086956522	0.495057971014493	0.584536231884058	0.673492753623188	1.11791304347826	2.91536231884058	1.87149275362319	1.50546739130435	3.06489855072464	2.25799637681159	2.24210144927536	0.531724637681159	2.00623188405797	0.99895652173913	0.964188405797101	2.49802898550725	1.44392028985507	0.752927536231884	3.28178260869565	2.18314492753623	0.597768115942029	0.584275362318841	2.21000724637681	1.48109420289855	1.79710144927536	2.46301449275362	1.5499347826087	1.22992753623188
CD6	5.19857246376812	4.62384782608696	4.79873913043478	4.15997826086956	4.12350724637681	3.40818115942029	4.4576231884058	4.86780434782609	3.3403768115942	4.23189855072464	4.29676811594203	4.05313768115942	4.52209420289855	5.27257971014493	4.44842028985507	4.91865217391304	4.80420289855072	3.48644927536232	3.99866666666667	4.11704347826087	5.03086956521739	4.92915217391304	4.64404347826087	4.24078260869565	3.32151449275362	3.78757971014493	3.83023188405797	2.95239130434783	3.8423768115942	3.37602898550725	3.03930797101449	2.49336231884058	3.1676231884058	3.28323188405797	2.72133333333333	2.97640579710145	3.36625362318841	3.84961594202899	3.7331231884058	3.65330797101449	4.06555072463768	4.49301449275362	4.8641884057971	3.35705797101449	4.18669565217391	3.38636231884058	3.82936231884058	4.30236231884058	3.48020289855072
TACC3	5.61207971014493	5.93551449275362	5.53149275362319	4.87928985507246	5.59939130434783	5.73852898550725	6.26113043478261	5.61931884057971	5.85975362318841	6.16725362318841	5.46959420289855	5.81584782608696	6.1880652173913	5.91779710144927	6.24211594202899	5.37278260869565	5.52430434782609	5.85528985507246	5.89559420289855	5.94720289855072	5.74289855072464	5.41631884057971	6.19332608695652	5.83514492753623	5.5486231884058	5.09140942028985	6.19072463768116	5.69379710144928	5.6984347826087	5.62863043478261	5.65792028985507	5.52366666666667	5.6269347826087	5.9701268115942	5.20203260869565	5.4828731884058	6.15286956521739	5.67591304347826	5.79521739130435	5.88931884057971	5.90339855072464	5.2168115942029	5.29326811594203	5.42580797101449	5.89696376811594	5.67759420289855	6.04871014492754	6.1388115942029	6.58560869565217
UFL1	5.39021739130435	5.8041884057971	5.90339855072464	6.60105072463768	6.16436231884058	5.6563115942029	5.23566666666667	6.20431884057971	5.69348550724638	4.81607246376812	6.20824637681159	5.27076086956522	4.90434782608696	4.81313043478261	4.91702898550725	5.64609420289855	5.81086231884058	5.55576811594203	5.57504347826087	5.62183333333333	5.289	6.29992391304348	5.72347826086957	5.471	5.58461594202899	5.7901268115942	4.96627536231884	5.28855072463768	5.79789855072464	5.679	5.16605072463768	5.52366666666667	5.57259420289855	5.10873913043478	6.25684057971015	6.09902898550725	5.04042753623188	5.14015942028986	5.32836231884058	4.98360869565217	4.56344927536232	6.24211594202899	5.99926811594203	4.84263768115942	5.14966666666667	4.98940942028985	4.5615652173913	4.45265217391304	3.97534782608696
POLA2	3.76595652173913	3.34498550724638	3.51905797101449	3.31475362318841	3.52396376811594	3.43010144927536	3.98865217391304	4.07089855072464	3.32979710144928	3.59221014492754	3.60527536231884	3.57924637681159	3.82936231884058	3.33569565217391	3.9173768115942	3.60924637681159	3.76815217391304	3.8718115942029	3.53065217391304	3.8065	3.52357246376812	3.924	3.68957246376812	3.43872463768116	3.35834057971014	3.40692753623188	3.27510144927536	3.11217391304348	3.12030434782609	3.5733768115942	3.40744202898551	3.45855072463768	3.71617391304348	3.32614492753623	3.06734782608696	3.36402173913043	3.45630434782609	3.29024637681159	3.08186956521739	3.13530434782609	3.52502173913043	3.22425362318841	3.52823188405797	3.14572463768116	3.52761594202899	2.8571231884058	3.57446376811594	3.32614492753623	3.68228985507246
ZC3H3	3.23992753623188	2.25144927536232	2.24829710144928	1.71071014492754	1.98734782608696	3.22250724637681	2.56027777777778	2.28149275362319	2.39023188405797	2.61540579710145	2.81497101449275	2.00153623188406	2.58310144927536	3.04247101449275	2.41500724637681	1.9981231884058	2.03336231884058	2.22171014492754	2.67855072463768	1.86868115942029	3.09052173913043	2.49839130434783	3.22828985507246	3.66476086956522	1.85811594202899	2.29926086956522	2.48952898550725	3.4348115942029	2.66226086956522	2.20931884057971	3.09645652173913	2.71773913043478	1.35752173913044	4.27031884057971	2.48736231884058	2.37573913043478	2.38485507246377	2.39528985507246	2.20457971014493	3.21136231884058	2.4733115942029	2.50327536231884	3.30013043478261	2.99939855072464	3.02075362318841	2.29239130434783	3.14022463768116	3.63857971014493	4.32855072463768
CAPN1	5.85244202898551	6.01059420289855	5.76904347826087	4.88363768115942	5.71271014492754	5.71326086956522	6.77389130434783	5.73547826086956	5.93205797101449	6.6075	5.43554347826087	6.13092753623188	6.23689855072464	6.96253623188406	6.08178260869565	6.41330434782609	5.83810144927536	5.98202173913044	5.77347826086956	6.13730434782609	6.22068115942029	5.26286956521739	5.62772463768116	5.91202898550725	5.27959420289855	4.94176811594203	6.81433333333333	5.65326086956522	6.14858695652174	6.07424637681159	6.22574637681159	5.92808695652174	6.09671739130435	5.90476811594203	5.14466666666667	4.75202898550725	6.40933333333333	6.31360144927536	5.48404347826087	5.79331884057971	6.00555797101449	5.07335507246377	5.20638405797102	5.94240579710145	6.16063768115942	5.74098550724638	6.80504347826087	6.08896376811594	6.83911594202899
ACPP	3.45365217391304	4.33265217391304	3.96365217391304	3.78776811594203	4.38018115942029	3.95247826086957	4.18799275362319	3.96165217391304	5.01227536231884	5.43924637681159	4.06834057971015	5.20388405797101	5.06295652173913	4.53305072463768	4.46820289855072	4.02168115942029	3.70209420289855	5.17350724637681	4.31764492753623	3.96625724637681	3.82560869565217	4.87236231884058	4.84392753623188	4.34420289855072	5.56921739130435	3.74252173913043	5.4791884057971	4.74097826086957	4.18476811594203	4.71555797101449	5.05747826086957	4.75698550724638	4.61146376811594	5.10873913043478	4.91802898550725	4.27634782608696	5.1954347826087	4.75465217391304	4.15810144927536	5.4833768115942	5.31603623188406	3.60884057971015	3.57740579710145	5.44082608695652	5.11697101449275	4.94694202898551	5.25833333333333	4.81313043478261	4.22901449275362
MDH1	4.42338405797101	4.52255797101449	4.84924637681159	5.63336231884058	5.4125	5.07314492753623	4.90911594202899	5.64097101449275	5.1260652173913	4.36160869565217	5.22964492753623	4.61376086956522	4.5066231884058	4.38324637681159	4.36063043478261	4.90123188405797	5.48552173913043	4.75271014492754	4.89536231884058	5.02763405797101	4.05420289855072	4.59823188405797	4.71175362318841	4.66060144927536	5.34908695652174	4.80394927536232	4.54142028985507	4.5411884057971	4.83165217391304	5.22197101449275	4.85397826086957	5.36386231884058	4.85758695652174	4.47433333333333	5.19135507246377	5.38249275362319	4.67788405797101	4.75465217391304	4.68760144927536	4.85868115942029	4.74797101449275	4.69639130434783	5.21598550724638	5.04000724637681	4.35721739130435	4.76279710144928	4.28268115942029	4.50468115942029	3.37298550724638
SLC30A9	5.00211594202899	5.60171014492754	5.51204347826087	6.26328985507246	5.94268115942029	5.53033333333333	4.95521014492754	5.95744927536232	5.76344927536232	4.91031884057971	6.03442028985507	5.15798550724638	5.0166231884058	4.98115942028985	5.03591304347826	5.18652898550725	5.56742028985507	5.45563043478261	5.58292028985507	5.27467391304348	4.75040579710145	6.09934782608696	5.50592028985507	5.19314492753623	5.77147826086957	5.50188405797101	4.96157971014493	5.24327536231884	5.48900724637681	5.65713043478261	5.40005072463768	5.56092028985507	5.3330652173913	5.26879710144928	5.98846376811594	6.00555797101449	5.23620289855072	4.80734782608696	5.3375652173913	5.38413768115942	4.84810869565217	5.69980434782609	5.90476811594203	5.27533333333333	4.96673188405797	5.39496376811594	4.76260144927536	4.65521739130435	4.34040579710145
MTMR11	1.54226086956522	1.58280434782609	2.86072463768116	2.59680434782609	2.87260869565217	1.0130615942029	2.70284057971014	2.55442028985507	2.3311231884058	3.2145652173913	2.46834420289855	2.5319347826087	2.63671014492754	3.09327536231884	3.44401449275362	2.27366304347826	2.34714492753623	2.82197101449275	2.3749347826087	2.15374637681159	2.30172463768116	2.66072463768116	2.39273913043478	2.84321014492754	2.97021014492754	2.3578115942029	2.75255072463768	2.07532608695652	1.50546739130435	2.6043768115942	2.31314492753623	3.43047826086956	2.33060869565217	2.4074347826087	3.15603623188406	2.42205797101449	2.20547826086957	2.8041231884058	1.84515217391304	2.16310144927536	2.57584057971015	2.30313043478261	1.5723768115942	3.99150724637681	2.37020289855072	3.58577536231884	3.62447826086957	3.39244927536232	0.711942028985507
COX15	5.15352173913043	5.17061956521739	5.22986956521739	5.06030434782609	4.69544927536232	5.63028985507246	5.04441304347826	5.15276811594203	5.52992753623188	5.20361594202899	4.98505797101449	5.30405797101449	5.36839855072464	4.87010144927536	5.17728985507246	5.00142753623188	4.8293768115942	5.31429710144928	5.36768115942029	5.10583333333333	5.19355072463768	4.82398550724638	5.19944927536232	5.18139855072464	5.19430434782609	5.40572463768116	5.23255797101449	5.68510144927536	5.29182608695652	5.21366666666667	5.19607246376812	4.99108695652174	4.82588405797101	5.77820289855072	5.15317391304348	5.08271376811594	5.22828260869565	5.34536231884058	5.20952173913043	4.74797101449275	4.93495652173913	5.07976811594203	4.88414492753623	5.00857246376812	5.39435507246377	5.24944927536232	5.25304347826087	5.28031884057971	5.60171014492754
CCDC88C	7.22355072463768	6.34230434782609	6.6794347826087	6.72540579710145	6.63185507246377	5.71098550724638	7.16451811594203	6.39321739130435	5.46563768115942	6.58628985507246	6.51020289855072	6.75185507246377	6.75371014492754	7.50713043478261	6.45857971014493	7.45253623188406	6.66672463768116	6.41215942028986	6.31763768115942	6.99080434782609	7.04479710144928	7.05413768115942	6.6605	6.49191304347826	5.76841304347826	5.88572463768116	6.06014492753623	5.22410144927536	5.62321739130435	5.7840652173913	6.15998550724638	5.48855072463768	5.56202898550725	5.37576811594203	5.6458115942029	5.95858695652174	5.86652173913043	6.16604347826087	6.33201449275362	5.6131231884058	6.41467391304348	6.65492753623188	6.39257246376812	5.96645652173913	6.57027536231884	5.48831884057971	6.06878985507246	6.59050724637681	6.22430434782609
YAF2	5.03215942028986	5.25083333333333	5.34724637681159	5.80101449275362	5.79215942028986	5.77798550724638	5.14791304347826	5.37742028985507	5.48717391304348	5.01431884057971	5.43753623188406	5.36670289855072	5.11749275362319	4.9689347826087	5.09226811594203	5.27431884057971	5.282	5.25102898550725	5.53973913043478	5.29204347826087	4.88248550724638	5.11292028985507	5.46959420289855	5.40033333333333	5.82504347826087	5.48359420289855	5.34928985507246	5.17061956521739	4.89484057971015	5.36789855072464	5.56251449275362	5.23540579710145	5.30989855072464	5.27105797101449	5.62544927536232	6.09192753623188	5.30733333333333	5.34536231884058	5.63495652173913	5.73165217391304	5.27233333333333	5.634	5.6131231884058	5.36603623188406	5.3486231884058	5.66159420289855	4.98779710144928	5.02422463768116	4.9593115942029
ZMYND11	5.59793478260869	6.0558115942029	6.12960869565217	6.47322463768116	5.84642028985507	5.0475652173913	5.26231884057971	5.89559420289855	4.87263043478261	5.26995652173913	5.83410869565217	5.50850724637681	5.52931884057971	4.99584057971015	5.07253623188406	5.934	5.79389855072464	5.57259420289855	5.34775362318841	5.72240579710145	6.02388405797101	6.10106521739131	5.61525362318841	5.35538405797101	4.98915942028986	5.61694202898551	4.90046014492754	4.62860144927536	5.24013043478261	5.19510144927536	4.59085507246377	4.78096376811594	5.32155072463768	4.30102173913044	5.42146376811594	5.59273913043478	4.93113768115942	5.37278260869565	5.16165217391304	4.72173913043478	4.84414492753623	6.29360869565217	5.76841304347826	4.47386956521739	5.22546376811594	4.67827536231884	4.78382608695652	4.48123913043478	4.0586231884058
WAS	4.47227536231884	3.76442028985507	2.92573188405797	2.3578115942029	3.51592028985507	4.3808115942029	4.16753623188406	3.49426086956522	3.89006884057971	4.42411594202899	3.96580797101449	3.74297101449275	3.96065579710145	4.52821739130435	4.13213043478261	3.46436956521739	2.80515942028986	4.00291304347826	3.96186956521739	3.29516666666667	4.34729710144927	3.153	3.89475362318841	4.61977536231884	3.03174637681159	3.37805797101449	4.00992753623188	4.45011594202899	4.0221884057971	3.78173913043478	4.82514492753623	3.53047826086957	3.67667391304348	5.09691304347826	3.31690579710145	3.14224637681159	4.00744202898551	3.91807246376812	3.85150724637681	3.67431884057971	3.58876811594203	3.20075362318841	3.15973188405797	3.90013043478261	4.48471014492754	3.71676811594203	4.71196376811594	4.84975362318841	5.66046376811594
BID	5.71128260869565	6.28995652173913	6.52357971014493	5.76434782608696	5.93904347826087	6.44747826086957	6.16667391304348	5.98931884057971	6.70459420289855	6.34352173913044	6.1475652173913	6.44307246376812	6.21726811594203	6.12054347826087	6.62695652173913	5.67168115942029	5.61525362318841	6.64197826086956	6.59175362318841	6.052	5.90802898550725	5.94688405797101	6.43533333333333	6.28857971014493	6.4080652173913	6.22886956521739	6.77047826086956	6.47409420289855	6.51349275362319	6.24050724637681	6.30533333333333	6.57377536231884	6.37271014492754	7.16386231884058	6.43186956521739	6.57494202898551	7.0286231884058	6.86030072463768	6.54683333333333	6.71121739130435	6.7411884057971	5.83836231884058	5.30160869565217	6.09871014492754	6.29773913043478	6.79205797101449	6.6785652173913	6.53591304347826	6.29057971014493
MATR3	5.99338405797101	6.65750724637681	6.1811884057971	7.22836956521739	6.51919565217391	6.23089130434783	5.58381884057971	7.19422463768116	6.20723188405797	5.69802173913043	6.92673913043478	5.43210869565217	5.17698550724638	5.96177536231884	5.26560144927536	6.22167391304348	6.4231231884058	5.73101449275362	6.19158695652174	6.14045652173913	5.25557246376812	6.36263768115942	5.72740579710145	6.16265217391304	6.1871231884058	6.45155072463768	5.08526811594203	5.72134782608696	6.10366666666667	5.7473115942029	5.71749275362319	5.85220289855072	6.68345652173913	5.58892028985507	6.81094202898551	6.55788405797101	5.1096884057971	6.1344347826087	5.5923115942029	5.96303623188406	5.30855797101449	6.38310144927536	6.28516666666667	5.60670289855072	5.2665652173913	6.03060144927536	5.1474347826087	5.38732608695652	4.79529710144928
XYLT2	3.93940579710145	3.53494202898551	3.72192753623188	3.35582608695652	3.1799347826087	3.56827536231884	3.78949516908213	3.48340579710145	2.76240579710145	3.73433333333333	3.57126811594203	3.5845	3.44440579710145	3.76760869565217	3.67471014492754	3.57470289855073	3.42469565217391	3.27368115942029	3.39907246376812	3.42023188405797	3.96707971014493	3.78601449275362	3.74610144927536	4.04649275362319	3.0275652173913	3.08578260869565	3.90728985507246	3.01978260869565	4.04575362318841	3.0888115942029	4.31671014492754	3.2985652173913	3.23447101449275	3.45986231884058	3.4938115942029	2.88278260869565	3.5845	3.42336231884058	3.55513043478261	3.42469565217391	3.33297101449275	3.54849275362319	3.63573188405797	3.27321739130435	3.75236231884058	2.41392753623188	4.06085507246377	3.5308115942029	4.22304347826087
RGPD5	4.8514347826087	4.13815942028986	5.36811594202899	4.57763768115942	4.8495	3.58305797101449	4.58174637681159	4.44766666666667	4.62157971014493	4.13730434782609	4.54022463768116	4.64123188405797	4.84975362318841	4.91747101449275	3.88453623188406	5.09367753623189	4.89115942028986	3.78404347826087	4.93020289855072	4.01315942028986	5.23811594202899	5.52366666666667	4.08139130434783	5.04042753623188	4.75442753623188	5.1623768115942	3.86965217391304	3.32151449275362	4.71130434782609	3.73286956521739	4.01452173913043	4.13489855072464	3.64230434782609	4.09410869565217	4.64968115942029	3.77986231884058	4.17659420289855	4.64059420289855	4.42068115942029	4.19327536231884	4.13730434782609	5.39626086956522	4.8361884057971	3.63182608695652	4.50085507246377	4.46230434782609	3.82739855072464	4.54833333333333	3.91278260869565
NUDCD3	6.48592753623188	6.23550724637681	6.38397101449275	5.86361594202898	5.76075362318841	5.48485507246377	6.13475362318841	6.06814492753623	5.32883333333333	5.97563768115942	5.84027536231884	6.09260869565217	6.27466666666667	6.27880434782609	6.03025	6.33650724637681	6.28347826086957	5.86484782608696	5.81086231884058	6.10366666666667	6.44947826086957	6.36497826086956	6.14892753623188	5.77707971014493	5.28977536231884	5.85636231884058	5.72486231884058	5.1431884057971	5.54455072463768	5.35389855072464	5.43315942028986	4.94052173913043	5.19157971014493	5.3330652173913	5.35428985507246	5.35052173913043	5.48158695652174	5.72449275362319	5.6466231884058	4.82213043478261	5.54828985507246	6.04975362318841	6.00117391304348	5.34514492753623	5.8488768115942	5.22595652173913	5.61634782608696	5.81369565217391	5.61121739130435
CHDH	-0.935239130434783	-2.00436231884058	-1.5915	-1.32094202898551	-0.753608695652174	-0.878797101449275	-0.460623188405797	-0.748333333333333	-2.56263768115942	-1.52710144927536	-0.398503623188406	-1.24273913043478	-0.921014492753623	-1.93655072463768	-0.630376811594203	-1.12321739130435	-2.93381884057971	-0.837565217391304	-0.326471014492754	-0.437666666666667	-0.735869565217391	-0.656768115942029	-0.782543478260869	-0.244373188405797	0.22554347826087	-1.49440942028986	-0.334101449275362	-0.790746376811594	-2.56263768115942	-0.888028985507246	-0.55604347826087	-0.255239130434783	0.882760869565217	-0.717666666666667	-0.670014492753623	-1.06511594202899	-0.428115942028986	-1.06304347826087	-1.50913043478261	-0.444777777777778	-0.293586956521739	-0.967623188405797	-0.250130434782609	-0.905630434782609	-1.46601449275362	-2.2338768115942	-0.342253623188406	-1.28728985507246	-0.532760869565218
GLT8D1	4.10878260869565	4.12521739130435	4.56098550724638	4.48388405797101	4.23263768115942	4.31855797101449	4.22209420289855	4.17282608695652	4.38389130434783	4.08504347826087	4.39060869565217	4.25535507246377	4.13385507246377	3.71246376811594	4.21207246376812	4.42761594202899	4.36769565217391	4.1472536231884	4.27835507246377	4.13192028985507	4.07826086956522	4.21368115942029	4.36664492753623	4.05486231884058	4.16050362318841	4.36063043478261	4.15219565217391	4.32855072463768	4.34023188405797	4.40713043478261	4.22533333333333	4.33779710144928	4.26052173913043	4.53324637681159	4.45231884057971	4.57527536231884	4.08086956521739	4.17846376811594	4.18307971014493	3.83510869565217	3.63378260869565	4.1855652173913	3.99963768115942	3.87955072463768	4.09370289855072	4.00744202898551	3.99283333333333	3.89889130434783	4.18594202898551
ATP2C1	5.82318115942029	5.87195652173913	5.77798550724638	6.06607971014493	6.02086956521739	5.69181884057971	5.73607246376812	5.80175362318841	5.64835507246377	5.83324637681159	5.61179710144928	5.88957971014493	5.75507246376812	5.46880434782609	5.65969565217391	5.81526086956522	5.85220289855072	5.77413043478261	5.72797826086957	6.13507246376812	5.84556884057971	5.65995652173913	5.70144927536232	5.88572463768116	6.22323913043478	6.14279710144928	6.17224637681159	5.61020289855072	6.06710144927536	5.9504347826087	6.13092753623188	6.00173188405797	6.33604347826087	5.61355797101449	5.60859420289855	5.84054347826087	5.79063043478261	6.01586231884058	5.96550724637681	5.90363768115942	6.03670289855072	6.22463768115942	5.87249275362319	5.55576811594203	5.67111594202898	5.60823913043478	5.85772463768116	5.46113043478261	5.41939130434783
IGF1	0.891739130434783	-4.26704347826087	-3.35555797101449	-0.297898550724638	-0.673695652173913	1.10430434782609	1.54242753623188	-0.600789855072464	1.51127536231884	-1.69313768115942	0.525101449275362	0.0192898550724638	-0.921014492753623	-1.76876811594203	-0.630376811594203	0.802014492753623	-1.2996231884058	-0.0392608695652175	-1.51930434782609	-0.125289855072464	-1.51930434782609	-2.34973913043478	-0.176753623188406	-1.9713768115942	-1.53968115942029	-1.86913768115942	-0.547420289855073	0.012	-2.29155072463768	0.900855072463768	1.04317391304348	0.827797101449275	-1.94810144927536	-2.20566666666667	1.26273913043478	1.28223188405797	-1.73947463768116	-0.0022463768115942	-0.479166666666667	-1.33429710144928	-1.59913043478261	-1.26684782608696	-1.82299275362319	-0.704072463768116	-0.00955072463768116	-3.25909420289855	-0.513376811594203	-1.4635	0.711942028985507
SLC38A5	3.97588405797101	3.64272463768116	2.33002898550725	2.00176449275362	2.62042028985507	3.59760869565217	4.75931884057971	2.78440579710145	2.75808695652174	3.85691304347826	2.84151449275362	3.22046376811594	2.57401449275362	5.11503623188406	3.53442028985507	3.81476086956522	4.03475362318841	2.75420289855072	2.45720289855072	2.95810869565217	3.30376811594203	1.70795652173913	3.25346376811594	2.45857971014493	1.88565217391304	2.92773913043478	2.82536231884058	3.05427536231884	3.65736956521739	3.35729347826087	3.7768115942029	3.77814492753623	3.46646376811594	1.77810869565217	3.05404347826087	2.36865217391304	3.92998550724638	4.44028985507246	2.95700724637681	3.83510869565217	4.12782608695652	3.43946376811594	3.15973188405797	4.49034782608696	3.13273913043478	3.87908695652174	4.65315217391304	2.99840579710145	4.30017391304348
RALBP1	5.86781884057971	6.44992753623188	6.22823188405797	5.71782608695652	6.43935507246377	6.24271739130435	6.10836231884058	5.85490942028985	6.17224637681159	6.65966666666667	5.78347826086957	6.45573188405797	6.39839130434783	6.97557971014493	6.2867536231884	6.13066666666667	6.45488405797101	6.40228985507246	6.03413043478261	6.13730434782609	5.84442028985507	5.73817391304348	6.17997101449275	6.05448550724638	6.2014347826087	6.037	6.62076811594203	6.19645652173913	6.36911594202899	6.69883333333333	6.04369565217391	6.77047826086956	7.21027536231884	6.11898550724638	5.89668115942029	5.51073913043478	7.07385507246377	6.81433333333333	6.28921739130435	6.9276231884058	7.16986231884058	5.9254347826087	5.43042028985507	6.65492753623188	6.36577536231884	7.06979710144928	6.50145652173913	6.24080797101449	6.10294202898551
RUFY3	4.74707971014493	4.35882608695652	5.02689855072464	4.97915942028985	4.98569565217391	3.87457246376812	4.72414492753623	4.48213768115942	4.39276811594203	4.52231884057971	4.69849275362319	4.7791231884058	4.93776811594203	4.69682608695652	4.82053623188406	4.68356038647343	4.71152898550725	4.79003623188406	4.7486231884058	4.55405797101449	4.65315217391304	5.17163043478261	4.43663768115942	4.10572463768116	4.13449275362319	4.40510144927536	4.19310144927536	3.65567391304348	3.4604347826087	4.12815217391304	4.38324637681159	4.34600724637681	3.85489130434783	3.99031884057971	4.69961594202899	4.55052898550725	4.04339130434783	4.63571739130435	4.30374637681159	4.39705797101449	4.56127536231884	4.50305797101449	4.51250724637681	4.76628260869565	4.41105072463768	4.46704347826087	4.01279710144928	4.35581884057971	3.42070289855072
SLC11A1	6.44307246376812	7.32272463768116	7.0033768115942	6.07184782608696	7.25603623188406	8.34947826086957	7.88194202898551	5.63924637681159	9.17874275362319	7.883	7.46920289855072	7.58323188405797	7.44597826086956	7.8931884057971	8.10146376811594	6.3976231884058	6.24682608695652	7.78582608695652	7.63368115942029	7.17273913043478	7.35331884057971	7.33821739130435	7.92750724637681	8.05156521739131	7.33872463768116	7.05023188405797	7.94297101449275	8.33307246376812	7.93925362318841	7.42042028985507	8.74246376811594	8.31250724637681	6.09760869565217	8.5291884057971	7.89216666666667	7.78915942028986	8.49411594202899	7.23136231884058	7.93207971014493	8.2798115942029	7.94113043478261	6.5341231884058	6.80955072463768	7.96833333333333	7.86769565217391	7.98269927536232	8.31250724637681	8.51115942028986	9.7595
AGPS	5.42580797101449	5.62617391304348	5.88195652173913	6.36263768115942	6.29189855072464	5.59852898550725	5.51433333333333	6.21726811594203	5.71855072463768	5.61047101449275	5.92573913043478	5.75252173913043	5.61604347826087	5.30405797101449	5.59397101449275	6.10434782608696	6.02150724637681	6.05004710144927	5.95407971014493	6.13092753623188	5.38928985507246	5.86980072463768	5.5494384057971	5.65091304347826	6.83276811594203	5.57533333333333	5.93115942028986	5.1338768115942	5.42851449275362	6.14858695652174	5.73369565217391	6.50649275362319	6.31008695652174	5.59063768115942	6.0639347826087	6.1433768115942	5.63573188405797	5.71497826086957	5.61694202898551	6.60105072463768	5.90835507246377	6.0378768115942	6.16402898550725	5.70586956521739	5.68097101449275	5.64686956521739	5.40005072463768	4.99455072463768	4.44648550724638
CXorf56	2.53317391304348	3.61478260869565	3.65354347826087	4.27330434782609	3.68723188405797	3.62909420289855	3.16265217391304	4.11657971014493	3.63573188405797	3.26236231884058	3.90544927536232	3.44601449275362	3.54096376811594	3.29203623188406	3.15144927536232	3.4675	3.61250724637681	3.63378260869565	3.39660869565217	3.43315217391304	2.87564492753623	3.88504347826087	3.24223188405797	3.14917391304348	3.7533768115942	3.60486956521739	3.5341884057971	3.57942028985507	3.06872463768116	3.53047826086957	2.91884057971015	3.59253623188406	3.72171014492754	3.91692028985507	3.48369565217391	3.63764492753623	3.26257971014493	3.64110144927536	3.0373768115942	3.09842028985507	3.27275362318841	3.58955072463768	3.37931884057971	3.1640652173913	3.21228985507246	3.84057971014493	3.06330434782609	2.81010869565217	2.95655797101449
TTC27	4.43052898550725	4.43239130434783	4.54278985507246	4.61516666666667	4.3055652173913	3.99807246376812	3.89440579710145	4.37839130434783	3.91331884057971	3.78999275362319	4.24510144927536	4.15752898550725	4.17282608695652	3.23198550724638	3.82016666666667	4.17030434782609	4.634	4.24710144927536	4.00171739130435	4.26897101449275	4.37973188405797	4.78114492753623	4.24539855072464	3.99150724637681	3.54126086956522	4.51599275362319	3.6006231884058	3.61231884057971	3.94985507246377	3.73171014492754	3.5168115942029	3.12502173913044	3.81533333333333	3.45545652173913	3.85815942028986	4.04197463768116	3.71997101449275	3.71823429951691	3.9421231884058	3.25668115942029	3.72750724637681	4.68065942028985	4.55126086956522	3.14572463768116	3.88963405797101	3.50960144927536	3.43872463768116	3.58710144927536	2.84572463768116
ZNF582	1.16020289855072	2.04008695652174	2.05753623188406	2.71342753623188	2.06880434782609	1.70497101449275	1.09289855072464	2.03413043478261	1.24086956521739	1.18717391304348	2.1003768115942	1.22169565217391	0.738271739130435	0.940673913043478	0.74581884057971	1.2284347826087	1.69770289855072	1.26494202898551	1.95257246376812	1.30015942028985	1.25002898550725	2.22385507246377	1.83610144927536	1.72613043478261	1.37340579710145	2.23610144927536	0.882202898550725	0.789217391304348	2.15972463768116	1.3658768115942	1.4366231884058	0.982166666666667	1.64877536231884	1.79555072463768	1.15375362318841	1.56626086956522	1.4851231884058	1.29768115942029	1.53217391304348	1.13284057971014	0.781521739130435	2.28167391304348	2.5193768115942	0.994072463768116	1.10771014492754	1.30375362318841	0.854797101449275	0.791898550724638	0.046304347826087
MARCO	1.83539855072464	1.25144202898551	2.8571231884058	3.00649275362319	3.32028985507246	0.927699275362319	1.26601449275362	2.84489130434783	2.71298550724638	3.99930434782609	2.17104347826087	3.97038405797101	4.34320289855072	3.38979710144927	1.73834057971015	2.31342028985507	2.76694202898551	4.35897826086956	4.00992753623188	3.54915942028985	2.21063768115942	2.64436231884058	3.09523188405797	2.44891304347826	2.93333333333333	1.88645652173913	4.29676811594203	1.8931847826087	3.28928985507246	3.92644927536232	2.78630434782609	4.49835507246377	2.97786231884058	2.36527536231884	4.41415942028986	4.10101449275362	3.82252173913043	2.31228985507246	2.12390579710145	3.73194565217391	3.49395652173913	2.12553623188406	0.942942028985507	5.20388405797101	3.3906884057971	3.37992753623188	3.10753623188406	4.28740579710145	2.26147826086957
PRDM11	2.14236231884058	1.95257246376812	2.04441304347826	2.1241884057971	1.67934782608696	0.736521739130435	2.15046376811594	1.55084782608696	1.0405652173913	1.86061594202899	1.92269565217391	1.94836231884058	2.35092753623188	2.24397101449275	1.23521739130435	2.40844202898551	1.75444927536232	2.047	1.27573188405797	1.77821739130435	2.21063768115942	2.35289855072464	1.68493115942029	2.24244927536232	0.789601449275362	1.26426086956522	0.953706521739131	0.012	0.23231884057971	0.219971014492754	1.16721739130435	1.28083333333333	1.3340652173913	0.495057971014493	0.65613768115942	1.49226086956522	1.46153623188406	1.4051884057971	1.64021376811594	1.84744927536232	1.898	1.83865217391304	2.26342028985507	1.56111956521739	1.9481231884058	0.662710144927536	1.59633695652174	1.97108695652174	1.99013043478261
CD74	6.72870289855072	6.67333333333333	7.1814347826087	6.14302898550725	6.68471739130435	5.41744927536232	7.33821739130435	7.05353985507246	5.33942028985507	7.07868115942029	7.66273913043478	6.24754347826087	7.22836956521739	8.1826884057971	6.95713043478261	6.83911594202899	6.7654347826087	7.24705072463768	6.34124637681159	6.75323913043478	6.79528985507246	7.32941304347826	6.60980434782609	6.70811594202899	4.94252173913043	5.39108695652174	5.99742753623188	5.07685507246377	4.87520289855073	5.96802898550725	6.39522463768116	6.37752173913043	5.5101884057971	7.06085507246377	6.04591304347826	5.13897826086957	5.42928985507246	6.63322463768116	5.30346376811594	6.13772463768116	5.64302898550725	5.64773188405797	5.50989130434783	6.29663768115942	6.53281884057971	5.80631884057971	6.1826231884058	6.03950724637681	5.71520289855073
HGF	3.92907246376812	3.32940579710145	3.72852898550725	3.60150724637681	4.16223188405797	5.63689855072464	3.19163768115942	3.64110144927536	5.29224637681159	4.11814492753623	3.69397826086957	4.40489855072464	3.95143115942029	3.23198550724638	3.84597101449275	3.29608695652174	3.0275652173913	4.10242028985507	4.61610144927536	3.70326086956522	4.00428985507246	4.25036231884058	3.77702173913043	4.6336231884058	4.93914492753623	4.62734782608696	4.42497101449275	6.59013043478261	5.92226086956522	5.51482608695652	5.75755072463768	5.63626811594203	4.2286231884058	6.12692753623188	5.06969565217391	4.60754347826087	4.49442028985507	4.16498550724638	4.92442028985507	4.49778260869565	4.19327536231884	4.62823913043478	5.47497826086957	5.37792753623188	4.87370289855073	4.39923913043478	4.91647826086957	4.51250724637681	5.01746376811594
ZRANB1	5.86608695652174	6.50724637681159	6.22750724637681	6.10069565217391	6.66672463768116	6.09844927536232	6.10400724637681	5.78375362318841	6.30179710144928	6.71789855072464	6.04508695652174	6.20334782608696	6.38220289855072	6.79350724637681	6.09192753623188	6.22574637681159	6.38191304347826	6.19682608695652	5.74864492753623	6.24792753623188	6.00763768115942	6.14497101449275	6.17478260869565	5.59090579710145	6.47792028985507	6.01614492753623	6.3475652173913	6.41255072463768	6.14601449275362	6.80599275362319	6.24339855072464	6.24507246376812	7.34171014492754	5.68700724637681	5.86051449275362	6.1705652173913	6.77854347826087	6.45644202898551	6.16063768115942	7.09090579710145	6.685	6.0929347826087	5.93432608695652	6.56678260869565	6.02739130434783	7.31989855072464	6.30030434782609	6.29663768115942	6.12663768115942
NCDN	1.16020289855072	1.05823913043478	1.14360144927536	0.385978260869565	1.04547101449275	0.878231884057971	1.46207971014493	1.26563043478261	0.843601449275362	1.09684057971015	1.2235652173913	1.16814855072464	1.71716666666667	1.88952173913043	1.60963043478261	1.62838768115942	1.14336594202899	0.752007246376812	0.764855072463768	0.962304347826087	1.25002898550725	1.31249275362319	1.19291304347826	2.44891304347826	0.654702898550725	0.849782608695652	0.709753623188406	0.0879202898550725	1.32223913043478	0.843891304347826	1.46105072463768	1.95079710144928	0.8345	1.04802898550725	0.425384057971015	0.819615942028985	0.340804347826087	0.818074879227053	0.378840579710145	1.22223188405797	1.18271739130435	0.74581884057971	1.53402898550725	1.30065217391304	1.21997463768116	1.26623188405797	1.55801449275362	1.29336231884058	1.50423188405797
ADGRA2	0.833275362318841	-0.80613768115942	0.864239130434783	0.525884057971014	0.221	-0.932608695652174	0.334333333333333	0.436231884057971	-1.38360869565217	0.302512077294686	-7.97101449275361e-05	0.808967391304348	0.564173913043478	0.564717391304348	1.15744927536232	-0.221442028985507	0.883260869565217	0.632086956521739	0.854797101449275	0.272130434782609	0.555434782608696	-0.0591956521739131	1.10097101449275	1.78911594202899	0.881188405797101	-1.06511594202899	0.461565217391304	-1.08453623188406	0.420217391304348	-0.0266231884057971	0.669768115942029	0.618304347826087	-0.252246376811594	-0.717666666666667	0.739246376811594	-0.986855072463768	0.0965144927536232	-0.894826086956522	-0.479166666666667	-0.009	-0.127985507246377	-0.645579710144928	-0.953623188405797	1.45199275362319	0.934927536231884	-0.191115942028986	0.683478260869565	0.237898550724638	0.183224637681159
ZFP64	3.03980072463768	2.40422463768116	2.51019565217391	2.31342028985507	2.19948550724638	2.1331884057971	2.92910144927536	2.31626811594203	1.93666666666667	2.20707971014493	2.44203623188406	2.81934782608696	3.03794202898551	2.61085507246377	2.52724637681159	2.57584057971015	2.59698550724638	2.7005652173913	2.3749347826087	2.73797826086957	2.96031884057971	2.30594202898551	2.44809420289855	2.55076811594203	2.1238115942029	2.17310144927536	2.42225362318841	0.886101449275362	1.79784057971014	2.07905797101449	2.16404347826087	1.79404347826087	1.52105072463768	1.61913043478261	2.28384057971014	2.23813768115942	2.27599275362319	2.04441304347826	2.50597101449275	1.51817391304348	1.99697826086957	2.45653623188406	2.52631884057971	2.2221884057971	2.74357246376812	1.77776449275362	2.2928115942029	1.97108695652174	2.22194927536232
MNAT1	3.0606884057971	3.22476086956522	3.19913768115942	3.83708695652174	3.45185507246377	2.46238405797101	2.71149637681159	2.89063768115942	2.66450724637681	2.65265579710145	3.04496376811594	3.09327536231884	3.0473768115942	2.20633333333333	2.58338405797101	3.21690579710145	3.49252173913043	3.02134057971014	2.71568115942029	3.28216666666667	3.16002898550725	2.62128985507246	2.89244202898551	2.34433333333333	3.25227536231884	3.19825362318841	2.61973188405797	2.37721739130435	2.74697101449275	3.07233333333333	2.45504347826087	2.56821739130435	2.98260869565217	2.04368115942029	2.72133333333333	3.39442028985507	2.71149637681159	2.69442391304348	2.80769565217391	2.88613043478261	2.56394202898551	3.42507971014493	2.9716231884058	2.14723913043478	2.61494202898551	2.75966666666667	2.23009782608696	2.14042028985507	1.69640579710145
SAMD4A	3.58625362318841	1.68098550724638	2.3833768115942	2.1241884057971	1.73899275362319	0.950434782608696	2.2221884057971	1.79068115942029	0.671753623188406	2.21223188405797	1.58198550724638	3.01746376811594	2.56294927536232	2.80395652173913	2.66826086956522	1.67959420289855	2.17671014492754	2.75420289855072	3.70971014492754	2.6594347826087	3.85431884057971	1.87739130434783	1.85259420289855	4.10904347826087	2.2143768115942	3.67749275362319	1.48753623188406	1.81623188405797	1.91166666666667	1.44855072463768	2.06628260869565	1.51213043478261	0.49945652173913	4.01297826086957	1.90483333333333	1.32685507246377	0.637898550724638	2.8578115942029	2.59014492753623	1.92063405797101	2.69653623188406	2.60803623188406	3.06365942028986	4.10130434782609	2.54423188405797	1.98098550724638	1.31952173913043	2.23860144927536	0.711942028985507
RUNX3	4.41173913043478	3.78497101449275	3.81513043478261	4.14392028985507	3.18936231884058	3.10673913043478	3.90749275362319	3.32485507246377	2.45461594202899	3.57841304347826	3.34021739130435	3.7784347826087	3.80015217391304	4.42958695652174	3.46873913043478	4.51958695652174	3.84253623188406	3.40598550724638	3.40134057971015	3.65663768115942	4.1496884057971	3.72995652173913	3.43508695652174	3.75065217391304	2.31834782608696	3.26299275362319	2.78086956521739	2.47636231884058	2.91286956521739	2.59603623188406	3.59113768115942	2.45373913043478	2.62308695652174	2.45373913043478	2.90567391304348	3.34979710144928	2.68669565217391	3.13426086956522	3.45233333333333	2.78775362318841	3.23672463768116	3.50404347826087	3.67602898550725	3.49426086956522	3.7946884057971	2.63319202898551	2.76226086956522	3.85808695652174	3.39442028985507
MRE11A	5.12726811594203	5.36550724637681	5.59204710144928	6.18160869565217	5.63897826086957	5.14947826086957	4.87130797101449	5.49430434782609	4.81289130434783	5.19063768115942	5.59471014492754	5.32591304347826	5.25424637681159	4.74923188405797	5.06876811594203	5.61207971014493	5.33786231884058	5.41273913043478	5.25784057971014	5.55553623188406	5.05933333333333	5.57815217391304	5.4605652173913	4.76794202898551	5.59178260869565	5.11936956521739	4.86682608695652	4.67827536231884	4.73360869565217	5.009	4.99079710144928	4.90885507246377	5.28452173913043	4.68700724637681	5.27821739130435	5.64044927536232	5.01942028985507	5.07742028985507	5.22410144927536	5.15678985507246	4.94226086956522	5.65113043478261	5.30535507246377	4.71340579710145	5.12844202898551	5.11723188405797	4.61453623188406	4.75817391304348	4.40148550724638
PLEKHB1	2.28747101449275	2.15020289855072	2.29539855072464	1.26842028985507	1.84226811594203	1.2023115942029	2.0656231884058	2.11924637681159	1.256	2.15299275362319	1.73454347826087	2.151	1.68386231884058	1.61195652173913	1.67333333333333	2.39059420289855	2.33022463768116	1.49407246376812	1.11842028985507	2.04404710144928	2.56746376811594	2.47461594202899	1.9671884057971	1.36075362318841	0.901260869565217	0.778826086956522	1.07228985507246	1.10646376811594	1.32223913043478	1.54394565217391	0.073768115942029	-0.585579710144928	0.908057971014493	0.762202898550725	0.883010869565217	0.65931884057971	1.97589855072464	1.35525362318841	1.06123913043478	0.170898550724638	1.97827536231884	2.35480434782609	2.19866666666667	-1.27000724637681	1.2374347826087	0.236695652173913	1.26563043478261	1.3340652173913	-0.298021739130435
SERPINB1	6.62849275362319	6.89197101449275	6.86415217391304	7.04297101449275	7.37071014492754	7.24121739130435	6.44947826086957	7.07975362318841	8.55468115942029	7.02686956521739	7.05201449275362	7.22147826086957	6.72744927536232	6.5706884057971	6.95864492753623	7.08530434782609	6.91549275362319	7.59010144927536	7.45802898550725	6.93345652173913	7.10515942028985	7.00373913043478	7.07469565217391	7.56005072463768	8.121	7.4986231884058	7.47554347826087	9.41021739130435	8.21502898550725	8.07815942028986	7.80580434782609	7.70328985507246	8.23576086956522	9.11685507246377	7.60873913043478	7.60276086956522	7.94676086956522	7.48433333333333	7.26492753623188	7.45510507246377	7.44304347826087	7.21121739130435	8.40144927536232	7.51757971014493	7.58323188405797	7.21394202898551	7.57244927536232	7.69646376811594	7.54114492753623
SPAST	5.93033333333333	6.21173913043478	5.84442028985507	6.21107971014493	6.13805072463768	6.5706884057971	5.15009420289855	6.35682608695652	6.41636231884058	5.5403115942029	6.30030434782609	5.80071739130435	5.51734057971015	5.22498550724638	5.54089855072464	5.42824637681159	5.47973913043478	5.95182608695652	6.26855072463768	5.57375362318841	5.77268115942029	6.24611594202899	6.3206231884058	6.26927536231884	6.36389855072464	6.37157246376812	5.7971884057971	6.22353623188406	6.50182608695652	6.24649275362319	6.34271014492754	6.26113043478261	6.41433333333333	6.27214492753623	6.78868115942029	6.53682608695652	6.03025	5.87249275362319	6.49905797101449	6.07578985507246	5.46028985507246	6.33159420289855	6.30599275362319	5.92934782608696	6.1826231884058	6.40655072463768	5.89139130434783	5.60859420289855	5.61931884057971
NRXN3	0.35027536231884	0.615913043478261	0.0347826086956524	-1.12932608695652	0.752927536231884	0.783101449275362	-0.752949275362319	-0.230797101449275	0.286579710144928	-0.944347826086956	-0.558579710144928	-1.56919565217391	-1.43336956521739	2.22966666666667	-1.95291304347826	1.7244347826087	1.71807971014493	-0.12672463768116	-2.06552173913043	-0.76022463768116	-1.19447463768116	-0.398760869565217	-2.36464130434783	-1.36597826086957	-0.673695652173913	-0.746231884057971	-0.547420289855073	1.64365942028986	1.71517391304348	0.949028985507246	-1.67184057971014	0.1455	0.908057971014493	0.196311594202899	-0.201311594202899	-2.91094927536232	1.32394202898551	0.752007246376812	-1.31336956521739	2.47976811594203	1.56057971014493	-1.86251449275362	-1.03863768115942	2.51614492753623	-1.46601449275362	1.95897101449275	-0.342253623188406	0.563942028985507	-1.24920289855072
OSBPL5	4.81289130434783	3.41291304347826	3.95411594202899	4.22185507246377	3.64616666666667	2.72071376811594	3.80478260869565	3.01284057971014	2.93446376811594	3.52428985507246	3.79866666666667	3.72149275362319	3.66028985507246	4.56560144927536	2.93182608695652	3.67676811594203	3.83095652173913	3.77240579710145	3.57628985507246	3.91652898550725	4.50565217391304	3.57788405797102	3.85933333333333	3.97359420289855	2.87060869565217	3.14431884057971	3.44249275362319	2.23610144927536	2.94340579710145	2.85802898550725	3.57959420289855	3.15772463768116	2.73731884057971	2.92510144927536	3.53552898550725	3.25203623188406	2.92878985507246	2.8041231884058	2.93781884057971	3.56397101449275	3.44421014492754	3.09220289855072	3.29516666666667	4.10397826086957	4.06713043478261	3.12448550724638	2.71488405797101	3.38408695652174	3.98453623188406
AQR	7.00776086956522	6.99851449275362	7.17273913043478	7.15588405797101	6.79039855072464	6.63876811594203	6.74240579710145	6.90134782608696	6.29513043478261	6.75371014492754	6.81826086956522	7.00983333333333	7.04529710144928	6.49284057971014	6.66086956521739	7.2495	6.91184057971014	7.04479710144928	6.84198550724638	7.03965217391304	7.08688405797101	7.06802898550725	6.89718115942029	6.80340579710145	6.91391304347826	7.12557971014493	6.63926811594203	6.24080797101449	6.57027536231884	6.79146376811594	6.58354347826087	6.73536231884058	6.48065217391304	6.58895652173913	6.73013043478261	6.8513768115942	6.67725362318841	6.84959420289855	7.00928985507246	6.32544202898551	6.55128985507246	7.31702898550725	6.83665942028985	6.508	6.86794202898551	6.62195652173913	6.79839130434783	6.41636231884058	6.03950724637681
FHL1	2.11271739130435	3.88073913043478	3.19913768115942	2.11225362318841	4.01533333333333	1.83894202898551	4.79424637681159	3.66679710144928	3.58305797101449	5.65466666666667	2.53391304347826	3.85105797101449	4.99979710144928	4.63669565217391	5.01691304347826	4.09648188405797	4.51265217391304	4.00534057971015	2.78686956521739	5.15127536231884	3.39046376811594	2.73821739130435	3.77011594202899	3.20398550724638	3.75117391304348	3.41902898550725	6.68345652173913	4.0374347826087	3.92889855072464	4.52300724637681	5.13368115942029	3.69397826086957	5.52651449275362	4.23176449275362	2.58560869565217	1.4045652173913	5.81972463768116	4.21635507246377	3.43826086956522	4.28771014492754	6.14077173913043	3.37092028985507	2.16644927536232	3.07908695652174	3.18875362318841	4.49588405797101	4.38295652173913	3.71810144927536	4.77572463768116
RTFDC1	6.98027536231884	7.33708695652174	7.1979347826087	6.77047826086956	6.68110144927536	6.9591884057971	6.78285507246377	6.75185507246377	7.03010144927536	7.44655072463768	6.52426086956522	7.37	7.26994202898551	6.96888405797101	7.21340579710145	6.91391304347826	7.05472101449275	7.37272463768116	7.29594927536232	7.19251449275362	7.05072463768116	6.77523188405797	7.1496884057971	6.72965217391304	6.99377536231884	7.29594927536232	7.52365217391305	7.45572463768116	7.4503768115942	7.16327173913044	6.96414492753623	6.87386956521739	7.3876231884058	7.4958115942029	6.93391304347826	6.71889855072464	7.43624637681159	7.37811594202898	7.19480072463768	6.71839855072464	7.16792028985507	6.99331884057971	6.04805797101449	6.98942753623188	6.95470289855072	7.36234782608696	7.13928260869565	7.08139855072464	7.09143115942029
NLRP2	2.39913043478261	-0.467826086956522	0.396028985507246	-0.233630434782609	1.55314492753623	2.73773913043478	1.60432608695652	2.99425362318841	0.864547101449275	-0.0319565217391304	1.45404347826087	2.76820289855072	3.2865652173913	1.91166666666667	1.91941304347826	1.19704347826087	2.27563768115942	2.17104347826087	2.29717391304348	0.517898550724638	2.474	2.97595652173913	3.32534782608696	1.25773913043478	1.82257246376812	-0.553884057971014	-0.938	1.338	2.27678260869565	1.52827898550725	0.884971014492754	0.112	-0.219427536231884	1.69427536231884	2.31994202898551	0.453811594202899	1.09040579710145	0.293195652173913	1.36010869565217	-0.647557971014493	-0.111623188405797	1.31684782608696	0.838492753623188	-0.204724637681159	-0.00955072463768116	1.6405652173913	1.98373913043478	2.17911594202899	1.15273913043478
SLC45A4	7.21074637681159	6.49389855072464	5.99981884057971	5.35214492753623	6.24339855072464	7.05247826086957	6.91879710144928	5.88701449275362	6.22196739130435	7.04633695652174	6.38785507246377	6.36685507246377	6.77565942028986	6.69405797101449	7.10657971014493	5.78468115942029	5.57452898550725	6.36066666666667	6.24649275362319	6.11923913043478	6.751	5.95998550724638	7.10942753623189	6.97979710144928	6.40655072463768	6.12923188405797	7.22836956521739	6.26397101449275	6.35644202898551	6.50031884057971	6.72917391304348	6.72917391304348	6.16184782608696	6.82452173913043	6.59175362318841	6.71080434782609	7.09195652173913	6.23976811594203	7.1186884057971	6.411	7.21074637681159	6.07271014492754	6.09702898550725	6.55329710144928	6.9741884057971	6.85000724637681	7.30044202898551	7.61831884057971	8.24321739130435
RNF10	6.97369565217391	8.66260869565217	7.28415942028986	5.42878260869565	7.83821739130435	7.4986231884058	8.7876231884058	6.61871739130435	7.92931884057971	8.63116666666667	7.10146376811594	6.91723913043478	7.75785507246377	9.96735507246377	7.89524637681159	8.63585507246377	9.01269565217391	7.18382608695652	6.69678260869565	7.77159420289855	7.00000724637681	6.46033333333333	6.91024637681159	6.6696231884058	7.1191884057971	6.47828985507246	7.64971014492754	8.24223188405797	7.98969565217391	8.44460869565217	8.1826884057971	8.06463768115942	9.14716666666667	7.34171014492754	6.65750724637681	6.0778115942029	8.83352173913043	8.4281884057971	7.22207971014493	9.16423188405797	8.64995652173913	6.49767391304348	7.73432608695652	9.47544927536232	7.50047826086957	8.90704347826087	8.43994202898551	7.95834782608696	8.2524347826087
ZNF839	4.148	4.0374347826087	3.83355072463768	3.56033333333333	3.74163768115942	4.38494927536232	3.97389130434783	3.50247101449275	3.87440579710145	4.06221014492754	3.9066231884058	4.25911594202899	4.01435507246377	3.78700724637681	4.1496884057971	3.97797101449275	3.64442028985507	3.79672463768116	4.16420289855072	3.64502898550725	4.07169565217391	3.74444927536232	3.80404347826087	4.51063768115942	4.00317391304348	4.23957971014493	4.2536884057971	4.84572463768116	4.2694347826087	3.86657971014493	3.86965217391304	3.30721739130435	3.66123188405797	4.61786231884058	3.9746231884058	3.98844202898551	4.42338405797101	3.8523115942029	4.30857971014493	3.54066666666667	3.82271014492754	3.77305072463768	3.80560869565217	3.63764492753623	4.42131884057971	3.93855072463768	3.93300724637681	4.61217391304348	4.89359420289855
ZDHHC6	4.90805797101449	4.81063768115942	4.99602173913043	5.1748115942029	4.92288405797101	5.34623188405797	4.74120289855072	5.06746376811594	4.85963043478261	4.78946376811594	5.0453768115942	4.94694202898551	4.68395652173913	4.27257246376812	4.79769565217391	4.82727536231884	4.77100724637681	5.03176811594203	5.1825	4.81194927536232	5.09292753623188	5.13225724637681	4.85963043478261	5.27740579710145	5.11473913043478	5.37742028985507	4.90234057971015	5.46592753623188	5.3836884057971	5.04605797101449	4.92504347826087	5.26055797101449	4.93578260869565	5.26403623188406	5.24752173913043	5.28397101449275	4.94950724637681	5.10928985507246	5.21366666666667	5.07615217391304	4.88317391304348	5.30535507246377	5.19063768115942	5.23697101449275	5.11697101449275	5.0255652173913	4.95265942028986	5.0565	4.83734057971014
GRAMD1B	4.53747826086957	2.01059420289855	2.98813043478261	2.6263115942029	2.81539130434783	3.64736231884058	3.26186956521739	2.94860869565217	1.84113043478261	3.48644927536232	2.71821739130435	2.92189130434783	3.42236231884058	3.67305797101449	3.0725652173913	2.74697101449275	2.41392753623188	2.90478260869565	3.34498550724638	2.56638405797101	4.45645652173913	2.24102898550725	3.0473768115942	5.14399275362319	2.98214492753623	3.59221014492754	3.86715942028985	3.86326086956522	3.61304347826087	2.30195652173913	2.9275	2.62128985507246	2.84655072463768	5.24254347826087	1.90483333333333	2.22950724637681	2.79265942028986	3.12276086956522	3.26279710144928	3.12084057971014	3.79379710144928	3.53884057971014	3.26384057971014	3.74163768115942	3.35988405797101	2.38939130434783	3.189	4.57871014492754	4.39315217391304
RNH1	5.86980072463768	5.63114492753623	6.44902898550725	5.88425724637681	5.61849275362319	5.01382608695652	6.20210144927536	5.97347826086957	5.86608695652174	6.21689855072464	5.88931884057971	5.99092028985507	6.14927536231884	6.22949275362319	6.39257246376812	5.92934782608696	6.35001449275362	6.22574637681159	5.89559420289855	5.90898550724638	5.68898550724638	6.02559420289855	5.76344927536232	5.90085507246377	5.73639130434783	5.35514492753623	6.43692753623188	5.17698550724638	5.64044927536232	5.82753623188406	5.62183333333333	6.50291304347826	5.35951449275362	5.34040579710145	6.13924637681159	4.89946376811594	5.62102898550725	5.63052173913043	5.38704347826087	5.65041304347826	5.44615579710145	5.41517391304348	5.06770289855073	6.18960869565217	6.09967391304348	5.55247101449275	6.31639130434783	5.67424637681159	5.4176231884058
NDUFS1	6.44834782608696	6.30965217391304	6.5181231884058	6.42473913043478	6.09731884057971	6.28546014492754	6.53097101449275	6.61871739130435	6.19539130434783	6.38279710144928	6.28889855072464	6.57989855072464	6.57027536231884	6.05707971014493	6.37085507246377	6.70586956521739	6.40073913043478	6.48760869565217	6.29326086956522	6.54263768115942	6.43666666666667	6.31526811594203	6.27315217391304	6.02388405797101	6.19608695652174	6.49946376811594	6.40295652173913	6.3093115942029	6.2114347826087	6.29395652173913	6.26500724637681	6.2014347826087	6.11222463768116	6.32888405797102	6.53485507246377	6.33463768115942	6.19752173913044	6.54026086956522	6.22886956521739	5.81279710144928	6.00226811594203	6.45488405797101	6.18830434782609	5.91900724637681	6.34230434782609	6.10631884057971	6.243	6.22463768115942	6.15807246376812
RB1CC1	6.63663768115942	7.49257971014493	7.13208695652174	7.66678260869565	7.39479710144928	7.56075362318841	6.1684347826087	7.12603623188406	7.48040579710145	6.32572463768116	7.3751884057971	6.44076811594203	6.50291304347826	6.22605797101449	6.53005797101449	6.38191304347826	6.71440579710145	6.93813043478261	7.34421739130435	6.49484057971014	6.43124637681159	7.20472463768116	7.45448550724638	7.12649275362319	7.43194202898551	7.43699275362319	6.72784057971015	7.46717391304348	7.42897101449275	7.26597101449275	7.24824637681159	7.24121739130435	7.3765652173913	7.22355072463768	7.66126811594203	7.69159420289855	7.04239130434783	6.61285507246377	7.1114347826087	7.20231884057971	6.22042028985507	7.2083768115942	7.69814492753623	6.85788405797101	7.10059420289855	7.10102898550725	6.71480072463768	6.49389855072464	6.16265217391304
ERP44	5.94213043478261	5.65521014492754	5.68215942028985	5.8083768115942	5.58984057971014	6.08178260869565	5.3843768115942	5.41073913043478	5.72952173913044	5.47811594202899	5.55765217391304	5.7871231884058	5.59907971014493	5.08526811594203	5.7031884057971	5.38577536231884	5.58733333333333	5.87357246376812	6.14631884057971	5.58775362318841	5.96617391304348	5.92104347826087	5.7981884057971	5.87627536231884	5.69444927536232	6.11923913043478	5.6463768115942	6.12344927536232	6.00010144927536	5.78148550724638	6.27575362318841	5.68347101449275	5.71880434782609	6.2576231884058	6.02769565217391	6.1705652173913	5.65915942028986	5.91984057971014	5.96177536231884	5.52492753623188	5.32691304347826	6.17873913043478	5.6181884057971	5.72610869565217	5.72707246376812	5.41831884057971	5.63336231884058	5.45175362318841	5.49632608695652
ALAS1	4.69497101449275	3.9136231884058	3.86134057971014	3.48805797101449	3.82739855072464	4.75053623188406	4.43549275362319	4.04099275362319	4.16753623188406	4.47757971014493	4.00832608695652	4.77324637681159	4.34320289855072	4.02945652173913	4.54702898550725	4.24005072463768	3.77723188405797	4.51865217391304	4.53105797101449	4.02679710144928	4.81847826086956	3.61705797101449	4.634	4.6336231884058	4.51475362318841	4.61855072463768	4.64201449275362	5.18272463768116	4.84524637681159	4.30494202898551	4.87130797101449	4.86471014492754	4.54407246376812	5.16861231884058	4.2898115942029	4.30374637681159	4.75960869565217	4.72833333333333	4.59085507246377	4.66994927536232	4.78508695652174	4.42386956521739	4.02404347826087	4.8754347826087	4.91007971014493	4.77444202898551	5.02260144927536	5.11533333333333	5.57475362318841
BIRC3	7.01734782608696	8.27402898550725	8.46379710144928	8.71626086956522	8.41459420289855	7.50786956521739	7.08688405797101	8.16263768115942	6.50453623188406	7.13785507246377	8.69469565217391	7.37925362318841	6.89117391304348	6.99639130434783	6.79146376811594	7.23310144927536	7.86488405797101	7.73007971014493	7.48724637681159	7.46576811594203	7.42897101449275	8.21034782608696	7.69242028985507	7.89888405797101	7.01546376811594	8.05156521739131	6.13032608695652	6.87886594202899	7.16986231884058	7.12603623188406	6.80955072463768	6.24431884057971	6.87223188405797	6.93650724637681	7.85872463768116	7.79215942028985	6.52789855072464	7.27440579710145	7.42513043478261	6.82039130434783	6.67286956521739	8.89227536231884	8.39489855072464	6.62346376811594	6.81913768115942	6.75463768115942	6.48414492753623	6.2703115942029	5.36494202898551
AKAP11	6.1771884057971	6.66750724637681	6.70075362318841	7.08040579710145	6.78204710144928	5.6689347826087	6.128	6.38885507246377	5.65113043478261	5.89583333333333	6.48684057971014	6.16539855072464	6.28024637681159	6.05553623188406	5.96617391304348	6.48169565217391	6.41028260869565	6.27913043478261	5.99953623188406	6.61653623188406	6.16910144927536	6.53485507246377	6.21173913043478	5.91202898550725	6.34431884057971	6.24405797101449	5.83810144927536	5.21508695652174	5.22828260869565	6.15368115942029	5.84384057971014	5.98776086956522	5.68782608695652	5.47582608695652	6.37824637681159	6.38397101449275	5.63810144927536	6.15460869565217	5.934	6.21866666666667	5.99313043478261	6.64978260869565	6.85623188405797	5.77039130434783	6.05678260869565	6.01994202898551	5.44359420289855	5.53252173913044	4.52108695652174
GLRX2	1.41914492753623	2.02963768115942	1.84550724637681	2.45040579710145	2.02744927536232	2.26968115942029	1.5518115942029	2.00623188405797	2.14255072463768	1.81552173913043	1.8828115942029	1.79282246376812	1.40365217391304	0.887739130434783	1.58015942028986	1.80523188405797	1.72667391304348	1.7851884057971	1.87938405797101	1.54030434782609	1.30330434782609	1.96742028985507	1.89367028985507	1.85724637681159	2.61854347826087	1.97225362318841	1.69859420289855	2.07532608695652	2.10975362318841	2.10281884057971	2.16404347826087	2.16289855072464	2.5193768115942	1.65376811594203	2.68369565217391	2.43852173913043	1.63407971014493	2.07665217391304	2.16875362318841	2.16310144927536	1.48255797101449	2.09930434782609	2.07665217391304	2.37897463768116	1.85350724637681	2.23947826086957	1.67066666666667	1.0926231884058	1.2838115942029
SNAPC1	1.35182608695652	3.00028260869565	2.0019347826087	2.93528260869565	2.46983333333333	3.66010869565217	1.33730434782609	2.40799275362319	2.48702898550725	1.27178260869565	2.62665217391304	1.1411231884058	0.84986231884058	1.41167391304348	1.10608695652174	1.26050724637681	2.24863405797101	1.24014492753623	1.85044202898551	1.20874275362319	0.793927536231884	2.44415942028985	1.92823188405797	1.81057971014493	2.3813768115942	2.28878260869565	1.04028985507246	1.84479710144928	2.53026086956522	2.20931884057971	1.40082608695652	1.86758695652174	1.91166666666667	2.01779710144928	2.60742753623188	3.48876811594203	1.65573913043478	1.81074637681159	1.66921014492754	1.54510144927536	0.623445652173913	1.99551086956522	3.02792753623188	1.61520289855072	1.36320289855072	2.20523188405797	1.03779710144928	1.13248550724638	-0.454304347826087
DERA	3.98501449275362	3.72233333333333	3.82909420289855	4.03436231884058	4.19373188405797	4.18917391304348	4.26505797101449	4.20721739130435	4.87786956521739	4.38586956521739	3.61764492753623	4.29085507246377	4.1644347826087	4.05757246376812	4.47566666666667	4.0151884057971	4.43957971014493	4.2413768115942	4.3648115942029	4.32071014492754	4.24614492753623	3.84854347826087	3.93342753623188	3.94025362318841	4.30017391304348	4.30429710144928	4.83879710144928	4.82420289855073	5.1524347826087	4.6006231884058	4.75576086956522	4.67188405797101	5.138	4.48797101449275	4.41415942028986	4.12521739130435	4.79424637681159	4.5805652173913	4.45231884057971	4.35380434782609	4.59546376811594	4.23616666666667	4.01297826086957	4.38892753623188	4.19630434782609	4.17260869565217	4.55686956521739	4.27576811594203	4.33582608695652
STRAP	2.66766666666667	2.85309661835749	2.8144347826087	3.26650724637681	3.46276811594203	3.01484057971014	2.92430434782609	3.42389855072464	3.18568115942029	2.87884057971015	3.26650724637681	2.94060869565217	2.57401449275362	2.80395652173913	2.49120289855072	2.71424637681159	3.08453623188406	2.70599275362319	2.64056884057971	3.26785507246377	2.63730434782609	2.75924637681159	2.75924637681159	2.92189130434783	3.51189855072464	2.84907971014493	2.80695652173913	3.00828985507246	2.74222463768116	3.51592028985507	3.86965217391304	3.08578260869565	3.84100724637681	2.93592753623188	2.99915942028986	3.3178152173913	3.02875362318841	3.05069565217391	2.95036231884058	3.68810869565217	2.98813043478261	2.9024347826087	3.19076086956522	3.24263043478261	2.51411594202899	3.93855072463768	2.90371014492754	2.58924637681159	2.65984057971014
ABCC2	2.52378260869565	2.16166666666667	1.94753623188406	1.92475362318841	1.71335507246377	3.06014492753623	1.88933333333333	1.55084782608696	3.21052173913043	2.10675362318841	1.86553623188406	2.50931884057971	2.22171014492754	1.43168115942029	2.03190579710145	2.09681884057971	1.36191304347826	1.7958768115942	2.58924637681159	1.51978260869565	2.437	2.07477536231884	1.85259420289855	2.7845652173913	2.4254347826087	2.57153623188406	2.06773188405797	3.10240579710145	2.62285507246377	1.95293115942029	2.6226231884058	1.84949275362319	1.55084782608696	3.89847101449275	1.81910869565217	3.12760144927536	2.84017391304348	2.43140579710145	2.83691304347826	2.11152173913043	2.40138405797101	2.03589855072464	1.71565217391304	2.7255652173913	2.88350724637681	2.33415579710145	2.58089855072464	3.32151449275362	3.72665217391304
DEF6	7.2278152173913	7.07427536231884	7.32941304347826	6.77854347826087	6.77523188405797	6.87223188405797	7.41230434782609	7.09586231884058	6.67580797101449	7.25085507246377	6.74404347826087	7.27749275362319	7.31702898550725	7.16099275362319	7.19305797101449	7.18213043478261	7.16517391304348	7.21910144927536	6.91228985507246	7.18213043478261	6.78868115942029	7.15773913043478	7.25658333333333	6.52426086956522	6.36685507246377	6.73488405797101	6.9505652173913	6.72108695652174	6.97324637681159	6.52958695652174	6.86640579710145	6.16910144927536	6.43965579710145	6.7765652173913	6.63526086956522	6.34852173913044	6.78378985507246	6.62894202898551	6.89078623188406	6.15967391304348	6.8775652173913	6.82404347826087	6.38671739130435	6.68539855072464	6.91184057971014	6.69179710144927	7.13732608695652	6.80853623188406	7.16624637681159
PLEKHO1	5.77268115942029	6.68065942028985	6.76266666666667	6.16136231884058	6.30107246376812	5.56834782608696	6.68694202898551	6.7611884057971	5.74802898550725	6.81955072463768	6.27575362318841	6.55658695652174	6.82357971014493	7.18624637681159	6.83991304347826	6.21520652173913	6.60711594202899	6.83179710144928	6.60334057971014	6.54484057971014	5.99158695652174	6.53729710144928	6.66791304347826	6.3808768115942	6.08309420289855	6.13924637681159	7.02382608695652	5.47297101449275	6.28060869565217	5.86421739130435	6.15878260869565	6.58560869565217	6.31667753623188	5.97202173913043	6.46494202898551	5.63336231884058	6.27427536231884	6.53636956521739	5.72876811594203	6.40409420289855	6.74495652173913	6.042	5.282	6.73994202898551	6.18029710144928	6.63751449275362	6.58315942028985	5.81369565217391	5.65489855072464
GCLM	3.61644202898551	4.0374347826087	3.78001449275362	4.30944202898551	4.09565217391304	4.52726086956522	3.40134057971015	3.95192753623188	4.50384782608696	4.01478260869565	3.67667391304348	3.98605797101449	3.49852173913043	3.66919565217391	3.89847101449275	4.08297101449275	3.93960869565217	3.76061594202899	4.28771014492754	3.95711594202899	4.10179710144928	3.36853623188406	3.53065217391304	4.64771014492754	5.6099347826087	4.95113768115942	4.78833333333333	6.08720289855072	5.50213768115942	4.94722826086956	4.96692753623188	5.10820289855072	4.90707246376812	5.24013043478261	4.38873913043478	5.08104347826087	4.83186956521739	4.38389130434783	4.99805797101449	5.47853623188406	4.61476086956522	4.74510144927536	5.37689855072464	5.14142753623188	4.41105072463768	4.72439130434783	4.66888405797101	5.06858695652174	4.59111594202899
UBR2	8.1198768115942	8.67805072463768	8.399	8.06803623188406	8.20024637681159	8.52647826086957	8.26105797101449	8.01066666666667	8.29798550724638	8.40720289855073	8.21502898550725	8.25350724637681	8.71992753623188	8.34173913043478	8.42960869565217	8.13926086956522	7.84565217391304	8.54834057971014	8.26791304347826	8.38342028985507	7.99747826086957	7.93833333333333	8.58127536231884	8.15365217391304	8.55468115942029	8.35997101449275	8.67979710144928	8.08607246376812	7.91671739130435	8.22201449275362	8.14252173913043	8.23092028985507	8.38840579710145	8.46920289855072	8.1198768115942	8.43569565217391	8.47885507246377	8.5974347826087	8.53527536231884	8.56647826086957	8.67375362318841	8.16863043478261	7.79982608695652	8.28686956521739	8.61941304347826	8.7876231884058	8.53695652173913	8.38127536231884	8.30192753623188
DEPDC1	1.41914492753623	-0.730869565217391	-0.677855072463768	0.732057971014493	1.74865217391304	2.77669565217391	1.93359420289855	3.40044927536232	2.04776811594203	0.656641304347826	2.23947826086957	1.45818115942029	1.64492028985507	0.0808115942028985	1.49295652173913	1.47748913043478	1.93434782608696	1.74326086956522	1.29460144927536	1.77526086956522	0.0101521739130435	-0.122652173913043	1.25749275362319	1.29818115942029	2.90949275362319	1.47902173913043	1.67692753623188	2.01146376811594	1.64688405797101	2.7226231884058	2.374	2.74901449275362	3.73486956521739	1.97999275362319	2.75047826086956	2.87326086956522	1.4851231884058	1.41914492753623	1.36010869565217	2.10281884057971	1.3825652173913	1.40142028985507	2.62452173913043	1.21886956521739	0.674579710144928	0.706373188405797	1.58552173913043	0.178594202898551	0.646514492753623
CCDC28A	4.02236956521739	4.84763043478261	4.80511594202899	4.70904347826087	4.32815217391304	4.80420289855072	4.37892028985507	4.16915217391304	4.75316666666667	4.63892028985507	3.91823188405797	4.6521884057971	4.53892028985507	4.18279710144928	4.80095652173913	4.38144927536232	4.40633333333333	4.65410144927536	4.96779710144928	4.43933333333333	4.3165652173913	4.12240579710145	4.67146376811594	4.41234782608696	4.9241884057971	4.72698550724638	5.0423115942029	5.39771739130435	5.04939130434783	4.90585507246377	4.77266666666667	4.66352173913043	5.13407246376812	4.97401811594203	4.3739347826087	4.57150724637681	5.25102898550725	4.77808695652174	5.02868115942029	4.64059420289855	4.55052898550725	4.19413768115942	4.2468768115942	4.89620289855072	4.64059420289855	5.06770289855073	4.6701884057971	4.89183333333333	4.92124637681159
RRAGD	5.46665217391304	4.80441304347826	4.30944202898551	3.92975362318841	4.78811594202898	5.898	4.49778260869565	4.55597826086957	5.7911884057971	5.42014492753623	5.01097826086956	5.61465942028986	4.69305797101449	4.61766666666667	5.5456231884058	5.0198115942029	4.38236956521739	5.56092028985507	5.70586956521739	4.94751449275362	5.56040579710145	4.15261594202899	5.5456231884058	5.86760869565217	6.17821739130435	6.07728985507246	6.00796376811594	6.50182608695652	6.55886956521739	5.81865217391304	5.92254347826087	5.73014492753623	6.59175362318841	6.1014347826087	5.79063043478261	5.34536231884058	6.28236956521739	5.49573913043478	6.5053115942029	5.57142028985507	5.77413043478261	5.54428985507246	4.90155072463768	5.67734782608696	6.22823188405797	6.00922463768116	6.22042028985507	6.0135652173913	6.03255072463768
HSF2	3.00284057971015	3.9136231884058	3.91627536231884	4.11213043478261	4.10024637681159	2.96407971014493	2.86563768115942	3.59356884057971	3.00991304347826	2.79555797101449	3.38408695652174	3.28178260869565	3.06347826086957	2.65088405797101	2.92328985507246	3.59493115942029	3.67092028985507	3.32086956521739	3.33639855072464	3.60202898550725	3.13395652173913	3.96744927536232	3.52823188405797	3.0126231884058	3.48053623188406	3.84297101449275	2.92488405797101	3.08749275362319	3.37851449275362	3.21642753623188	2.83548550724638	2.84822463768116	3.26173188405797	2.30333333333333	3.06734782608696	3.62286956521739	3.09402173913043	3.09463768115942	2.91868115942029	2.98085507246377	2.98813043478261	3.73460144927536	3.81560869565217	2.90876811594203	2.62452173913043	3.08626811594203	2.56452898550725	2.18405072463768	1.40142028985507
PHF20	6.1771884057971	6.76026811594203	6.66510144927536	6.43811594202899	6.25292028985507	6.22986956521739	6.26465579710145	6.37752173913043	6.10465217391304	6.46207246376812	6.34431884057971	6.3073152173913	6.57027536231884	6.19115579710145	6.4105652173913	6.3404347826087	6.1363768115942	6.57682608695652	5.99363768115942	6.26210144927536	6.12633333333333	6.37969565217391	6.4636884057971	5.86388405797101	6.14631884057971	5.88131884057971	6.32394927536232	5.68602173913043	5.93713043478261	5.77327536231884	6.09102173913043	6.02061594202899	5.97889855072464	6.07300724637681	6.04975362318841	6.13410144927536	6.07385507246377	6.20698550724638	6.0778115942029	5.9393115942029	5.93652173913044	6.11313043478261	5.51570289855072	5.57965217391304	6.33159420289855	6.36136231884058	6.31323188405797	6.02446376811594	6.38009420289855
NR1H3	-0.0117246376811594	0.342072463768116	0.229641304347826	0.480833333333333	-0.406710144927536	-0.516391304347826	0.349449275362319	0.0416376811594203	-1.08569565217391	0.0569710144927536	-0.558579710144928	-0.384572463768116	-1.15069565217391	0.188231884057971	0.539275362318841	-1.92564855072464	-0.339293478260869	-0.282550724637681	0.225253623188406	-0.156876811594203	-0.735869565217391	0.363898550724638	-0.176753623188406	0.327007246376812	-0.0202028985507246	-0.236985507246377	0.252768115942029	-1.51132608695652	-0.533775362318841	0.462239130434783	-0.764130434782608	1.32505797101449	-0.196623188405797	0.274985507246377	0.812228260869565	-0.663913043478261	-0.508202898550725	-0.755115942028985	-1.6519347826087	0.850420289855072	-0.0922753623188406	-0.896521739130435	-0.807231884057971	0.65504347826087	-0.333347826086957	-0.115507246376812	-1.02889492753623	-0.0751594202898551	0.046304347826087
TYMP	9.0615652173913	7.40671014492754	8.07025362318841	7.67120289855072	7.30584057971014	8.45447826086957	8.87654347826087	8.30315579710145	7.72653623188406	8.7095652173913	8.27507246376812	9.01269565217391	8.60002898550725	8.18723188405797	8.78960869565217	7.38049275362319	8.28686956521739	8.35755072463768	8.72698550724638	8.20279710144928	9.27368115942029	8.23447826086957	8.30192753623188	9.58046376811594	7.80054347826087	8.63585507246377	8.45166666666667	8.9573768115942	8.85347101449275	8.07131884057971	8.36526086956522	8.78960869565217	7.02910869565217	9.27368115942029	8.51379710144928	8.2831884057971	8.33002173913043	8.52647826086957	8.2921884057971	7.85872463768116	8.1906231884058	7.44236956521739	8.74434782608696	9.31024637681159	8.92092753623188	7.86052173913043	8.87421739130435	8.97211594202899	7.96939855072464
NCAPH2	4.77636956521739	4.61589855072464	4.82104347826087	4.4236231884058	3.92889855072464	4.52610144927536	4.86592028985507	5.16482608695652	4.37155797101449	4.30236231884058	4.85813043478261	4.03851449275362	4.74036231884058	4.14818478260869	4.51623188405797	4.26757246376812	4.93699275362319	4.35581884057971	4.00515942028986	4.1849347826087	4.20852173913043	4.21368115942029	4.61217391304348	3.88126086956522	3.93028985507246	4.30040579710145	4.22961594202899	3.63708695652174	3.84900724637681	3.91445652173913	3.78746376811594	3.89257971014493	3.51102898550725	3.77986231884058	4.20516666666667	4.02011594202899	3.88310144927536	3.90892753623188	3.9538115942029	3.14572463768116	3.75894927536232	3.78999275362319	4.19450724637681	3.49852173913043	3.93435507246377	3.84809420289855	4.24358695652174	3.80266666666667	4.14502173913043
TOMM34	3.20315942028986	3.15223188405797	3.27434782608696	2.90534782608696	2.53540579710145	3.13036231884058	3.06823913043478	2.92099275362319	2.92117391304348	3.25926086956522	2.63621739130435	3.51650724637681	2.74875362318841	2.81553623188406	3.35886956521739	2.93883333333333	3.34960144927536	3.2696231884058	3.34498550724638	3.10147826086957	3.22340579710145	2.84439130434783	2.65721739130435	2.6703768115942	2.83036231884058	2.92773913043478	3.19573913043478	2.84885507246377	2.98888405797101	2.85395652173913	2.64676811594203	2.43355072463768	3.32195652173913	3.2321884057971	2.7411884057971	2.89447101449275	2.99017391304348	3.12276086956522	3.1771884057971	1.81194927536232	2.40138405797101	3.36301449275362	2.73839855072464	2.61540579710145	3.04949275362319	2.37436231884058	3.29778260869565	2.53092753623188	3.20371014492754
SEC63	4.23414492753623	4.45568115942029	4.62647826086957	5.09249275362319	5.00807971014493	4.24592028985507	4.74882608695652	4.11236231884058	4.46584057971014	4.4794347826087	4.19168115942029	4.74097826086957	4.74480434782609	4.33978260869565	4.49571014492754	5.1338768115942	4.58518115942029	4.77830434782609	4.03298550724638	5.05723188405797	4.25572463768116	4.40224637681159	4.19327536231884	3.96452173913043	5.43210869565217	4.17963768115942	4.73524637681159	4.18653623188406	3.80560869565217	4.98505797101449	4.84763043478261	5.13168115942029	5.18353623188406	4.38673188405797	4.57686956521739	5.04889855072464	4.55953623188406	4.53432608695652	4.31395652173913	5.33710144927536	4.91747101449275	4.56127536231884	4.34221739130435	4.51599275362319	4.54917391304348	4.60197101449275	4.32257971014493	4.47152898550725	3.9545652173913
KPNA6	5.70144927536232	5.26723188405797	5.33710144927536	4.85027536231884	5.2484347826087	5.15058695652174	5.94134782608696	5.10717391304348	4.82053623188406	5.86071014492754	4.9206231884058	5.65578260869565	5.8491884057971	6.23584057971014	5.62402173913043	5.79521739130435	5.39305797101449	5.3843768115942	5.1261884057971	5.63924637681159	5.75252173913043	5.14524637681159	5.36524637681159	5.56202898550725	5.40397101449275	5.38875362318841	5.69739130434783	5.50792753623188	4.93066666666667	5.48258695652174	5.56251449275362	5.36386231884058	5.4306884057971	5.63368115942029	4.96601449275362	5.17244927536232	5.59732608695652	5.60788405797101	5.31429710144928	5.72323913043478	5.92135507246377	5.29440579710145	5.36524637681159	5.74678260869565	5.76144927536232	5.82857971014493	5.78832608695652	6.08309420289855	5.8491884057971
VIM	9.83923188405797	9.59378260869565	10.5374275362319	10.1294710144928	10.1616666666667	9.54873913043478	10.4849927536232	10.6713333333333	10.412152173913	10.8368695652174	10.1141231884058	10.737231884058	10.4334492753623	9.80095652173913	10.5859275362319	10.3886811594203	10.1294710144928	10.4849927536232	9.99953623188406	10.8793405797101	10.1294710144928	10.4588405797101	10.5595579710145	9.78495652173913	10.7661231884058	9.53946376811594	10.346	9.71171739130435	9.7595	10.346	10.5108333333333	10.3200217391304	10.5108333333333	9.67510144927536	10.2804275362319	9.74638405797101	10.0336449275362	9.93618115942029	9.99953623188406	9.67510144927536	10.0178768115942	10.2601739130435	8.91390217391305	9.83923188405797	10.4979130434783	10.3200217391304	10.5108333333333	9.85278985507246	10.064731884058
RTEL1-TNFRSF6B	0.552782608695652	0.710942028985507	0.573623188405797	0.938702898550725	1.2235652173913	1.0188115942029	1.48278260869565	1.86082608695652	0.987260869565217	1.47089855072464	1.55539130434783	-0.11668115942029	0.635260869565217	2.92510144927536	0.833275362318841	0.892391304347826	0.914985507246377	1.73753623188406	-0.214326086956522	1.10771014492754	-0.0395942028985507	0.313398550724638	1.29715942028986	1.56979710144928	1.31828260869565	-0.276659420289855	0.528376811594203	1.28244927536232	-0.783115942028985	1.07399275362319	1.74955072463768	1.70239130434783	-0.169884057971014	0.579608695652174	0.0945797101449275	0.535210144927536	0.681942028985507	-0.026231884057971	0.330072463768116	1.12010869565217	-0.646188405797101	-1.0813768115942	1.98425362318841	0.745594202898551	1.16963768115942	0.0713333333333333	1.70389855072464	1.10402173913043	0.758260869565217
FAS	6.17091304347826	5.3486231884058	5.46935507246377	5.93321739130435	6.03255072463768	7.15452173913043	4.99861594202899	5.72523188405797	6.73373913043478	5.22942028985507	6.2424347826087	5.52651449275362	4.92288405797101	5.01921014492754	5.20952173913043	4.8518768115942	5.019	5.86266666666667	6.74888405797101	4.99502898550725	6.44834782608696	5.18272463768116	6.20930434782609	6.45060869565217	6.26000724637681	6.8775652173913	6.04021739130435	6.9466231884058	7.25024637681159	6.37904347826087	6.33773913043478	6.18575362318841	6.06541304347826	7.70167391304348	6.01614492753623	6.66750724637681	6.07385507246377	6.47792028985507	6.39691304347826	6.52201449275362	6.27847826086956	6.60105072463768	7.0148115942029	6.10923188405797	6.0935652173913	6.25684057971015	6.03228985507246	6.57213768115942	5.93144927536232
RNASET2	7.44980434782609	8.04461594202899	7.94588405797101	7.31760869565217	7.65905797101449	7.92841304347826	8.42676811594203	7.08530434782609	7.80580434782609	8.26482608695652	7.54114492753623	8.0691884057971	8.51247826086957	8.11676811594203	8.54692391304348	7.84914492753623	7.22094202898551	8.05919565217391	7.73726086956522	8.02326086956522	7.28242753623188	7.56869565217391	7.93294202898551	7.59452173913043	7.84565217391304	7.23022463768116	7.7281884057971	8.36757971014493	7.65280434782609	7.17082608695652	7.87657971014493	7.24017391304348	7.22040579710145	8.06351449275362	7.39366666666667	7.15288405797101	8.12315942028986	7.65417391304348	7.6565652173913	7.47068115942029	8.01408695652174	7.22094202898551	6.07036231884058	7.31179710144928	7.64834782608696	8.31118115942029	7.41646376811594	7.602	8.02834782608695
CD44	6.82113043478261	7.10102898550725	7.52686956521739	7.49663768115942	7.60414130434783	6.37904347826087	7.69242028985507	7.31940579710145	7.50713043478261	7.7451884057971	7.19734782608696	7.72199275362319	7.83034782608696	7.88194202898551	7.61539130434783	7.81666666666667	7.43913043478261	7.31375362318841	7.04529710144928	7.71839130434783	7.21861594202898	7.51027536231884	7.18515942028985	6.84907246376812	8.05919565217391	7.03547826086957	7.24017391304348	8.6558115942029	7.34552173913043	7.73251811594203	7.46441304347826	7.8811884057971	7.10607971014493	8.6223768115942	7.22472463768116	7.44304347826087	7.52365217391305	7.76805797101449	7.16792028985507	7.99813768115942	7.9113768115942	7.30633333333333	8.11191304347826	8.21376086956522	7.58674637681159	7.49182608695652	7.52976811594203	8.12315942028986	6.81734782608696
KCNG1	-1.45547826086957	0.49945652173913	1.1813768115942	-0.817833333333333	-0.406710144927536	-2.12607246376812	0.745594202898551	-0.230797101449275	-2.34520289855072	-1.04669565217391	-0.0950072463768116	-0.433376811594203	-0.133942028985507	1.27540579710145	-1.12516666666667	-0.965086956521739	0.0378333333333333	-0.645884057971015	-0.452268115942029	-0.995797101449275	0.840905797101449	0.625492753623188	-1.14189855072464	-0.113695652173913	-1.13802173913043	0.208123188405797	-1.89604347826087	0.166376811594203	-1.4096847826087	-0.988333333333334	-2.60010869565217	-0.63536231884058	-2.18189855072464	-0.772920289855072	-0.506434782608696	-1.60278260869565	-0.744659420289855	-1.06304347826087	-1.50913043478261	-0.539542270531401	-0.363710144927536	-0.263101449275362	-0.953623188405797	0.0113840579710145	-2.53033333333333	-1.08740579710145	0.184202898550725	-1.06820289855072	-0.925673913043478
AGPAT4	4.27369565217391	4.28442028985507	4.44860869565217	5.39263768115942	3.64616666666667	4.00832608695652	3.85515942028985	3.22570289855072	3.95595652173913	4.41283333333333	3.77411594202899	4.39645652173913	4.4221231884058	4.37089855072464	4.0831884057971	4.23661594202899	4.50607971014493	3.77892028985507	4.07586956521739	4.32071014492754	4.14059420289855	4.24592028985507	3.92857971014493	3.20398550724638	4.56815942028985	3.39091304347826	4.10572463768116	3.55469565217391	2.98888405797101	3.79108695652174	4.00317391304348	3.99031884057971	3.77263043478261	3.81669565217391	3.55705072463768	4.38214492753623	3.73590217391304	3.43777536231884	4.95723188405797	3.71246376811594	4.2533115942029	3.6935652173913	3.53204347826087	4.38892753623188	4.66774637681159	4.15930434782609	3.4676231884058	3.96998550724638	4.76434782608696
SLAMF7	6.60407971014493	4.72092028985507	5.66939855072464	6.14986956521739	5.26424637681159	5.92196376811594	6.83457971014493	5.3598115942029	5.63208695652174	5.02480434782609	6.09386956521739	6.16233333333333	5.65552173913043	5.51433333333333	5.37792753623188	6.69752173913044	6.2558768115942	5.97984057971015	5.90982608695652	6.0646884057971	5.69672463768116	4.92614492753623	5.71782608695652	4.77214492753623	4.12374637681159	5.19526811594203	5.23373913043478	4.95571014492754	4.44389130434783	5.69181884057971	5.42189855072464	5.36969565217391	4.33238405797101	7.43273188405797	6.2768115942029	6.35246376811594	4.69261594202899	6.53051449275362	5.48574637681159	4.11285507246377	4.95477536231884	5.8115	5.52515942028985	5.66159420289855	5.47832608695652	4.04557246376812	4.8446231884058	5.24176811594203	5.5101884057971
BTN3A1	8.72331884057971	7.34552173913043	7.35775362318841	7.67449275362319	7.14105797101449	8.5291884057971	8.17217391304348	7.43123188405797	6.49321014492754	7.94763768115942	7.51523188405797	8.24420289855072	7.49005797101449	7.84565217391304	7.7281884057971	7.7238768115942	7.57333333333333	7.75785507246377	8.39617391304348	7.8811884057971	8.54834057971014	7.57108695652174	7.7656884057971	8.47714492753623	7.05530434782609	8.33114492753623	7.95297463768116	7.63368115942029	7.98631884057971	7.1979347826087	7.18282608695652	6.77211594202899	6.49389855072464	8.07815942028986	7.31940579710145	7.75713768115942	7.33923188405797	7.8288115942029	8.58452173913044	6.60334057971014	7.02578260869565	8.10044927536232	7.63294927536232	7.80054347826087	7.8931884057971	6.61510144927536	7.51903623188406	8.16263768115942	8.52023188405797
MIPEP	2.61634057971015	2.82959420289855	2.88350724637681	2.8673768115942	2.54266666666667	1.78217391304348	2.75707246376812	2.43280434782609	2.48702898550725	2.37127536231884	2.76336956521739	2.63730434782609	2.97953623188406	2.26783333333333	2.28211594202899	2.75391304347826	2.98950724637681	2.47505072463768	2.40359782608696	2.63126811594203	2.92488405797101	2.37215217391304	2.80247826086957	1.65553623188406	2.23398550724638	1.98897826086956	2.28010144927536	2.07532608695652	2.05121739130435	2.17276811594203	1.95501449275362	1.95079710144928	2.39110869565217	1.73753623188406	2.54774637681159	2.16423188405797	1.88044202898551	2.21650724637681	2.24585507246377	1.81194927536232	1.79068115942029	2.46874637681159	2.6144347826087	1.48527536231884	2.27705797101449	1.41763405797101	2.21552898550725	1.70279710144928	1.78064492753623
PRKCH	8.49121739130435	8.0691884057971	8.46128985507246	8.38127536231884	7.85634057971015	7.04479710144928	7.85634057971015	8.40476811594203	6.67725362318841	7.53878260869565	8.03733333333333	8.03513043478261	8.00386231884058	7.77082608695652	7.51027536231884	8.61761956521739	8.48246376811594	7.52563768115942	7.72094202898551	8.2798115942029	8.21971014492754	8.66784782608696	8.0691884057971	7.24705072463768	6.45371014492754	7.73804347826087	6.88614492753623	6.15257971014493	7.28594927536232	6.88277536231884	6.46973913043478	5.69207246376812	6.57728985507246	5.98882608695652	6.95424637681159	7.5220652173913	6.81826086956522	6.99136231884058	7.2734347826087	5.88931884057971	7.01080434782609	8.20929347826087	7.83034782608696	6.3843768115942	7.22836956521739	6.54408695652174	6.60630434782609	7.03923188405797	6.73795652173913
IFNGR1	7.33641304347826	7.95834782608696	7.67205797101449	7.80988405797101	8.16017391304348	8.77591304347826	6.75855797101449	8.37565217391304	9.24027536231884	7.46855797101449	8.69792753623188	7.66273913043478	7.2006231884058	7.0406231884058	7.59818115942029	7.30326086956522	7.29020289855072	8.12207971014493	8.35395652173913	7.49663768115942	7.25836231884058	8.38127536231884	8.18402898550725	8.02724637681159	8.45447826086957	8.26591304347826	7.79801449275362	8.91129710144928	8.5974347826087	8.30438405797102	8.65260869565217	8.71992753623188	7.97155797101449	8.59569565217391	9.08123188405797	9.0454347826087	8.06463768115942	7.61613768115942	8.1893768115942	8.17411594202899	7.44923188405797	8.01408695652174	8.5216884057971	8.15484057971014	8.26105797101449	8.48998550724638	7.67449275362319	7.79215942028985	7.78410144927536
B4GALT7	3.42720289855072	3.28534782608696	3.35705797101449	2.91194202898551	2.92696376811594	3.03213043478261	3.57976811594203	3.10452173913043	3.12966666666667	2.87039855072464	2.75188405797101	2.96211594202899	3.14630072463768	3.07454347826087	2.83446014492754	3.16147826086957	3.39942028985507	3.00667391304348	2.88417391304348	2.85	3.02792753623188	3.18223188405797	3.1493768115942	2.87521014492754	2.66450724637681	2.69517391304348	2.67252173913043	2.50824637681159	2.74697101449275	2.71810144927536	2.5824347826087	2.7985652173913	2.37264130434783	2.62715217391304	2.81402173913043	2.66426086956522	2.52324637681159	2.91346376811594	2.84439130434783	2.51807971014493	2.59421014492754	2.83924637681159	3.01460869565217	2.64406884057971	2.93726086956522	2.68351449275362	3.07757246376812	2.8033768115942	2.5030652173913
SH2D2A	1.56325362318841	1.32539130434783	0.534260869565217	1.0869384057971	-0.290239130434782	-0.368115942028986	0.770521739130435	0.77363768115942	-0.93931884057971	0.222898550724638	-0.12895652173913	-0.210905797101449	0.0137246376811594	1.16059420289855	-0.476507246376812	0.688072463768116	0.728086956521739	-1.34997101449275	0.49068115942029	0.0937101449275361	1.18979710144928	-0.249550724637681	0.555836956521739	1.0656847826087	-1.53968115942029	0.532826086956522	-1.1721884057971	-0.335246376811594	-0.263173913043478	-1.12384782608696	-0.454304347826087	-0.143333333333333	-0.878586956521739	-0.574826086956522	0.141242753623188	0.843275362318841	-1.48539371980676	-1.38107246376812	0.152166666666667	-0.009	-1.51291304347826	0.383347826086957	1.2688115942029	-0.263173913043478	0.734391304347826	-0.807231884057971	-0.12304347826087	0.211463768115942	0.365594202898551
VRK2	4.65498550724638	4.13213043478261	4.21069565217391	4.94642028985507	4.51215942028985	4.39645652173913	3.81560869565217	4.5935	4.24905797101449	3.63888405797101	4.47433333333333	4.01903623188406	3.85808695652174	3.377	3.85752173913043	3.79236956521739	4.22650724637681	4.56611594202899	5.07314492753623	4.05695652173913	4.42247101449275	4.46492753623188	4.06066666666667	4.70198550724638	4.41908695652174	4.9153768115942	3.88089855072464	4.71397101449275	4.6433768115942	4.26103623188406	4.44420289855073	4.45248550724638	4.64921739130435	5.07442028985507	4.8361884057971	4.77657971014493	3.87391304347826	4.54623188405797	4.28057971014493	4.21477536231884	3.71449275362319	4.63971739130435	4.97569565217391	4.37619565217391	4.37246376811594	4.37273913043478	3.97176811594203	3.77540579710145	3.23142028985507
TNFRSF1B	8.643	8.06351449275362	8.13344202898551	7.33004347826087	7.15940579710145	7.85962318840579	7.88855797101449	7.95624637681159	7.76031884057971	8.31355072463768	7.96452173913043	8.55009057971015	8.22201449275362	8.44924637681159	8.3404347826087	7.39366666666667	7.67120289855072	8.22086231884058	8.15602898550725	7.80469565217391	8.34673913043478	7.80988405797101	8.22447826086957	8.0498115942029	7.49257971014493	7.43352173913043	8.31749275362319	7.27440579710145	8.121	7.38514492753623	7.99747826086957	7.69242028985507	7.04911594202899	8.38127536231884	7.71089130434783	7.29640579710145	8.01066666666667	8.20823913043478	7.92931884057971	7.49333333333333	7.864	7.32216666666667	7.21394202898551	8.16863043478261	8.57511594202898	7.71363043478261	8.42960869565217	8.21728985507246	8.59147826086956
VEZT	4.60217391304348	4.80335869565217	5.14767391304348	5.471	5.20985507246377	4.35210144927536	4.5615652173913	4.83517391304348	4.50050724637681	4.44766666666667	4.87089492753623	4.89652173913043	4.84810869565217	4.31434782608696	4.58968115942029	5.15678985507246	4.93699275362319	4.76102898550725	4.61241304347826	5.12194927536232	4.77786956521739	4.94378260869565	4.56854347826087	4.17321739130435	4.838	4.90234057971015	4.33779710144928	4.1451884057971	4.30178260869565	4.59523188405797	4.54789855072464	4.56750724637681	4.83455072463768	3.89023188405797	4.86902173913044	4.85072463768116	4.36639130434783	4.66327536231884	4.67510144927536	4.71152898550725	4.64489130434783	5.08847826086957	5.01200724637681	4.35342753623188	4.61928260869565	4.25827536231884	4.01859420289855	4.1849347826087	3.73286956521739
POU2F2	2.55049275362319	1.80640579710145	2.55889855072464	2.07775362318841	2.55783695652174	1.90569565217391	3.51650724637681	2.18314492753623	2.11589855072464	3.27895652173913	2.66401449275362	3.08538405797101	3.34271980676328	4.63997101449275	3.3656231884058	2.92878985507246	1.90995652173913	2.87039855072464	2.27148913043478	2.66573188405797	2.283	2.42066666666667	2.32113043478261	3.09971014492754	2.13210144927536	1.2035652173913	2.6144347826087	2.25825362318841	1.29460144927536	2.64189855072464	3.07579710144927	3.12502173913044	1.79659420289855	2.98430434782609	2.44471014492754	2.42205797101449	2.42286956521739	2.28167391304348	2.1943768115942	3.40219565217391	3.18281884057971	1.90132608695652	1.17273913043478	3.26891304347826	3.15350724637681	2.62211594202899	3.22771014492754	3.72852898550725	3.07579710144927
BRD9	5.14571014492754	4.79635507246377	5.06372463768116	4.88363768115942	4.94615942028985	4.34615942028986	5.10986594202899	5.0475652173913	4.29652173913043	4.99844927536232	4.64404347826087	4.87665217391304	5.19721739130435	5.40339855072464	4.96692753623188	5.32131884057971	4.79898550724638	5.00336956521739	4.64641304347826	5.15127536231884	5.13368115942029	5.35166666666667	4.91065217391304	4.96627536231884	4.61189855072464	4.72975724637681	4.80486956521739	4.26757246376812	4.47657971014493	4.39208695652174	4.38324637681159	4.23023913043478	4.32953623188406	4.69789855072464	4.55932608695652	4.68651449275362	4.56413405797101	4.68465217391304	4.73547101449275	4.43111594202899	4.79822463768116	4.90984057971014	4.95542028985507	4.31610144927536	4.72772463768116	4.593	4.73842028985507	4.96255797101449	5.08573188405797
SNX1	6.58392753623188	6.52834782608696	6.76384782608696	6.57178260869565	6.61326811594203	6.17847826086957	6.7803115942029	6.35497826086957	6.48760869565217	6.87348550724638	6.40486231884058	6.91440579710145	7.06802898550725	6.77257971014493	6.92439130434783	6.95713043478261	6.61238405797101	6.81872463768116	6.77165217391304	6.82639855072464	6.68394565217391	6.51396376811594	6.63014492753623	6.79839130434783	6.74283333333333	6.33975362318841	6.72578260869565	6.80340579710145	6.15078260869565	6.53139130434783	6.58726086956522	6.3698115942029	6.4214347826087	6.85042028985507	6.35531884057971	6.55160144927536	6.76063768115942	6.72655072463768	6.73902898550725	6.25892753623188	6.77704347826087	6.49452898550725	6.45710144927536	6.5098115942029	6.79394927536232	6.46744927536232	6.63839130434783	6.84907246376812	6.65530434782609
TBPL1	4.79849275362319	4.88002173913044	4.60905797101449	4.78044202898551	4.71295652173913	5.2956847826087	4.49034782608696	4.24152173913043	4.48388405797101	4.46989130434783	4.28408695652174	4.57686956521739	4.14900724637681	4.84146376811594	4.479	4.27301449275362	4.6080652173913	4.37052173913043	5.04605797101449	4.44620289855072	5.06659420289855	4.42739130434783	4.62747826086957	4.85552173913043	4.98455797101449	5.57402898550725	4.79318115942029	5.35671014492754	5.80924637681159	5.02344927536232	4.99079710144928	4.75040579710145	5.69590579710145	4.99752173913043	4.80963768115942	4.91747101449275	5.18386956521739	5.20309420289855	5.24254347826087	4.88864492753623	4.88317391304348	5.07685507246377	5.0754347826087	4.97633333333333	4.64714492753623	5.58461594202899	5.06320289855072	4.60417391304348	4.71647101449275
ARNTL2	1.83539855072464	0.72636231884058	1.21639855072464	1.64365942028986	1.92419565217391	2.78728985507246	2.85545652173913	3.40818115942029	2.06455797101449	2.16404347826087	2.22358695652174	2.10733333333333	1.9885652173913	2.85566666666667	2.48761594202899	1.74728985507246	1.92419565217391	1.83842028985507	2.52051449275362	1.6235	1.58239130434783	1.5883768115942	2.19408333333333	2.82439130434783	3.1171884057971	2.43140579710145	2.48065217391304	3.10240579710145	2.35726811594203	3.49831884057971	2.08579710144928	2.9776231884058	2.36103623188406	1.81257971014493	2.99915942028986	3.08826086956522	1.51817391304348	1.73002898550725	2.33740579710145	2.20650724637681	1.68430072463768	2.22726328502415	3.10626811594203	3.20228985507246	1.80339130434783	1.33328985507246	2.33042028985507	1.97108695652174	0.933028985507246
BCLAF1	7.91560869565217	8.74246376811594	8.82157971014493	8.9528115942029	8.60002898550725	7.7404347826087	7.93121739130435	8.46690579710145	7.97578985507246	7.92477536231884	8.45447826086957	7.95834782608696	8.23953623188406	7.59144927536232	7.92931884057971	8.45307246376812	8.40720289855073	8.41730434782609	8.0506884057971	8.44565942028985	7.9113768115942	8.99257971014493	8.31749275362319	7.8288115942029	8.08502898550725	8.1906231884058	7.7883115942029	7.75142028985507	7.78664492753623	8.03950724637681	7.68427536231884	7.90078260869565	7.89888405797101	7.66601086956522	8.27298550724638	8.44671014492754	7.85277536231884	8.00971014492754	7.82957971014493	7.883	7.48171014492754	8.73904347826087	8.48246376811594	7.2664347826087	7.90178985507247	7.80820289855073	7.48232608695652	7.2059347826087	6.87835507246377
SLC39A9	6.18386956521739	5.96333695652174	6.2424347826087	5.92769565217391	5.97141304347826	5.93033333333333	6.45254710144928	6.25790579710145	5.92069565217391	6.09640579710145	6.14016304347826	6.08376811594203	6.31323188405797	6.11810144927536	6.15397101449275	6.37053623188406	6.03915217391304	6.04871014492754	5.89885507246377	6.17380434782609	6.15327536231884	6.07871739130435	6.14016304347826	6.03348188405797	5.93086956521739	5.87033695652174	6.19273188405797	5.72610869565217	5.59732608695652	6.09002898550725	6.02921739130435	6.27247101449275	5.73408695652174	5.94240579710145	6.10465217391304	6.0869347826087	6.16233333333333	6.06640579710145	5.92717391304348	5.90024637681159	6.05071376811594	5.86699275362319	6.14601449275362	6.0226231884058	6.1826231884058	5.93233333333333	6.10400724637681	5.96488405797101	6.27214492753623
ANK1	5.29852173913043	6.82801449275362	4.53484057971015	1.82459420289855	4.82104347826087	4.84146376811594	5.83611594202899	4.18669565217391	4.54984057971015	5.85047826086956	5.0963768115942	4.33647101449275	4.84810869565217	8.1826884057971	5.70884057971015	5.85394202898551	7.17208695652174	4.12672463768116	3.98589130434783	5.11271014492754	4.56875362318841	4.05053260869565	4.57736231884058	3.78639130434783	5.04582608695652	4.12420289855072	5.14399275362319	5.01870289855072	5.58013043478261	5.97267391304348	4.92939130434783	5.95617391304348	6.81047101449275	3.52721739130435	3.4938115942029	2.16423188405797	6.50372463768116	5.8494347826087	4.45044927536232	7.05819565217391	6.48384057971014	4.69261594202899	5.50239130434783	7.06139855072464	4.71647101449275	6.01814492753623	6.16910144927536	4.93723188405797	5.001
TFB1M	3.05372463768116	3.27868115942029	3.56594202898551	3.47205797101449	3.13725362318841	3.11772463768116	2.98057971014493	3.05750724637681	3.01444927536232	3.19954347826087	3.11555072463768	3.57609782608696	3.48779710144928	2.67827536231884	3.00128260869565	3.44249275362319	3.55659420289855	3.22425362318841	3.2785	3.50772463768116	3.49521739130435	3.2585652173913	3.29965942028986	2.48455072463768	3.32151449275362	3.4678115942029	3.04394202898551	3.03769565217391	2.74697101449275	2.86836231884058	3.23539855072464	2.55465579710145	2.91753623188406	2.88070289855072	3.21252173913043	3.29926811594203	3.04611594202899	3.26759420289855	3.4791884057971	2.25973188405797	3.05824879227053	3.58549275362319	2.95386956521739	2.34381884057971	3.2851231884058	3.11555072463768	2.8685652173913	2.9208115942029	3.35603623188406
RABEP1	6.15228985507246	6.44619565217391	6.55544927536232	6.76657971014493	6.57989855072464	6.02388405797101	5.72797826086957	6.40444927536232	5.87744927536232	5.67334420289855	6.46453623188406	5.83694927536232	5.92789130434783	5.59757971014493	5.54888405797101	6.0558115942029	6.15648550724638	6.24824637681159	6.19778985507246	6.06014492753623	5.93205797101449	6.63365217391304	6.0226231884058	6.06675362318841	6.10948550724638	6.42473913043478	5.53174637681159	5.79847826086957	6.09134782608696	5.95342028985507	5.72051449275362	5.67020289855072	6.08546376811594	5.80924637681159	6.25684057971015	6.28575362318841	5.62950724637681	5.62804347826087	5.98464492753623	5.70281884057971	5.36236231884058	6.4923768115942	6.46657971014493	5.53555072463768	5.74944927536232	5.66968115942029	5.42239130434783	5.42366666666667	5.17163043478261
HMGB3	2.03675120772947	0.437376811594203	0.714811594202899	1.15115217391304	1.7264347826087	2.4451231884058	2.42721739130435	2.95905797101449	2.54488405797101	2.00846376811594	2.08334782608696	1.78176086956522	2.28060869565217	1.02625362318841	2.26120289855072	2.20773913043478	2.30313043478261	2.36707246376812	1.28791666666667	2.45078260869565	-0.215869565217391	1.1128768115942	2.09508695652174	1.16752173913043	2.73773913043478	1.23401086956522	1.98589855072464	2.47636231884058	1.91166666666667	2.99541304347826	2.77539855072464	2.96211594202899	3.51565217391304	1.95225724637681	2.89063768115942	2.32372463768116	2.16478260869565	2.12105797101449	1.74644927536232	2.63201449275362	2.01878985507246	1.11200724637681	1.55902173913044	1.39884782608696	1.41426086956522	1.17652173913043	2.26508695652174	0.934826086956522	2.14570289855072
NUP160	5.95182608695652	5.8041884057971	6.15967391304348	5.77651449275362	5.59939130434783	5.2411884057971	5.91013768115942	5.7773768115942	4.71152898550725	5.84353623188406	5.68486956521739	5.89724637681159	6.05608695652174	5.45685507246377	5.69181884057971	6.02532608695652	5.85975362318841	5.78801449275362	5.36630434782609	5.99807246376812	5.99679710144928	5.64773188405797	5.66373913043478	5.54205797101449	5.34514492753623	5.86730072463768	5.38347826086957	5.385	5.06746376811594	5.35389855072464	5.20877536231884	5.19689130434783	4.97966666666667	5.11936956521739	5.28682608695652	5.45385507246377	5.24147826086956	5.61121739130435	5.45685507246377	4.95210869565217	5.3556231884058	5.7911884057971	5.9174347826087	5.01200724637681	5.6463768115942	5.21747101449275	5.39175362318841	5.77172463768116	5.29798550724638
BAK1	6.08094202898551	4.37343478260869	4.62084057971015	4.61030434782609	4.34804347826087	5.58626086956522	5.54428985507246	5.12915942028985	4.8808115942029	4.97651449275362	4.60417391304348	4.96830434782609	5.00211594202899	5.0780652173913	5.51228985507246	4.81920289855072	5.64910144927536	5.03176811594203	5.84442028985507	4.91411594202899	5.99280434782609	4.51063768115942	5.14066666666667	5.04889855072464	4.46173913043478	5.95407971014493	5.76817391304348	5.96519565217391	5.82728985507246	4.93578260869565	5.45720289855072	5.64527536231884	4.62860144927536	6.19273188405797	5.39658695652174	4.98388405797101	4.75801449275362	5.9465652173913	4.97601449275362	4.52844927536232	4.64849275362319	5.18548188405797	4.95842753623188	5.34414492753623	5.39263768115942	4.58331884057971	5.84968115942029	5.68215942028985	5.47297101449275
IKZF2	6.82113043478261	6.6823115942029	6.77523188405797	6.97279710144928	6.89629710144928	5.78114130434783	6.05805797101449	5.87678260869565	4.51089855072464	5.99775362318841	6.85938768115942	6.39002898550725	6.42285144927536	5.16884782608696	5.79244565217391	6.80458695652174	6.80797101449275	5.71475362318841	5.98098550724638	7.13975362318841	6.02613043478261	6.85399275362319	6.46808695652174	4.80277898550725	5.75534782608696	6.23183333333333	5.43011594202899	4.32855072463768	4.956	5.3995	5.79447826086956	5.47520289855072	5.21885507246377	4.45231884057971	6.0423115942029	6.73152536231884	5.16784057971014	5.815	5.94134782608696	5.08771739130435	5.96076811594203	6.60584057971015	7.1388115942029	5.5486231884058	5.22942028985507	5.35389855072464	5.38844927536232	5.18548188405797	5.05063043478261
GRN	7.86052173913043	5.45028985507246	5.9135652173913	4.93578260869565	6.24431884057971	6.96458695652174	6.72655072463768	6.69798550724638	6.4003768115942	7.12557971014493	6.7233115942029	7.08139855072464	7.00928985507246	6.82311594202899	7.16950724637681	6.72784057971015	5.27690579710145	7.03609420289855	7.11582608695652	6.71302173913043	7.8473768115942	6.339	6.88230434782609	8.12315942028986	6.68110144927536	6.41366666666667	7.33409420289855	6.80190579710145	7.0330652173913	7.04347826086956	7.33409420289855	7.99272463768116	6.40334782608696	7.48363768115942	6.58628985507246	6.27950724637681	7.05294202898551	6.67014492753623	6.90007246376812	6.80684057971015	6.95107246376812	6.60826086956522	6.3503768115942	7.53708695652174	7.95095652173913	6.5144347826087	7.842	7.8288115942029	7.67615942028985
FAM13B	5.91709420289855	6.05314855072464	6.12960869565217	6.49946376811594	6.21763768115942	5.86159420289855	5.7941884057971	5.84247826086956	5.90184782608696	5.79331884057971	6.00922463768116	6.02204347826087	6.05378260869565	5.73192028985507	5.815	5.99926811594203	5.84741304347826	6.04407246376812	5.898	5.97865942028985	5.78320289855072	5.99839130434783	5.8985652173913	5.56742028985507	6.35805797101449	5.93233333333333	5.8083768115942	5.88425724637681	5.60916666666667	5.84741304347826	5.88984057971015	6.05283333333333	6.11782608695652	5.8038115942029	5.85729710144928	6.44619565217391	5.94331884057971	5.96772463768116	6.16436231884058	6.34585507246377	6.07728985507246	6.1183768115942	6.37357971014493	5.97531884057971	6.07205797101449	6.20723188405797	5.7755652173913	5.74566666666667	5.6753768115942
ARHGAP31	3.57841304347826	3.01023913043478	3.92324637681159	3.61478260869565	3.91139855072464	2.79228985507246	4.29180072463768	3.51439130434783	3.63331884057971	4.61630434782609	3.60527536231884	4.79968115942029	4.77295652173913	4.59523188405797	4.45626086956522	4.42263768115942	3.96242028985507	4.39776086956522	3.60783333333333	4.05813043478261	4.26340217391304	3.70386956521739	3.90130434782609	3.47340579710145	3.64824637681159	3.06489855072464	4.353	3.61231884057971	3.00615942028986	3.48584057971014	4.43092753623188	4.20333333333333	3.2453768115942	4.62860144927536	3.74917028985507	3.80217391304348	3.59818115942029	3.90168115942029	3.39495652173913	4.01691304347826	4.00217391304348	3.33789130434783	2.78086956521739	4.05971014492754	4.70478260869565	3.74004347826087	4.23884782608696	4.79931884057971	4.18175362318841
CENPQ	-0.765797101449275	0.975717391304348	1.08185507246377	1.96428985507246	1.2505652173913	1.52897101449275	-0.157202898550725	1.55084782608696	0.799	-1.43575362318841	1.6881884057971	-0.288782608695652	-0.921014492753623	-0.151492753623188	-0.208057971014493	-0.563130434782609	0.869956521739131	-0.232557971014493	0.49068115942029	-0.156876811594203	-1.51930434782609	0.363898550724638	0.657141304347826	0.933579710144927	1.4438115942029	0.738963768115942	-0.608057971014493	0.375782608695652	0.676898550724638	0.949028985507246	-0.0634347826086957	1.63770289855072	0.983731884057971	0.151768115942029	1.69249275362319	1.75678985507246	-0.508202898550725	0.126471014492754	-0.671326086956522	1.10323188405797	-0.628043478260869	0.327347826086957	1.53402898550725	-0.0454202898550725	0.35027536231884	0.868644927536232	-0.912797101449275	-1.4635	-0.749586956521739
SARS	6.53871014492754	6.64155072463768	7.07868115942029	6.79039855072464	6.32944927536232	5.96303623188406	6.58152173913043	6.65613043478261	6.28857971014493	6.68345652173913	6.46973913043478	6.77854347826087	6.79093115942029	6.62195652173913	6.60294202898551	6.86166666666667	6.95157971014493	6.74404347826087	6.43489855072464	6.84855072463768	6.65059420289855	6.84807971014493	6.52834782608696	6.3080615942029	6.19421739130435	6.58657971014493	6.3475652173913	6.23155072463768	6.37566666666667	6.50145652173913	5.75252173913043	6.17784782608696	6.52553623188406	6.11260869565217	6.29550724637681	6.09789855072464	6.38220289855072	6.62663043478261	5.95717391304348	5.81279710144928	6.19072463768116	6.90289130434783	6.3006884057971	5.88572463768116	6.26363768115942	6.37904347826087	6.44747826086957	5.969	5.74491304347826
RANBP3	4.54942028985507	4.11889855072464	4.19139130434783	3.74717391304348	3.88215942028986	3.98376086956522	4.44751449275362	4.05010144927536	3.93706884057971	4.47386956521739	3.915	4.26247826086956	4.5526231884058	4.64865942028985	4.40649275362319	4.33486956521739	4.07513043478261	4.10478260869565	4.04791304347826	4.20516666666667	4.70031884057971	4.48140579710145	4.16420289855072	4.4180652173913	3.49688405797101	3.3834347826087	4.23577536231884	4.20198550724638	4.13489855072464	3.88415942028986	4.34078985507246	4.2636231884058	3.84402173913043	4.4971231884058	3.8283768115942	3.56123188405797	4.15597101449275	4.1194347826087	4.17214492753623	3.95760869565217	4.11608695652174	4.00266666666667	3.97344927536232	4.06346376811594	4.39363768115942	3.70545652173913	4.4135652173913	4.69626086956522	4.91310144927536
ARID4A	5.9254347826087	6.42642028985507	6.04147826086956	6.63141304347826	6.48065217391304	6.53281884057971	5.17378985507246	5.78624637681159	6.61191304347826	5.56921739130435	6.31763768115942	5.84384057971014	5.86781884057971	5.30405797101449	5.74767028985507	5.27311594202899	5.58252173913043	6.22130797101449	6.37969565217391	5.89952173913044	5.81760869565217	6.21726811594203	6.33857971014493	6.06014492753623	6.38249275362319	6.26252173913043	5.77	6.54683333333333	6.14045652173913	6.32431884057971	6.38818115942029	6.15111594202899	6.27847826086956	6.43692753623188	6.51594202898551	6.84539130434783	6.17847826086957	6.14986956521739	6.35423188405797	6.45783333333333	5.68755797101449	6.53871014492754	6.19752173913044	5.77842028985507	5.99710144927536	6.19072463768116	5.58592028985507	5.73817391304348	5.62102898550725
TSSC1	4.26589855072464	4.02679710144928	4.35342753623188	4.15373913043478	3.64616666666667	3.91601449275362	4.43265217391304	4.28134782608696	4.10823188405797	4.40665217391304	3.98882608695652	4.26450724637681	4.36178260869565	4.0064347826087	4.27823188405797	4.38673188405797	4.4824347826087	4.18984782608696	4.22747826086957	4.3503768115942	4.28653623188406	3.924	4.44648550724638	3.95072463768116	4.01747826086957	4.37792028985507	4.22961594202899	4.19110144927536	4.19702898550725	4.12815217391304	3.98168115942029	4.22783333333333	4.0338115942029	3.82998550724638	3.94413768115942	4.04197463768116	4.1245652173913	4.12484782608696	4.16826811594203	3.43549275362319	3.97433333333333	4.14239492753623	3.85933333333333	3.93940579710145	4.04063043478261	4.07826086956522	4.36063043478261	4.19814492753623	4.26198550724638
PNPLA6	4.85734782608696	4.2933768115942	4.20559420289855	3.63792753623188	4.18917391304348	4.88002173913044	5.14791304347826	4.97966666666667	4.17050724637681	5.02910144927536	4.89705072463768	3.72149275362319	5.28855072463768	5.52905072463768	4.66774637681159	4.7616884057971	4.68884057971014	4.63801449275362	4.21314492753623	4.29905797101449	4.66307971014493	4.58879710144928	4.4971231884058	5.31102898550725	3.73796376811594	4.02847826086956	4.83186956521739	4.31538405797101	4.99431884057971	4.48797101449275	4.86440579710145	5.57842028985507	4.11752898550725	5.00410144927536	4.84013768115942	4.09905797101449	4.74757246376812	4.91244202898551	4.42715942028985	5.45120289855073	5.06876811594203	4.37666666666667	4.62501449275362	5.43230797101449	5.06447826086957	4.63292753623188	5.75414492753623	5.29373913043478	5.35021014492754
IFT88	2.74323188405797	3.55230434782609	3.28428985507246	3.9766231884058	3.74417391304348	2.9890615942029	2.61973188405797	2.78086956521739	3.23015942028985	3.07095652173913	3.18481884057971	3.0896231884058	2.93953623188406	2.82536231884058	2.73689855072464	2.82642753623188	3.1604347826087	3.03930797101449	3.27491304347826	2.93425362318841	3.01095652173913	3.74444927536232	3.1493768115942	2.70540579710145	3.62775362318841	3.47284057971014	3.01284057971014	2.7728115942029	3.62873188405797	3.15336231884058	2.95367391304348	3.02010869565217	3.69515942028986	3.21405797101449	3.62684057971014	3.71586956521739	2.72601449275362	2.95671014492754	3.36913768115942	3.32635869565217	2.54	3.40442753623188	2.76694202898551	2.59194202898551	3.07853623188406	3.34214492753623	2.75773913043478	2.42172463768116	2.92189130434783
ALG1	3.82228260869565	3.58710144927536	4.20559420289855	3.57942028985507	3.32369565217391	3.68723188405797	4.24569565217391	3.89421739130435	3.49442028985507	3.58260869565217	3.72505797101449	3.6986231884058	3.87494202898551	3.72808695652174	3.79621739130435	3.95778260869565	4.12027536231884	3.87669565217391	3.60260869565217	3.83566666666667	3.5996231884058	3.72149275362319	3.71870531400966	3.24894202898551	3.44709420289855	3.34214492753623	3.73194565217391	3.23476811594203	3.58055072463768	3.53265217391304	3.36614492753623	3.22523913043478	3.2916884057971	2.71209057971014	3.74917028985507	3.35582608695652	3.16436231884058	3.41115942028985	3.42289855072464	2.11986956521739	3.40765217391304	3.81459420289855	3.45340579710145	3.36781884057971	3.67530434782609	3.51723188405797	3.71084057971014	3.2511231884058	3.50404347826087
ZCCHC8	3.67749275362319	4.06449275362319	4.10624637681159	4.446	4.36886231884058	3.97038405797101	3.85515942028985	4.09086956521739	4.02865217391304	3.80686231884058	4.20178623188406	4.0616884057971	4.06750724637681	3.78700724637681	3.77872463768116	4.0151884057971	3.89402898550725	3.90505797101449	3.76660869565217	3.84854347826087	3.88353623188406	4.14173913043478	3.97959420289855	3.73815942028985	4.15771014492754	3.81602898550725	3.63357971014493	4.15810144927536	3.52174637681159	3.86657971014493	3.6585652173913	4.00950724637681	3.85489130434783	4.09944927536232	4.07622463768116	4.50305797101449	3.78346376811594	3.93994927536232	3.86750724637681	4.33830434782609	3.7111231884058	3.9665652173913	4.42673913043478	3.94909420289855	3.95528985507246	3.76513043478261	3.53720289855072	4.21576086956522	3.6931231884058
ABCF2	3.71565942028985	3.52761594202899	3.34815217391304	3.38195652173913	3.23239130434783	2.84257971014493	3.41215942028985	3.61684782608696	2.8106231884058	3.42571739130435	3.43108695652174	3.49113768115942	3.63736231884058	3.52298550724638	3.33220289855072	3.89379347826087	3.10086956521739	3.27368115942029	3.14047826086957	3.46165579710145	3.58798550724638	3.7946884057971	3.42086956521739	3.58273913043478	2.75828985507246	3.18020289855072	2.83188405797101	2.95239130434783	3.02160869565217	3.31573913043478	3.4141231884058	3.56033333333333	3.03952898550725	3.04142753623188	3.13036231884058	3.01825362318841	2.94860869565217	3.43288405797101	3.10063043478261	3.09842028985507	3.0896231884058	3.39640579710145	3.39620289855072	3.21340579710145	3.66528985507246	3.11555072463768	3.30567391304348	3.53824637681159	3.25442028985507
CHPF2	5.58063768115942	4.60455072463768	4.66826086956522	4.00622463768116	4.37666666666667	5.2246884057971	5.68157971014493	4.54892753623188	4.92546376811594	5.51657971014493	4.808	5.21598550724638	5.28336231884058	5.58430434782609	5.6203768115942	5.08350724637681	4.49734782608696	4.80207246376812	4.97855072463768	4.71318115942029	5.38523913043478	4.16734782608696	5.1673768115942	5.98234782608696	5.28550724637681	5.18454347826087	5.56921739130435	5.52461594202898	5.02689855072464	4.78226811594203	5.51336231884058	5.20148913043478	4.20624637681159	5.31133333333333	4.70927536231884	4.77860144927536	5.1629347826087	5.00365217391304	5.3556231884058	5.21295652173913	5.14120289855072	4.37591304347826	4.89375362318841	5.25132608695652	5.55092753623188	5.20668115942029	5.71656521739131	6.14631884057971	6.53992028985507
LRRC7	0.545369565217391	0.950231884057971	0.20636231884058	-0.926963768115942	0.0622391304347826	-3.27991304347826	0.43495652173913	-0.806840579710145	0.461144927536232	-0.167333333333333	-4.25130434782609	-0.907086956521739	-0.133942028985507	-2.61197101449275	-3.07239130434783	0.219398550724638	0.808967391304348	-1.98104347826087	-0.642239130434783	0.163376811594203	-0.801536231884058	-2.5584347826087	-1.89128260869565	-0.0673405797101449	-0.916913043478261	1.71221739130435	-1.37289855072464	-2.12607246376812	-0.385268115942029	-0.0266231884057971	-0.369260869565217	-1.93517391304348	-1.72050724637681	-0.53536231884058	-2.37685507246377	-0.857913043478261	2.36230797101449	-1.47365217391304	0.782775362318841	-2.80782367149758	0.480594202898551	-0.343	-0.674195652173913	-1.92889492753623	-3.33657971014493	0.662710144927536	-1.08367391304348	-0.299014492753623	-0.250579710144928
FUT8	5.29204347826087	4.74007971014493	4.87263043478261	4.92633333333333	5.23924637681159	4.77678260869565	5.32811594202899	5.42271014492754	4.9864347826087	4.62998550724638	5.31513043478261	4.63547826086957	4.89484057971015	4.38324637681159	4.96455072463768	4.74422463768116	5.29224637681159	4.68940579710145	4.41473913043478	5.40140579710145	4.8754347826087	5.27873913043478	5.04846376811594	4.70533333333333	4.6503768115942	5.03533333333333	4.91090579710145	4.8518768115942	4.95242028985507	5.24205072463768	5.1974347826087	4.7776231884058	5.17432608695652	4.21341304347826	4.86057971014493	4.51575362318841	4.75371014492754	4.88363768115942	4.66060144927536	4.07255072463768	4.89153623188406	5.28128985507246	4.82614492753623	3.9724347826087	4.41386231884058	4.12398550724638	4.5115652173913	3.72852898550725	4.38259420289855
UBA6	6.62663043478261	6.76830434782609	6.87223188405797	7.2936231884058	6.75808695652174	6.71744202898551	6.38818115942029	6.86889130434783	6.40889855072464	6.15710144927536	6.91024637681159	6.60584057971015	6.24405797101449	5.78801449275362	6.29636231884058	6.54968115942029	6.64540579710145	6.58072463768116	6.9448115942029	6.61477536231884	6.64446376811594	6.80376811594203	6.62590579710145	6.71789855072464	6.85788405797101	7.15773913043478	6.23089130434783	7.13618115942029	6.85938768115942	6.64888405797101	6.3475652173913	6.95713043478261	6.60200724637681	6.63926811594203	6.99947826086956	7.02822463768116	6.36421014492754	6.54370289855073	6.70194202898551	6.51071014492754	6.06640579710145	7.25658333333333	7.2705	6.57597101449275	6.49767391304348	6.30628985507246	6.35497826086957	5.969	5.41092753623188
GAB2	5.90213405797101	5.51228985507246	4.70695652173913	4.06695652173913	5.13189855072464	6.20431884057971	5.62836231884058	4.78757246376812	6.02706521739131	6.10434782608696	5.55458695652174	5.59010144927536	6.06607971014493	5.8065652173913	6.31639130434783	4.71976086956522	4.31945652173913	5.75672463768116	5.82478260869565	5.40488405797101	5.999	5.24791304347826	6.04705797101449	6.3080615942029	5.41584057971014	4.99379710144928	6.24951449275362	5.81617391304348	5.51073913043478	5.56742028985507	6.07271014492754	5.81697826086956	5.46345652173913	6.06607971014493	5.60198550724638	5.4828731884058	6.39522463768116	5.95649275362319	5.97163768115942	6.29096376811594	6.38750724637681	5.28838405797101	4.8641884057971	6.37864492753623	6.39691304347826	5.91075362318841	6.32978985507246	6.93083333333333	7.12796376811594
ATP6V0A1	5.6779347826087	4.83757971014493	4.30944202898551	3.76513043478261	4.96131884057971	5.64169565217391	5.1208768115942	4.73669565217391	5.02502898550725	5.39108695652174	5.15413768115942	5.13698550724638	5.37224637681159	5.15952898550725	5.4306884057971	4.84788405797101	4.35234782608696	5.14791304347826	5.17290579710145	4.82638405797101	5.3558768115942	4.66182608695652	5.36576811594203	5.56973913043478	5.35242753623188	5.30298550724638	5.556	5.30405797101449	5.47297101449275	5.26028985507246	5.23455072463768	5.06901449275362	5.17640579710145	5.43924637681159	5.18086231884058	5.48188405797101	5.42580797101449	5.14666666666667	5.77413043478261	5.38607246376812	5.46935507246377	4.87597101449275	4.6433768115942	5.65578260869565	5.60941666666667	5.59273913043478	5.65942753623188	6.12089855072464	6.11260869565217
PIAS1	7.62438405797101	7.50226086956522	7.22905434782609	7.25146376811594	7.51328985507246	7.67120289855072	6.96114492753623	6.98178985507246	7.60055072463768	7.1953768115942	7.45448550724638	7.37705797101449	7.28960144927536	6.86415217391304	7.45253623188406	7.07721014492754	7.05023188405797	7.69901449275362	7.78007246376812	7.18570289855072	7.75642028985507	7.5	7.70405797101449	7.40671014492754	7.58031884057971	7.55678260869565	7.29314492753623	7.30089855072464	7.34827536231884	7.48363768115942	7.71260869565217	7.51027536231884	7.43773913043478	7.56135507246377	7.79542028985507	7.90508695652174	7.51834782608696	7.38514492753623	7.81172463768116	7.61215942028986	7.50226086956522	7.575	7.87657971014493	7.41778260869565	7.61976811594203	7.49005797101449	7.44483333333333	7.51972463768116	7.48433333333333
SLC4A7	6.11984057971014	6.5053115942029	7.20188405797101	7.53563043478261	6.87348550724638	5.66604347826087	5.88931884057971	6.88726086956522	5.72134782608696	5.78832608695652	6.89397101449275	6.22669565217391	6.24013768115942	6.31249275362319	6.12478260869565	6.51594202898551	6.825	6.12089855072464	6.15286956521739	6.751	6.05678260869565	6.61834782608696	6.51645289855072	5.34146376811594	5.94926086956522	5.98575362318841	5.34590579710145	4.75442753623188	5.46801449275362	5.61879710144928	5.44859420289855	5.39376811594203	5.91873913043478	4.61651449275362	5.91439855072464	6.29475362318841	5.35242753623188	5.90511594202898	5.975	5.70281884057971	5.73432608695652	6.72502898550725	6.71698550724638	5.60084057971014	5.92135507246377	5.63052173913043	4.72936231884058	5.10986594202899	4.43205797101449
APBA2	5.06539130434783	4.94153623188406	4.61610144927536	4.44526811594203	4.55482608695652	3.79722463768116	4.71715942028986	4.23868115942029	3.94025362318841	4.23686956521739	3.62657971014493	4.29944927536232	4.62628985507246	4.28795652173913	4.15671014492754	5.15009420289855	4.65340579710145	3.54730434782609	3.56649275362319	4.43385507246377	4.65744202898551	5.2956847826087	4.51991304347826	4.45835507246377	3.50075362318841	3.56921014492754	3.5341884057971	3.23476811594203	4.37932608695652	3.69913043478261	3.07579710144927	2.91852173913043	2.83059420289855	3.35355072463768	3.32635869565217	4.06573913043478	4.4180652173913	3.3053768115942	2.82389855072464	3.20428985507246	4.09673188405797	3.88963405797101	4.27592753623188	2.30102898550725	3.85082608695652	2.72534782608696	3.41315942028986	3.91575362318841	3.9411231884058
MAP2K3	4.94411594202899	5.87033695652174	4.63521739130435	2.85065217391304	4.35581884057971	4.72305797101449	5.61264492753623	3.81707246376812	5.2810652173913	6.11184057971014	4.17123188405797	4.28740579710145	5.21089130434783	8.17655072463768	5.72134782608696	5.01521014492754	5.65868115942029	4.41526086956522	4.63617391304348	4.62228985507246	4.56465217391304	3.64736231884058	4.84833333333333	4.89821739130435	5.28682608695652	4.34977898550725	5.57560144927536	5.63924637681159	5.62748550724638	5.67620289855072	5.87778985507246	5.95372463768116	6.33975362318841	5.08104347826087	4.36798550724638	3.69071014492754	6.43454347826087	5.34836231884058	4.80511594202899	6.76026811594203	5.83227536231884	3.95192753623188	4.27163768115942	7.53200724637681	5.20608695652174	6.70586956521739	6.09386956521739	5.6705	6.36024637681159
TMSB10	8.83352173913043	8.62566666666667	9.24807971014493	10.0336449275362	9.30149275362319	8.11776086956522	9.34901449275362	9.71171739130435	9.10428260869565	9.12844202898551	9.46172463768116	9.28415217391304	9.18234782608696	9.21379710144928	8.99257971014493	9.65184782608696	9.9074347826087	9.39184782608696	9.15934782608696	9.70207246376812	8.7876231884058	9.71171739130435	9.12844202898551	8.84168115942029	9.0615652173913	8.9971231884058	8.77978260869565	8.32352173913043	8.97211594202899	9.31769565217391	9.03107246376812	9.88796014492755	9.19204347826086	8.53239130434783	9.36349275362319	9.12844202898551	8.90240579710145	9.34901449275362	8.643	9.03107246376812	9.18863768115942	9.16924637681159	8.87421739130435	9.34044202898551	8.45045652173913	8.92926086956522	8.60617391304348	8.70484057971015	7.48847826086956
ASTE1	4.26318115942029	4.68185507246377	4.69073188405797	4.90585507246377	4.44389130434783	4.44110144927536	3.77540579710145	4.29439130434783	4.29207971014493	4.10478260869565	4.2055	4.09969565217391	4.05098550724638	3.99052173913043	3.92715942028985	4.28795652173913	4.31742028985507	4.17234782608696	4.48184057971014	4.30473913043478	4.29131884057971	4.74394202898551	4.34557971014493	4.18414492753623	4.2536884057971	4.6523768115942	3.97015942028986	4.39630434782609	4.36273913043478	4.04709420289855	3.75434782608696	3.87863043478261	3.96452173913043	4.20431884057971	4.46898550724638	4.30123188405797	4.04339130434783	4.3374347826087	4.56413405797101	4.05524637681159	3.95919565217391	4.7126231884058	4.24468115942029	3.81052173913043	4.23797101449275	4.51233333333333	3.89355797101449	4.11526086956522	3.91139855072464
RNF19A	7.27165217391304	7.22268115942029	7.07249275362319	7.72736231884058	7.07868115942029	7.21394202898551	6.679	6.91723913043478	7.05969565217391	6.56275362318841	7.25836231884058	6.82904347826087	6.48846376811594	6.67982608695652	6.64888405797101	6.8771884057971	6.96302898550725	6.91285507246377	7.10340579710145	7.0653768115942	7.06979710144928	7.0468768115942	7.13393115942029	6.92249275362319	7.37982608695652	7.31940579710145	6.58315942028985	6.94133333333333	7.11433333333333	6.85788405797101	7.05969565217391	6.89344927536232	7.05023188405797	6.73994202898551	7.21691304347826	7.37454347826087	6.84285507246377	6.90007246376812	7.16571014492754	7.09894202898551	6.66260869565217	7.40114492753623	7.35640579710145	6.79723188405797	6.88840579710145	6.79761594202899	6.49389855072464	6.5803115942029	6.37085507246377
PEX3	3.22588405797101	3.58510144927536	3.47828985507246	3.99760869565217	3.56567391304348	2.75334782608696	2.79413768115942	3.49852173913043	2.91465217391304	2.80231884057971	3.45495652173913	3.01284057971014	3.01428985507246	2.37870289855072	2.72860869565217	3.09071014492754	3.62657971014493	3.18591304347826	3.16265217391304	3.32430434782609	3.26133333333333	3.71402173913043	3.2674347826087	2.93310144927536	3.04520289855072	3.65883333333333	2.26968115942029	2.87245652173913	3.0731231884058	3.10498550724638	2.49984057971015	2.124	3.10601449275362	2.46794202898551	2.92952173913043	3.35295652173913	2.80292753623188	2.87107246376812	2.96530434782609	2.55601449275362	2.35885507246377	3.74948550724638	4.01769565217391	2.3595652173913	2.73384782608696	2.32782608695652	2.07304347826087	2.20086956521739	1.2838115942029
GABARAPL2	4.6901884057971	6.10069565217391	5.55026086956522	4.63719565217391	6.2516231884058	5.70752173913043	5.57621739130435	4.9604347826087	5.87652898550725	6.07842028985507	5.06689855072464	5.04284057971014	5.61355797101449	7.30584057971014	5.5176231884058	5.28010144927536	6.63141304347826	5.23396376811594	5.22852173913043	5.71271014492754	4.97739130434783	4.93578260869565	5.07047101449275	4.54165942028986	5.86051449275362	4.98505797101449	5.96802898550725	5.92282608695652	5.65604347826087	6.8976231884058	5.64744927536232	6.29360869565217	7.40055072463768	5.7901268115942	5.05973913043478	5.03113043478261	6.94818115942029	6.04591304347826	5.31660869565217	7.68502173913043	6.72744927536232	4.74620289855072	5.12488405797101	6.69752173913044	5.02157246376812	7.53878260869565	6.0423115942029	5.57560144927536	5.42798550724638
SH3YL1	4.83544927536232	4.75723913043478	5.23991304347826	5.11671014492754	5.27988405797101	4.18510144927536	4.64626086956522	4.77973913043478	4.46989130434783	4.62876811594203	4.70478260869565	4.77698550724638	4.69961594202899	4.66247826086957	4.4848768115942	5.02529710144927	5.41317391304348	4.2413768115942	4.04621739130435	5.01768115942029	4.95021739130435	5.87985507246377	5.16884782608696	4.06346376811594	4.44441304347826	4.92308695652174	4.36976086956522	3.56765942028985	4.00082608695652	4.34249275362319	3.89213043478261	3.64736231884058	4.39260869565217	3.67723188405797	4.77214492753623	4.71295652173913	4.5054347826087	4.30277536231884	4.02945652173913	4.13278260869565	4.42452173913043	4.78486594202899	5.12249275362319	3.94261594202899	4.03072826086956	4.01161594202899	3.93994927536232	3.97642028985507	3.11288405797101
FAM136A	3.47692753623188	3.56765942028985	3.81150724637681	4.39084782608696	4.07513043478261	3.71246376811594	3.87457246376812	4.28517391304348	4.0579347826087	3.66052898550725	4.14857608695652	3.93415942028986	3.65109420289855	3.52298550724638	3.70326086956522	4.00971739130435	4.03204347826087	3.84209420289855	3.4041231884058	3.94088405797101	3.30376811594203	4.12847826086957	3.70124637681159	2.89552173913043	3.93279710144928	3.67168115942029	3.34498550724638	3.48088405797101	3.39907246376812	3.60673913043478	3.35807246376812	4.13852173913043	3.88353623188406	3.29533333333333	4.12205072463768	4.17071014492754	3.3716231884058	3.35295652173913	3.47172463768116	3.21136231884058	3.58118115942029	3.71402173913043	3.79621739130435	3.30208695652174	3.33284782608696	3.49559420289855	3.44220289855072	2.9733768115942	3.16023188405797
VCL	6.9023768115942	7.27866666666667	6.6748115942029	6.34788405797102	7.38115942028985	6.40409420289855	8.456	7.64186231884058	7.02491304347826	9.08373188405797	6.62939130434783	8.04773913043478	8.50220289855072	8.47885507246377	8.31118115942029	8.06015942028985	8.19886231884058	7.95297463768116	6.96458695652174	8.40598550724638	7.5455	6.50031884057971	7.0330652173913	7.97686956521739	7.40596376811594	6.65720289855072	9.30149275362319	7.1953768115942	7.66126811594203	7.59010144927536	8.49121739130435	7.75072463768116	8.50376086956522	7.14380434782609	6.82404347826087	6.10294202898551	8.19747826086956	7.71910144927536	7.255	7.39366666666667	8.57239130434783	6.91769565217391	5.96959420289855	7.03776811594203	7.62214492753623	7.37142028985507	8.26791304347826	7.35839130434783	8.44671014492754
DEPDC1B	2.4393768115942	0.437376811594203	0.582463768115942	1.34134782608696	1.7264347826087	3.14224637681159	2.61702898550725	3.52152173913043	2.46510144927536	1.88233333333333	2.52505797101449	1.60197101449275	2.41471014492754	1.08330434782609	2.46707246376812	2.04494202898551	3.01382608695652	2.06455797101449	1.7851884057971	2.54397101449275	1.0206231884058	0.298101449275362	2.20326086956522	1.52198913043478	2.64791304347826	1.98897826086956	2.29434782608696	2.23610144927536	1.92192753623188	2.73664975845411	2.6226231884058	2.66001449275362	3.12357971014493	1.92595652173913	2.90567391304348	2.67153623188406	1.72352173913043	2.13141304347826	1.51789130434783	2.24244927536232	1.52450724637681	1.79710144927536	1.87088405797101	1.4668152173913	0.968478260869565	1.33328985507246	2.08527536231884	0.532826086956522	2.36345652173913
DAPK2	4.15505072463768	5.42528260869565	4.16296376811594	4.52552173913043	4.99555797101449	6.13542753623188	5.28655072463768	4.40649275362319	5.97842028985507	6.14426086956522	4.89420289855072	5.30878623188406	6.09513043478261	4.96184057971015	5.71182608695652	4.68631884057971	4.22650724637681	6.08150724637681	4.57552173913043	5.50063768115942	4.55711594202899	4.83071739130435	5.65326086956522	5.27046376811594	5.38875362318841	4.19971014492754	6.1496231884058	4.98034057971014	4.84524637681159	4.93085507246377	6.12116666666667	5.50008695652174	5.97644927536232	4.9689347826087	5.48772463768116	5.44736231884058	5.93828985507246	5.16961594202898	5.94720289855072	6.05805797101449	6.05933333333333	4.10197101449275	3.4453768115942	4.72173913043478	5.85220289855072	6.21272463768116	6.40073913043478	5.70715942028985	7.2083768115942
NSMAF	5.62748550724638	5.44420289855072	5.91013768115942	5.89139130434783	5.93033333333333	5.71520289855073	5.27711594202899	5.71382608695652	6.17091304347826	5.42824637681159	5.73192028985507	6.00763768115942	5.4833768115942	5.19266666666667	5.68215942028985	5.7258115942029	5.66604347826087	5.63897826086957	6.08447101449275	5.92336231884058	5.76621739130435	5.82039130434783	5.61150724637681	5.42146376811594	5.7473115942029	6.48414492753623	5.54828985507246	6.39120289855073	6.78728623188406	5.72552173913043	5.40276811594203	5.69286231884058	5.70244927536232	5.6463768115942	6.00421014492754	6.1388115942029	5.85578260869565	5.62804347826087	6.14224637681159	5.98907246376812	5.75389130434783	6.29992391304348	5.92957246376812	5.68002898550725	5.78375362318841	6.08413043478261	5.69286231884058	6.03442028985507	5.55026086956522
ADSS	5.25486231884058	5.75782608695652	6.09540579710145	6.16333333333333	6.26210144927536	5.07314492753623	5.25641304347826	5.89914492753623	5.77147826086957	5.70679710144928	5.50959420289855	6.01519565217391	5.95649275362319	5.37382608695652	5.51842028985507	6.26715942028985	5.66713043478261	6.07988405797102	5.38902173913043	5.99539855072464	5.41394927536232	5.72610869565217	5.85858695652174	5.30792753623188	6.41179710144928	5.28995652173913	6.23089130434783	5.1954347826087	5.08653623188406	5.95744927536232	5.65604347826087	6.14016304347826	6.80910144927536	5.75507246376812	5.55379710144928	6.02233333333333	5.69871014492754	5.81892028985507	5.78114130434783	6.37566666666667	5.90928985507246	5.77820289855072	5.60386956521739	5.29302898550725	5.84469565217391	5.27502898550725	5.62150724637681	5.04868115942029	5.26130434782609
STAP1	2.41579710144928	2.97870289855072	2.80428985507246	3.2034347826087	2.88278260869565	2.9890615942029	2.05489855072464	2.20086956521739	2.03797101449275	1.40578260869565	3.34355797101449	2.01684057971014	1.9103768115942	2.17510869565217	1.42404347826087	1.24086956521739	2.40088405797101	2.70599275362319	2.24313043478261	2.246	2.36466666666667	2.50655797101449	2.14723913043478	3.03930797101449	2.33575362318841	3.83311594202899	0.289057971014493	4.42497101449275	3.13353623188406	2.02523913043478	2.4294347826087	1.88836956521739	1.89775724637681	2.25402173913043	2.48736231884058	2.4459347826087	1.61491304347826	1.01413405797101	2.07227536231884	1.3594347826087	1.79068115942029	2.94818115942029	4.31685507246377	2.38808695652174	0.82631884057971	2.25997101449275	1.0636884057971	2.20840579710145	0.402057971014493
TIMP2	3.97797101449275	3.64272463768116	3.23672463768116	2.50798550724638	3.56096014492754	3.9545652173913	4.00665942028986	2.86072463768116	4.3683115942029	4.88433333333333	3.48849275362319	4.82002898550725	4.67827536231884	4.76907246376812	4.63595652173913	3.66202898550725	2.77876811594203	4.02569565217391	3.97152173913043	3.61788405797101	4.3614347826087	2.7693768115942	3.44892753623188	5.00605797101449	4.62026811594203	4.001	4.85782608695652	5.38679347826087	4.37753623188406	4.42153623188406	5.84131884057971	5.31998550724638	4.10453623188406	5.7216231884058	3.97898550724638	4.01297826086957	4.96757246376812	4.72414492753623	4.66971014492754	5.26689855072464	5.1881884057971	3.59440579710145	3.176	5.21540579710145	4.89271014492754	5.1761884057971	5.07486956521739	6.09967391304348	6.22294202898551
RFC1	5.88701449275362	6.03283695652174	6.22605797101449	6.40655072463768	6.01132608695652	5.47475362318841	5.8115	6.11107246376812	5.556	5.56921739130435	5.74566666666667	5.82005797101449	5.9776884057971	5.12141304347826	5.38153623188406	6.10434782608696	6.15286956521739	6.01242028985507	5.57815217391304	6.12497101449275	5.65041304347826	5.92104347826087	5.63573188405797	5.36313043478261	5.48923188405797	5.99219565217391	5.32260869565217	5.29182608695652	5.50933333333333	5.71157971014493	5.42189855072464	5.41744927536232	5.57259420289855	5.33407971014493	5.70959420289855	5.73014492753623	5.24147826086956	5.51228985507246	5.30855797101449	5.02079710144928	5.09271014492754	6.09134782608696	5.62011594202898	5.07230434782609	5.40842028985507	5.19378985507246	5.11778260869565	4.86005797101449	4.8505
TBC1D23	5.66347826086957	6.18542028985507	5.88627536231884	6.38627536231884	6.25395652173913	6.39800724637681	5.36789855072464	6.28236956521739	6.18386956521739	5.36365217391304	6.11923913043478	5.58557971014493	5.35409420289855	5.23159420289855	5.37576811594203	5.54535507246377	5.74864492753623	5.89328260869565	6.28921739130435	5.74098550724638	5.57318115942029	6.31696376811594	5.92573913043478	6.13542753623188	6.27350724637681	6.46165217391304	5.76268115942029	6.25260869565217	6.46207246376812	6.22986956521739	6.09731884057971	6.17516666666667	6.3945652173913	6.14461594202899	6.54683333333333	6.49357971014493	5.90396376811594	6.00520289855072	6.12859420289855	6.07578985507246	5.46113043478261	6.42473913043478	6.31667753623188	5.86514492753623	5.85607246376812	6.09568115942029	5.69079710144928	5.27208695652174	5.10769565217391
CUL3	6.38397101449275	6.58726086956522	6.49652173913043	6.75676086956522	6.62590579710145	6.71121739130435	5.92901449275362	6.28134782608696	6.66421739130435	6.14426086956522	6.42473913043478	6.21238405797101	6.3393768115942	5.69739130434783	6.1363768115942	6.07673913043478	6.26827536231884	6.44508695652174	6.34124637681159	6.3014347826087	6.28820289855072	6.53485507246377	6.56236231884058	6.34392028985507	6.81473188405797	6.63185507246377	6.26000724637681	6.42285144927536	6.35849275362319	6.54607246376812	6.69368115942029	6.65098550724638	6.57027536231884	6.53591304347826	6.71342028985507	6.87886594202899	6.47086956521739	6.38126086956522	6.73488405797101	6.60940579710145	6.22260144927536	6.75463768115942	6.50414492753623	6.11468115942029	6.36347101449275	6.61326811594203	6.28958695652174	6.1311884057971	5.96707971014493
MYOM2	4.5253115942029	6.13955797101449	5.66427536231884	2.42134782608696	5.15604347826087	5.49430434782609	5.46420289855072	0.597521739130435	4.286	2.58760869565217	2.50186956521739	2.72454347826087	4.85758695652174	3.6988768115942	-0.445840579710145	1.12973913043478	4.36086956521739	2.51050724637681	2.9694347826087	1.50001449275362	1.88952173913043	1.3768152173913	2.97186956521739	5.17571739130435	-0.572565217391305	4.34977898550725	0.461565217391304	2.46171014492754	1.09289855072464	3.38636231884058	0.37813768115942	0.406739130434783	-0.370550724637681	0.520231884057971	1.15375362318841	0.257608695652174	2.59129710144928	4.3721884057971	0.226442028985507	3.62447826086957	4.40381884057971	0.905376811594203	1.10017391304348	-0.105811594202899	4.12185507246377	-0.366072463768116	-0.268811594202899	2.69401086956522	-0.250579710144928
ZZZ3	5.82947826086956	6.12408695652174	6.2959347826087	6.66013043478261	6.47086956521739	5.39376811594203	5.4176231884058	6.25395652173913	5.42036231884058	5.22942028985507	6.31667753623188	5.58833333333333	5.69802173913043	4.91747101449275	5.18860869565217	5.96102898550725	6.07330434782609	5.77297826086957	5.62433333333333	6.01519565217391	5.7216231884058	6.66157246376812	5.87455072463768	5.5930652173913	5.70752173913043	6.02417391304348	4.99584057971015	4.96207246376812	5.51629710144928	5.63840579710145	5.19290579710145	5.20148913043478	5.65915942028986	4.78602898550725	5.80781884057971	5.93957971014493	5.22828260869565	5.41448550724638	5.50850724637681	5.17872463768116	5.29465217391304	6.34788405797102	6.62274637681159	5.01354347826087	5.36839855072464	5.21134057971014	4.87726086956522	4.53563768115942	4.07875362318841
TUBG2	0.898797101449275	0.222753623188406	0.960260869565217	0.939565217391304	0.667442028985507	-0.139507246376812	0.667231884057971	-0.0303115942028984	0.472188405797101	1.01249275362319	0.388347826086957	0.838492753623188	0.119369565217391	0.803478260869565	0.224028985507246	1.14178985507246	1.35813768115942	0.683478260869565	-0.0594347826086957	0.591565217391304	0.0522608695652174	0.704869565217391	0.449710144927536	0.527173913043478	-0.295521739130435	0.00756521739130435	0.0650144927536232	0.124855072463768	0.931884057971014	0.77363768115942	0.173942028985507	-0.47395652173913	0.519391304347826	-0.554195652173913	0.297608695652174	0.468072463768116	1.385	0.104913043478261	0.245869565217391	0.0192898550724638	1.00975362318841	0.717623188405797	0.454217391304348	0.768833333333333	0.260014492753623	0.816840579710145	-0.140376811594203	0.096231884057971	0.352942028985507
RPL26L1	-0.0693913043478261	0.342072463768116	-0.312144927536232	2.31211594202899	1.91259420289855	1.66536956521739	0.0715869565217391	1.83720289855072	1.90933333333333	-0.537884057971014	1.80386956521739	-0.340304347826087	-0.351855072463768	-0.180289855072464	-0.713275362318841	-0.0225869565217393	1.2440652173913	-0.206239130434783	0.460884057971015	-0.0508260869565217	-1.35934782608696	0.802014492753623	0.283202898550725	0.214608695652174	2.03723309178744	0.357695652173913	-0.375086956521739	0.682351449275362	1.01249275362319	1.86826086956522	0.822391304347826	2.2811884057971	1.61807971014493	1.28015217391304	1.78715217391304	1.97605797101449	0.461724637681159	-0.456521739130435	0.0773623188405797	1.04078260869565	0.116684782608696	0.121550724637681	1.88102898550725	0.972115942028986	-0.106623188405797	1.47505797101449	-0.230086956521739	0.0750652173913043	-0.749586956521739
FLT4	1.92645652173913	0.0912608695652174	0.714811594202899	-0.0637391304347826	0.0622391304347826	-1.58209057971014	-0.78404347826087	0.260521739130435	-1.02210869565217	0.170898550724638	0.180358695652174	0.544898550724638	0.0867536231884058	0.836130434782609	-1.03097826086957	0.592449275362319	-0.300340579710145	-0.417086956521739	-0.196869565217391	0.163376811594203	0.756692028985507	-0.61195652173913	0.581420289855072	0.609347826086956	-1.86636231884058	-0.847452898550724	-0.225492753623188	0.30536231884058	-0.385268115942029	-1.12384782608696	-0.369260869565217	-0.585579710144928	-1.94810144927536	-0.193094202898551	0.236144927536232	-2.00371014492754	-0.044695652173913	-0.755115942028985	0.0387826086956522	-0.0869420289855072	-0.970478260869565	0.0515217391304348	-0.807231884057971	0.72636231884058	-0.377239130434783	-0.937376811594203	0.122333333333333	0.505105072463768	-0.532760869565218
NSUN2	5.8491884057971	5.81972463768116	6.20086956521739	6.1214347826087	5.84155797101449	5.26352898550725	6.10664492753623	6.01088405797101	5.40717391304348	5.87222463768116	5.70281884057971	6.1326884057971	6.17192028985507	5.88044202898551	5.73432608695652	6.26891304347826	6.10106521739131	6.03670289855072	5.67111594202898	6.12116666666667	5.95585507246377	6.06607971014493	5.74592753623188	5.53705797101449	5.42302898550725	5.79447826086956	5.50850724637681	5.32260869565217	5.37715942028985	5.62245652173913	5.50714492753623	5.16482608695652	5.26995652173913	5.36047826086957	5.3710652173913	5.63871014492754	5.39827536231884	5.75098550724638	5.33901449275362	5.09585507246377	5.47186956521739	6.14665942028985	5.57989130434783	5.2101884057971	5.73408695652174	5.24465217391304	5.54149275362319	5.42727536231884	5.35642028985507
FBXO42	5.04939130434783	5.19900724637681	5.13057971014493	4.94491304347826	4.86185507246377	4.85489855072464	5.26028985507246	4.90021014492754	4.81704347826087	5.33489855072464	4.95796376811594	5.32294202898551	5.57259420289855	5.3368768115942	5.30405797101449	5.26744202898551	4.93699275362319	5.178	5.01121739130435	5.07631884057971	5.41111594202899	4.94751449275362	5.26608695652174	4.91090579710145	4.88055072463768	4.86296376811594	5.30535507246377	5.1431884057971	4.85379347826087	4.93742028985507	5.23010869565217	4.9119347826087	4.59239130434783	5.38389855072464	4.86455797101449	4.99878260869565	5.19800724637681	5.19607246376812	5.10395652173913	4.82213043478261	4.97966666666667	4.91907246376812	4.94751449275362	5.02289855072464	5.38153623188406	5.14717391304348	5.25641304347826	5.52007246376812	5.72189855072464
MFAP3	5.8408115942029	5.50592028985507	5.4828731884058	5.41494927536232	5.27690579710145	5.89014492753623	5.08041304347826	5.32534782608696	5.64276811594203	5.17872463768116	5.45357971014493	5.36789855072464	5.2411884057971	4.86702898550725	5.38153623188406	5.34888405797101	5.16146376811594	5.42824637681159	5.70185507246377	5.42036231884058	5.89195652173913	5.26560144927536	5.54233333333333	5.66578260869565	5.7404347826087	6.10769565217391	5.54177536231884	6.26397101449275	5.93033333333333	5.62102898550725	5.62183333333333	5.70821739130435	5.74491304347826	6.10697101449275	5.82223188405797	5.7971884057971	5.52760869565217	5.60113043478261	5.76405797101449	5.56146376811594	5.2333768115942	5.66968115942029	5.86760869565217	5.64097101449275	5.69949275362319	5.59502173913043	5.56066666666667	5.48597101449275	5.68157971014493
MRI1	4.06397101449275	3.94751449275362	4.37028260869565	3.92113768115942	3.87211594202899	3.59253623188406	4.31452898550725	3.98769565217391	3.74476086956522	3.91046376811594	3.88738405797101	3.96165217391304	3.77011594202899	4.11353623188406	3.94542028985507	4.22961594202899	4.18828985507246	3.85447101449275	3.87457246376812	3.93877536231884	3.71084057971014	4.09673188405797	3.85515942028985	3.42632608695652	3.58549275362319	3.98272463768116	2.91536231884058	3.34479710144928	3.58876811594203	3.57841304347826	2.98694202898551	3.46311594202899	2.9050652173913	2.8527077294686	3.7946884057971	3.65067391304348	3.4701884057971	3.6834347826087	3.44799275362319	3.00991304347826	3.80698550724638	3.77570289855072	3.51592028985507	3.28568115942029	3.42482608695652	3.75469565217391	3.21779710144928	3.47409420289855	3.45471014492754
METTL1	0.850072463768116	0.437376811594203	0.639710144927536	0.339601449275362	0.442847826086956	0.895289855072464	1.39325362318841	1.07478985507246	0.821231884057971	0.875086956521739	0.666594202898551	0.567118357487923	0.924826086956522	0.145057971014493	0.914086956521739	0.802014492753623	0.983260869565217	0.983260869565217	0.0749130434782609	0.7905	0.346304347826087	0.802014492753623	0.341652173913043	-0.629057971014493	-0.0202028985507246	-0.311644927536232	0.936405797101449	0.935369565217391	1.11276811594203	1.05855072463768	0.200079710144928	-0.255239130434783	0.46495652173913	0.0187391304347826	0.883010869565217	0.520898550724638	0.785717391304348	1.16559420289855	0.314304347826087	-1.03275362318841	0.0555507246376812	0.509804347826087	0.69554347826087	-1.72676086956522	0.526050724637681	-0.0486376811594203	1.03007246376812	0.11579347826087	1.08149275362319
AGA	4.12185507246377	3.95965217391304	4.28740579710145	4.40633333333333	4.03271014492754	4.35113043478261	4.17409420289855	3.93729710144928	4.21069565217391	3.49744927536232	3.85815942028986	4.38630434782609	3.68276811594203	3.76760869565217	3.9503768115942	3.85710144927536	3.95965217391304	3.39620289855072	4.13870289855072	4.41122826086957	3.73590217391304	4.35721739130435	3.65330797101449	3.61723188405797	4.286	3.88415942028986	4.06613768115942	3.55469565217391	4.13109420289855	4.03094927536232	3.9225652173913	4.51665217391304	4.19947101449275	3.59860869565217	4.50986231884058	4.45011594202899	3.98844202898551	4.0324347826087	3.33246376811594	3.46073913043478	3.92186956521739	4.36214492753623	3.69698550724638	2.99939855072464	4.17808695652174	3.7008115942029	3.42038405797101	4.11171014492754	3.53286956521739
PI4K2B	4.95066666666667	4.38366666666667	4.56732608695652	5.55295652173913	5.15009420289855	4.88772463768116	3.56010869565217	5.69621739130435	4.84763043478261	3.88310144927536	5.37342028985507	4.09234057971014	4.18984782608696	3.95072463768116	4.06013043478261	4.48734782608696	4.87472463768116	4.38691304347826	4.95179710144928	4.71196376811594	4.77295652173913	5.0780652173913	4.83691304347826	6.17947826086957	4.95865217391304	5.83536956521739	4.12083333333333	5.56808695652174	5.21089130434783	4.80750724637681	4.53915942028986	4.71036231884058	5.04000724637681	4.71573913043478	5.43948550724638	5.3024347826087	3.90130434782609	4.24428985507246	4.88128985507246	4.53998550724638	3.94413768115942	5.16268115942029	6.66086956521739	4.85459420289855	4.46017391304348	4.24055797101449	3.9416231884058	4.04894202898551	3.42655072463768
BOD1L1	8.58127536231884	9.11685507246377	8.65759420289855	8.54550724637681	8.849	8.85772463768116	8.39489855072464	8.32608695652174	8.6328115942029	8.65260869565217	8.64631884057971	8.82540579710145	8.98473913043478	8.30852898550725	8.77784782608696	8.44797826086957	8.27757971014493	9.18863768115942	8.7575	8.69631159420289	8.35536231884058	8.78559420289855	9.01269565217391	8.58127536231884	8.69094927536232	8.52023188405797	8.66784782608696	8.18010144927536	8.21034782608696	8.53239130434783	8.32889855072464	8.43102173913044	8.34947826086957	8.49121739130435	8.98473913043478	8.8051884057971	8.74246376811594	8.51115942028986	8.8838115942029	8.49653623188406	8.28442028985507	8.84363768115942	8.10740579710145	7.78746376811594	8.73136231884058	8.48246376811594	8.58452173913044	8.46128985507246	8.31118115942029
MAT2B	7.35224637681159	7.68163043478261	7.82549275362319	7.73086956521739	7.33923188405797	7.23594202898551	7.04529710144928	7.56363768115942	7.20275362318841	7.22040579710145	7.23255797101449	6.96159420289855	7.25658333333333	7.22040579710145	7.15726811594203	7.1274347826087	7.66060869565217	7.31940579710145	7.6105652173913	7.24875362318841	7.43699275362319	7.41348550724638	7.43699275362319	7.34359420289855	7.1426884057971	7.80691304347826	7.26597101449275	7.39366666666667	7.50639130434783	7.31442028985507	7.15998550724638	6.87176086956522	7.68075362318841	7.55779710144928	7.30152898550725	7.06085507246377	7.19146376811594	7.51027536231884	7.08139855072464	6.9448115942029	6.9466231884058	7.62279710144928	7.20275362318841	7.575	6.98424637681159	7.32564492753623	7.18332608695652	6.84052898550725	6.42894202898551
EDC4	4.38947826086957	3.75065217391304	3.9665652173913	3.68684057971014	3.95988405797101	3.88849275362319	4.54407246376812	4.17942028985507	3.31392753623188	4.39084782608696	4.08655072463768	3.98742753623188	4.07123188405797	4.84146376811594	4.08786231884058	4.48410144927536	3.48505072463768	3.91331884057971	3.97373913043478	3.85150724637681	4.50336956521739	4.06298550724638	4.0755652173913	4.72868115942029	3.47733333333333	3.93321739130435	3.93801449275362	3.78072463768116	3.76263768115942	3.55268115942029	4.18828985507246	3.78873913043478	3.39210144927536	4.40096376811594	3.81707246376812	3.51391304347826	3.45520289855072	3.86965217391304	3.75753623188406	3.50425362318841	3.81028260869565	3.75846376811594	4.01039130434783	3.6791884057971	4.34320289855072	3.6303768115942	4.28460869565217	4.57711594202899	4.77266666666667
TRIO	5.58356884057971	5.17244927536232	5.58013043478261	5.22197101449275	5.2411884057971	4.26340217391304	5.79331884057971	4.82813043478261	5.04808695652174	5.79874637681159	5.55026086956522	5.59557971014493	6.19805797101449	6.14631884057971	5.90339855072464	5.63083333333333	5.21110144927536	5.87711594202899	5.05091304347826	5.6689347826087	5.38523913043478	5.51657971014493	5.50792753623188	5.34590579710145	5.12871014492754	4.41646376811594	5.09249275362319	4.59186956521739	3.94751449275362	4.79340579710145	5.14015942028986	5.13671014492754	4.34249275362319	4.54789855072464	5.26822463768116	5.30060144927536	4.70478260869565	5.35538405797101	4.84124637681159	5.01921014492754	5.48444927536232	4.99555797101449	4.18615942028985	5.64609420289855	5.67679710144928	5.29397101449275	5.23491304347826	5.49105797101449	5.34435507246377
VCAN	9.14201449275362	9.00731884057971	10.3017246376812	10.5859275362319	11.1162608695652	8.6558115942029	10.2442391304348	10.1616666666667	9.80095652173913	10.6713333333333	10.2442391304348	10.9531304347826	10.5374275362319	9.70207246376812	10.8368695652174	10.5484927536232	9.50231884057971	10.6434420289855	11.0715652173913	10.2205362318841	9.81408695652174	10.2442391304348	10.064731884058	10.412152173913	11.3767463768116	9.85278985507246	10.6434420289855	8.93123188405797	9.74638405797101	11.2192101449275	10.6434420289855	11.9667753623188	9.54873913043478	9.39184782608696	11.4295072463768	11.6279855072464	10.737231884058	10.6713333333333	10.4228007246377	10.6132391304348	10.4849927536232	10.6434420289855	10.2601739130435	11.5520289855072	11.1162608695652	10.737231884058	10.9188985507246	10.8793405797101	8.03950724637681
CLEC16A	5.78801449275362	5.56527536231884	4.5985	4.24639855072464	5.08704347826087	4.9824347826087	5.58430434782609	4.74595652173913	4.57602898550725	5.16433333333333	5.07785507246377	5.15033333333333	5.32563043478261	6.29292753623188	5.02344927536232	5.77524637681159	5.50792753623188	5.05115217391304	4.69961594202899	5.10022463768116	5.46255072463768	5.0754347826087	5.15297101449275	4.97885507246377	4.75271014492754	5.04163768115942	4.90510144927536	4.73360869565217	5.44908695652174	4.74450724637681	5.2228115942029	4.85001449275362	5.4545	4.94789855072464	4.59503623188406	4.56198550724638	5.04163768115942	5.35642028985507	5.09430434782609	5.65413043478261	5.71547101449275	5.17134782608696	5.54060507246377	5.09865942028985	5.2383768115942	5.51482608695652	5.464	5.61379710144928	5.49978985507246
MSR1	2.99500724637681	2.07021739130435	2.12992028985507	2.73839855072464	2.58889855072464	-0.330586956521739	2.24755072463768	2.63876811594203	1.40023188405797	1.36061594202899	2.77120289855072	3.196	3.122	1.02625362318841	2.77069565217391	1.01650724637681	-0.464572463768116	1.73454347826087	0.538231884057971	2.57772463768116	-1.11860144927536	1.66021739130435	1.79894202898551	1.91423188405797	2.20457971014493	2.52457246376812	1.64789855072464	-1.27113043478261	1.58073913043478	0.719525362318841	2.12750724637681	2.14031884057971	0.426652173913043	2.8685652173913	-0.881507246376812	2.93282608695652	0.364884057971014	3.377	-1.19702173913043	1.48639130434783	0.601855072463768	1.59985507246377	1.68849275362319	3.65883333333333	3.26678260869565	1.79710144927536	0.00439130434782598	0.532826086956522	-0.298021739130435
CDH1	2.36901449275362	2.7903115942029	1.51475362318841	0.0356739130434783	2.70241304347826	2.89536231884058	3.2916884057971	1.42607246376812	1.80807246376812	1.94385507246377	1.85936231884058	1.38516666666667	1.76775362318841	4.36505797101449	1.70878985507246	3.87211594202899	3.24339855072464	1.75202173913043	1.37152898550725	1.6626884057971	1.59810144927536	1.92127536231884	1.60242028985507	-0.963123188405797	1.92595652173913	1.69702173913043	0.405021739130435	2.64873188405797	3.64502898550725	2.27338405797101	2.10515942028985	2.06110144927536	3.73486956521739	1.65376811594203	1.20624637681159	0.142840579710145	2.81553623188406	3.17160869565217	1.5015	3.70098550724638	3.1731884057971	2.41765217391304	3.02227536231884	3.41785507246377	1.17622463768116	4.32105797101449	2.48020289855072	1.98130434782609	1.6786884057971
SKIV2L2	5.89255797101449	6.20855072463768	6.33124637681159	6.85713043478261	6.48065217391304	5.95683333333333	5.44567028985507	6.54134782608696	5.84384057971014	5.25808695652174	6.40655072463768	5.53584782608696	5.7505	5.12369565217391	5.34201449275362	5.86561594202899	6.19049275362319	6.14571014492754	5.85975362318841	6.03670289855072	5.55247101449275	6.51159420289855	6.04647826086957	5.71098550724638	5.77952173913043	5.97385507246377	5.36868115942029	5.37021739130435	5.57560144927536	6.07701449275362	5.70342028985507	6.01721739130435	5.84581884057971	5.17525362318841	6.2768115942029	6.26998550724638	5.43502173913043	5.65915942028986	5.55026086956522	5.4908115942029	5.03244202898551	6.45898550724638	6.22260144927536	5.24594202898551	5.46959420289855	5.41631884057971	5.13189855072464	4.57211594202899	4.00082608695652
ZFYVE16	7.31308695652174	7.42357971014493	7.10302898550725	7.2734347826087	7.51602173913043	7.73804347826087	6.5228115942029	7.02534782608696	7.80298550724638	6.99639130434783	7.2693768115942	7.33523188405797	6.97749275362319	6.32473913043478	7.2865652173913	6.61477536231884	6.4341884057971	7.45448550724638	7.83034782608696	6.96458695652174	7.43913043478261	7.11684057971014	7.62503985507246	7.58031884057971	8.06803623188406	7.94676086956522	7.53878260869565	8.01408695652174	7.94208695652174	7.76317391304348	7.55934782608696	7.77828985507246	7.52130434782609	7.79634782608696	8.01324637681159	8.29927536231884	7.76649275362319	7.63073913043478	8.08398550724638	7.85872463768116	7.51027536231884	7.89816666666667	7.87479710144928	7.77159420289855	7.72471014492754	7.75397826086956	7.62149275362319	7.1181884057971	6.95286956521739
FAM65A	3.44278260869565	3.27019565217391	3.15278260869565	2.63824637681159	3.10099275362319	3.13333333333333	3.70994202898551	3.65736956521739	3.36189855072464	3.81892753623188	3.89072463768116	3.56879710144928	3.62697826086957	4.26695652173913	3.89308695652174	3.16542028985507	2.96658695652174	3.45340579710145	3.48729710144928	2.96183333333333	3.41660144927536	3.78839130434783	3.92857971014493	3.54715217391304	2.7411884057971	3.02875362318841	3.54039855072464	3.32614492753623	3.41215942028985	2.65157246376812	3.8250652173913	3.35641304347826	2.84213768115942	3.66254347826087	3.51465217391304	3.11932608695652	3.67239492753623	3.45520289855072	3.30471014492754	3.93729710144928	3.64230434782609	2.8250652173913	2.88575362318841	3.87211594202899	3.93435507246377	3.86986956521739	4.04105797101449	4.07169565217391	4.68465217391304
PNKP	4.11371014492754	4.24152173913043	4.17885507246377	3.97097826086957	4.32152173913043	4.55142753623188	4.92039855072464	4.536	5.10717391304348	4.42131884057971	4.9381884057971	4.4755	4.55932608695652	4.93553623188406	4.38586956521739	4.26318115942029	4.0616884057971	4.32414492753623	4.38144927536232	4.09736956521739	4.36301449275362	4.52630434782609	4.38691304347826	4.4663115942029	4.17688043478261	3.85815942028986	4.22421739130435	4.0579347826087	4.13815942028986	4.21810144927536	4.37484057971014	4.32152173913043	3.83907246376812	4.27863043478261	4.50015942028986	4.5730652173913	4.2281884057971	3.70589855072464	4.27272463768116	4.28771014492754	3.90113043478261	3.8423768115942	4.15911594202899	4.16878985507246	4.37839130434783	4.27531884057971	4.31713768115942	4.58402898550725	4.92915217391304
PHLPP2	4.50721739130435	5.17061956521739	4.01478260869565	3.90452173913043	4.49369565217391	4.45665217391304	4.73239130434783	3.79520289855072	3.87440579710145	4.32815217391304	4.00007246376812	3.93415942028986	3.86399275362319	5.97461594202898	4.03159420289855	5.52539130434783	5.13719565217391	4.33111594202899	3.77117391304348	4.00082608695652	4.09881521739131	3.84854347826087	3.96472463768116	3.50446376811594	3.4196231884058	4.16924637681159	3.56594202898551	4.41620289855072	4.8505	4.1163768115942	3.79495652173913	3.48729710144928	5.46345652173913	3.53065217391304	3.74144565217391	3.46904347826087	4.90139130434783	4.98549275362319	4.01435507246377	4.78576811594203	4.82897101449275	4.20047826086957	4.75629710144927	5.51315942028986	3.98110144927536	5.80272463768116	4.4901884057971	4.28442028985507	3.58605797101449
SPDL1	2.80905797101449	2.44373913043478	2.36204347826087	2.91926086956522	2.33691304347826	3.09666666666667	2.08282608695652	3.41939130434783	2.28976811594203	1.96092753623188	3.10026086956522	2.17276811594203	2.21063768115942	1.36320289855072	2.09669565217391	2.07021739130435	2.75707246376812	2.65540579710145	2.28414492753623	2.56638405797101	1.97907246376812	2.43777536231884	2.5824347826087	2.06455797101449	2.26374637681159	2.50110144927536	1.48753623188406	2.33153623188406	2.3316231884058	2.50910144927536	2.25799637681159	2.38021739130435	2.68351449275362	2.08978260869565	2.68369565217391	2.88691304347826	1.74472463768116	1.91763768115942	2.10326811594203	2.05121739130435	1.52450724637681	2.92099275362319	2.68534057971014	1.06476086956522	1.8294347826087	1.64855072463768	1.97573913043478	1.5499347826087	1.87938405797101
STAU2	5.86608695652174	5.78801449275362	5.63239130434783	6.06710144927536	5.95649275362319	5.87959420289855	5.37767391304348	5.69705797101449	5.71656521739131	5.5135652173913	5.43210869565217	5.74994927536232	5.4463768115942	5.01590579710145	5.33846376811594	5.84247826086956	5.72240579710145	5.80924637681159	5.79302536231884	5.90704347826087	5.73672463768116	5.7505	5.81402898550725	5.52931884057971	6.17091304347826	5.91900724637681	5.80957246376812	5.66497101449275	5.86388405797101	5.93652173913044	5.75925362318841	5.94392753623188	6.28575362318841	5.52269565217391	5.85578260869565	6.17655072463768	5.75297101449275	5.57788405797101	6.0778115942029	5.88455797101449	5.8065652173913	5.98329710144928	5.83669565217391	5.60253623188406	5.70397101449275	5.70073913043478	5.6345652173913	5.32260869565217	5.33985507246377
PQLC2	1.24163405797101	0.808471014492754	0.78504347826087	0.709065217391304	0.774724637681159	1.48897101449275	0.770521739130435	1.16907246376812	1.09790217391304	0.639710144927536	1.48717391304348	0.625289855072464	0.520369565217391	1.02625362318841	1.44283333333333	0.813724637681159	0.487173913043478	1.05416666666667	1.42722463768116	-0.392173913043478	1.20624637681159	0.716	1.53565942028985	1.84386231884058	1.3088115942029	0.444913043478261	1.10373913043478	1.06386956521739	1.49044202898551	0.534869565217391	1.64301449275362	1.81830434782609	1.25173913043478	1.5308768115942	1.04765217391304	0.800985507246377	0.825173913043478	0.876514492753623	1.79434782608696	1.86482608695652	1.15449275362319	0.707275362318841	0.965688405797101	1.48527536231884	1.38639855072464	1.39046376811594	1.62376811594203	1.39364130434783	2.26147826086957
CTNS	3.31172463768116	2.77913043478261	3.29608695652174	2.52294927536232	2.78482608695652	3.02134057971014	3.32457971014493	2.98214492753623	3.4623768115942	3.65046376811594	3.01394202898551	3.27831884057971	3.36024637681159	3.05863768115942	3.24708695652174	2.88350724637681	2.75310869565217	3.33284782608696	3.13750724637681	2.9024347826087	3.55577536231884	3.189	3.00828985507246	3.42632608695652	3.07579710144927	3.69482608695652	3.87644202898551	3.5168115942029	3.74939130434783	3.00711594202899	4.17746739130435	3.0294347826087	3.07376811594203	4.07571739130435	2.94910144927536	2.78177536231884	3.26579710144928	3.25421739130435	3.54210144927536	2.37060869565217	3.0105652173913	3.09220289855072	2.97640579710145	3.25067391304348	3.49442028985507	2.99295652173913	3.86733333333333	3.90491304347826	4.37591304347826
PHF23	5.08573188405797	5.14547826086956	5.138	4.85660869565217	4.75749275362319	5.48772463768116	4.80207246376812	5.16053623188406	5.41631884057971	4.95210869565217	4.90234057971015	5.01691304347826	5.05289855072464	4.93161594202899	4.92778260869565	4.62934782608696	5.12011594202899	5.27311594202899	5.41584057971014	5.04827536231884	4.97542753623188	4.70416666666667	5.35885507246377	5.05668115942029	4.89292753623188	5.24944927536232	5.39263768115942	5.62617391304348	5.65820289855072	5.28452173913043	4.95242028985507	4.91559420289855	5.22021014492754	5.8494347826087	5.1974347826087	4.83691304347826	5.41805797101449	5.21508695652174	5.15855797101449	4.66352173913043	4.85758695652174	5.08084782608696	4.92939130434783	5.04939130434783	5.36407246376812	5.36190579710145	5.51734057971015	5.26160144927536	5.41859420289855
INPP4A	7.90985507246377	7.20530434782609	7.38236231884058	7.48786231884058	7.16846376811594	6.92197101449275	7.842	7.1673768115942	6.82039130434783	7.58172463768116	7.26368115942029	7.64186231884058	7.79291304347826	7.59452173913043	7.41585507246377	7.91344927536232	7.42357971014493	7.2847463768116	7.19364130434783	7.66126811594203	7.55857246376811	7.60809420289855	7.46372463768116	6.85713043478261	7.11433333333333	6.60069927536232	7.1274347826087	6.27714492753623	6.41	6.77523188405797	7.05819565217391	6.7246231884058	6.40073913043478	6.59013043478261	6.79878260869565	7.23905797101449	6.82198550724638	7.08829710144928	7.3751884057971	6.90047826086957	7.2693768115942	6.98600724637681	7.03923188405797	6.93915942028986	7.37389855072464	6.75902898550725	7.19305797101449	7.47252173913043	7.32216666666667
RAB27B	5.58189855072464	6.37234057971015	5.46084057971014	5.20226086956522	6.02853623188406	5.52878260869565	6.49989130434783	5.86031884057971	5.22901449275362	6.29732608695652	4.45123913043478	6.42024637681159	5.47973913043478	6.09415942028985	6.4486884057971	5.78624637681159	6.26000724637681	5.99191304347826	6.48964492753623	7.00776086956522	6.60711594202899	4.76821739130435	5.80716666666667	6.3080615942029	5.7871231884058	6.37969565217391	7.50513043478261	6.4341884057971	7.68502173913043	6.31440579710145	7.59377536231884	5.8045652173913	7.50047826086957	5.86421739130435	5.63258695652174	5.12383333333333	7.0311231884058	6.63097101449275	6.40109057971014	5.88785507246377	6.93178260869565	6.70419565217391	6.27315217391304	4.79208695652174	5.86699275362319	6.30696376811594	6.59591304347826	4.53372463768116	5.75507246376812
PSMA4	4.30494202898551	4.45568115942029	4.20431884057971	6.10256884057971	5.71880434782609	5.66130434782609	4.13071739130435	6.07424637681159	5.28366666666667	3.89457971014493	5.83027173913043	4.40689130434783	3.93615217391304	4.01039130434783	3.78978260869565	4.0616884057971	5.05436231884058	4.48763768115942	5.34775362318841	4.37666666666667	4.26552173913043	5.12326086956522	4.46989130434783	5.30681884057971	5.6099347826087	5.46880434782609	4.22961594202899	5.38201449275362	5.53705797101449	5.64835507246377	4.82514492753623	5.92034782608696	4.97601449275362	5.97202173913043	5.74921739130435	5.94720289855072	4.28716304347826	4.68465217391304	4.73297101449275	5.23373913043478	4.39907246376812	4.85489855072464	6.23898550724638	4.97176811594203	4.47433333333333	4.96944202898551	4.34960869565217	4.64798550724638	3.81801449275362
MYO16	1.06538405797101	1.85971014492754	-1.31417391304348	-0.817833333333333	-0.977789855072464	-0.121594202898551	-1.31021739130435	-1.89128260869565	-1.30967391304348	0.752927536231884	0.992057971014493	-0.966528985507246	-1.43336956521739	-0.755115942028985	-1.54855072463768	-1.68021739130435	-0.159934782608696	1.14213043478261	1.19692753623188	-1.28467391304348	1.48470289855072	0.0906739130434784	1.35081884057971	0.327007246376812	-1.13802173913043	0.40363768115942	-0.938	-3.02239130434783	-1.03708695652174	-0.0266231884057971	-1.89452173913043	-3.78668115942029	1.26699275362319	-2.35957971014493	0.236144927536232	-1.73373913043478	0.581644927536232	0.732586956521739	0.413630434782609	0.297797101449275	-1.78856884057971	0.707275362318841	-1.68985507246377	-0.204724637681159	-0.867572463768116	-1.26126811594203	-1.29375362318841	-0.621845410628019	-0.532760869565218
LSG1	4.78189855072464	4.77173913043478	5.22876811594203	5.05460144927536	5.07253623188406	4.31855797101449	5.06372463768116	4.85734782608696	4.27217753623188	4.63739130434783	4.83115942028985	4.93882608695652	4.83572463768116	4.35016304347826	4.84810869565217	5.03665942028985	5.11313043478261	5.04207246376812	4.79989855072464	4.99502898550725	4.86495652173913	5.46614492753623	4.38310144927536	4.53091304347826	4.34000724637681	4.78226811594203	4.34175362318841	4.11972463768116	4.49571014492754	4.5805652173913	4.42761594202899	4.24710144927536	4.19717391304348	4.16482608695652	4.22594202898551	4.88105072463768	4.40778260869565	4.84633333333333	4.48440579710145	4.20624637681159	4.20136594202899	5.38109420289855	4.69324637681159	4.6841884057971	4.56750724637681	4.25827536231884	4.13213043478261	4.59111594202899	4.14946014492754
PARP3	1.45818115942029	0.437376811594203	0.534260869565217	0.097195652173913	0.690083333333333	1.02416304347826	0.864547101449275	0.822927536231884	0.0686594202898551	0.529123188405797	0.729782608695652	0.470710144927536	0.772449275362319	0.836130434782609	-0.146586956521739	0.479586956521739	0.234413043478261	0.252768115942029	1.0236884057971	0.599768115942029	1.11091304347826	-0.199507246376812	0.175507246376812	0.688239130434783	-0.525826086956522	0.623963768115942	-0.334101449275362	-0.440894927536232	0.304971014492754	0.719525362318841	0.537724637681159	0.877992753623189	-0.081768115942029	1.48613043478261	0.141242753623188	-0.0809057971014493	-0.648471014492754	0.580449275362319	-0.376217391304348	0.72881884057971	-0.0663623188405797	0.154753623188406	1.34093115942029	0.22186231884058	1.02253623188406	-1.08740579710145	0.122333333333333	0.00559420289855072	0.228144927536232
THAP3	2.99500724637681	3.33284782608696	3.42533333333333	3.32707246376812	3.13725362318841	3.72125362318841	3.25907246376812	3.40818115942029	3.41939130434783	3.58118115942029	3.13869565217391	3.49647826086957	3.10421739130435	3.36498550724638	3.31811956521739	3.21171014492754	3.35295652173913	3.19472463768116	3.66254347826087	3.30498550724638	3.61400724637681	3.35098550724638	3.31876811594203	3.49880434782609	3.24105797101449	3.52923188405797	3.52134057971015	3.66679710144928	3.7684347826087	3.21273188405797	3.3758115942029	3.44863043478261	3.2966231884058	3.69994202898551	3.67092028985507	3.18591304347826	3.3716231884058	3.59991304347826	3.31316666666667	2.98888405797101	3.32979710144928	3.57415942028986	2.97640579710145	3.46713043478261	3.35988405797101	3.47602898550725	3.62447826086957	3.57470289855073	3.81076811594203
FAM65C	1.58465942028986	2.0996231884058	0.463275362318841	-0.642239130434783	0.586445652173913	1.05382608695652	1.74728985507246	0.597521739130435	1.12330434782609	1.78134782608696	0.823463768115942	0.892065217391304	0.520369565217391	2.81553623188406	1.67333333333333	1.00319565217391	2.23836231884058	0.538739130434783	0.901260869565217	1.26546376811594	1.52539492753623	0.0555507246376812	0.433202898550725	1.14659782608696	3.16542028985507	2.10818115942029	1.78452898550725	1.84479710144928	2.96294927536232	1.65075362318841	2.33060869565217	2.24863405797101	2.7805	0.813724637681159	0.739246376811594	-0.614623188405797	2.5961884057971	1.73807246376812	1.36010869565217	2.81640579710145	2.50772463768116	0.825405797101449	2.28960144927536	3.51313768115942	1.10771014492754	1.98098550724638	3.04763768115942	1.62684782608696	3.20371014492754
TDP1	4.61589855072464	4.76076086956522	4.93723188405797	4.79020289855072	4.46760144927536	3.91601449275362	4.65544927536232	4.93202898550725	4.06633695652174	4.4755	4.6284347826087	4.44010144927536	4.75202898550725	4.37089855072464	4.57211594202899	4.93653623188406	4.94975362318841	4.46215217391304	4.05740579710145	4.85027536231884	4.58640579710145	4.55071014492754	4.51575362318841	4.14275	4.24055797101449	4.5136268115942	4.19731884057971	4.0579347826087	4.10214492753623	4.1863768115942	3.60972463768116	3.86134057971014	4.48763768115942	3.54915942028985	4.32972463768116	4.22144927536232	4.00744202898551	4.15301449275362	4.00688405797101	3.85128260869565	4.29276811594203	4.74166666666667	4.27592753623188	3.70947826086957	4.18939130434783	3.76513043478261	3.45520289855072	3.80453623188406	3.796
AIFM2	1.22904347826087	0.72636231884058	1.19488405797101	1.1795652173913	0.811057971014493	1.23365217391304	1.45084782608696	1.11986956521739	1.0405652173913	1.06416666666667	0.86604347826087	1.59236231884058	0.425855072463768	1.41167391304348	1.13010144927536	1.19704347826087	1.14336594202899	0.876202898550725	0.932449275362319	1.16857246376812	1.43228623188406	0.260268115942029	0.762376811594203	1.76030797101449	0.374144927536232	0.658492753623188	0.571666666666667	0.682351449275362	0.736188405797101	0.816514492753623	1.51335507246377	1.3890615942029	0.571347826086956	1.13057971014493	1.26273913043478	1.06416666666667	0.800985507246377	1.1285652173913	1.30677536231884	0.640065217391304	1.01680434782609	1.11200724637681	1.34093115942029	0.504173913043478	0.968478260869565	0.796217391304348	1.08959420289855	1.25902898550725	1.75852173913043
SPATA7	1.22904347826087	1.94175362318841	1.5366884057971	2.58760869565217	1.71335507246377	1.11755072463768	1.15628985507246	1.23365217391304	1.90048550724638	0.498753623188406	1.77163768115942	1.16814855072464	1.13978260869565	1.38797101449275	1.03357971014493	1.81505797101449	2.04308695652174	1.32846376811594	1.18167391304348	1.59885507246377	0.802333333333333	2.283	1.10097101449275	0.327007246376812	1.64822463768116	0.958532608695652	0.667949275362319	0.789217391304348	1.16508695652174	1.16436594202899	0.537724637681159	1.2930615942029	2.33060869565217	1.06020289855072	1.31089855072464	1.35861231884058	1.08257971014493	1.25749275362319	1.30677536231884	1.386	0.623445652173913	1.8084347826087	1.03628985507246	1.54442753623188	1.26473913043478	1.17652173913043	0.122333333333333	0.585369565217391	-0.532760869565218
MED17	5.69348550724638	5.82350724637681	5.78768115942029	5.72797826086957	5.5074347826087	5.71684057971015	5.33710144927536	5.52539130434783	5.44942391304348	5.4260652173913	5.50271739130435	5.60142028985507	5.53760869565217	5.32628985507246	5.5471847826087	5.58833333333333	5.5583768115942	5.56684057971014	5.79874637681159	5.65002536231884	5.92868115942029	5.84179710144928	5.53174637681159	5.79605072463768	5.52235507246377	5.90213405797101	5.50850724637681	5.68930434782609	5.73305797101449	5.48855072463768	5.44711594202899	5.26931884057971	5.31513043478261	5.53086956521739	5.7052463768116	5.84054347826087	5.62772463768116	5.55992753623188	5.77820289855072	5.29078985507246	5.34623188405797	6.05168115942029	5.77651449275362	5.66994202898551	5.55992753623188	5.45613043478261	5.69672463768116	5.56272463768116	5.64715942028985
RETSAT	4.24257971014493	3.64272463768116	4.23176449275362	3.8191231884058	3.56567391304348	4.70031884057971	4.39821739130435	3.84995652173913	4.22258695652174	4.08999275362319	3.86750724637681	4.54657971014493	4.12782608695652	4.20023188405797	4.20939130434783	3.90819565217391	3.6853768115942	4.04949275362319	4.44294202898551	3.78666666666667	4.31896376811594	3.63284782608696	4.34198550724638	4.43634782608696	3.76734782608696	4.38236956521739	4.33779710144928	3.81892753623188	4.25402898550725	3.81602898550725	4.56198550724638	4.18224637681159	3.50307246376812	5.13146376811594	3.74144565217391	3.66630434782609	3.83311594202899	3.93185507246377	4.28740579710145	3.48946376811594	3.55268115942029	3.94489130434783	3.44997101449275	3.94909420289855	4.71217391304348	3.94733333333333	4.00552173913043	4.21891304347826	5.09140942028985
CAPG	5.14378260869565	4.84414492753623	5.41658695652174	4.92207971014493	4.70626086956522	5.22804347826087	5.03113043478261	5.16482608695652	5.76621739130435	5.32905797101449	4.97569565217391	5.78177173913043	4.93776811594203	5.12369565217391	5.45002536231884	5.3843768115942	4.62860144927536	5.10901449275362	5.69207246376812	5.18986231884058	5.27690579710145	5.57989130434783	4.96091304347826	6.43692753623188	6.31667753623188	5.81584782608696	6.02673913043478	5.55458695652174	6.28134782608696	5.92769565217391	5.69980434782609	7.3876231884058	5.74767028985507	5.63788405797101	6.02150724637681	5.5061884057971	5.73705797101449	5.39073913043478	5.97713043478261	6.48140579710145	5.26382608695652	5.67734782608696	5.30535507246377	6.81268115942029	5.93492753623188	5.94428260869565	6.39958695652174	6.18090579710145	5.60359420289855
AP2S1	4.32815217391304	5.10217391304348	5.19721739130435	4.341	4.88414492753623	4.76240579710145	5.17669565217391	5.08526811594203	5.44686956521739	5.63495652173913	4.9504347826087	4.82727536231884	5.16372463768116	6.36911594202899	5.50333333333333	5.21918115942029	6.22886956521739	5.19402898550725	5.30773913043478	5.07152173913043	4.44561594202899	4.40224637681159	4.70297101449275	4.39923913043478	5.00336956521739	4.63946376811594	5.66604347826087	5.03341304347826	5.16146376811594	5.41939130434783	5.11615942028986	5.42014492753623	5.77651449275362	4.88028985507246	5.13078260869565	4.30753623188406	5.76585507246377	5.38844927536232	4.57336231884058	5.44	5.56492753623188	4.30857971014493	4.111	6.14986956521739	4.78486594202899	6.31917391304348	5.65738405797101	4.68760144927536	4.55886231884058
TG	4.38236956521739	2.66573188405797	2.48352173913043	1.31492028985507	1.44794202898551	4.12627536231884	3.60442028985507	2.27366304347826	3.82084057971014	4.00888768115942	2.21223188405797	3.20428985507246	2.44394927536232	2.76730434782609	3.73590217391304	2.46659420289855	1.14336594202899	3.19472463768116	3.38042753623188	2.62407246376812	3.38463768115942	2.09626086956522	2.97186956521739	5.46694202898551	3.82804347826087	3.18828985507246	4.15526086956522	4.53939130434783	3.43453623188406	3.51592028985507	4.27134057971015	3.21807246376812	2.52753623188406	5.38389855072464	3.37104347826087	4.13834057971015	4.48830434782609	4.60634782608696	4.33721014492754	2.40620289855072	4.52913043478261	3.87545652173913	3.10026086956522	4.23176449275362	4.41105072463768	4.49811594202899	4.95339130434783	4.82304347826087	5.85452898550725
ADAM28	3.67092028985507	4.74394202898551	5.13523188405797	4.77142753623188	4.69626086956522	3.51249275362319	4.45265217391304	3.44421014492754	4.02865217391304	4.63292753623188	4.81507246376812	4.56611594202899	4.99752173913043	4.63669565217391	4.48123913043478	3.88310144927536	4.36769565217391	4.68940579710145	3.73615217391304	4.21517391304348	4.4374347826087	4.85459420289855	4.09994202898551	3.57446376811594	4.13608695652174	4.4665652173913	3.54238405797102	4.20198550724638	2.48939130434783	3.61436231884058	3.8368768115942	3.27089130434783	3.67305797101449	3.45545652173913	4.111	4.03181884057971	3.83311594202899	4.22324637681159	4.33060869565217	4.25979710144927	4.40897101449275	4.37140579710145	4.14275	4.05510144927536	3.55613768115942	4.41834782608696	3.99963768115942	4.15642753623188	3.39046376811594
DCUN1D1	5.95407971014493	7.45253623188406	6.76173913043478	6.9276231884058	7.46994202898551	7.04347826086956	6.27130434782609	6.90544927536232	6.65840579710145	6.43666666666667	6.8801884057971	5.93291304347826	6.03413043478261	7.49520289855073	6.01326086956522	6.34820289855073	6.82198550724638	6.49946376811594	6.6944347826087	6.43086231884058	5.81436231884058	6.73704347826087	6.66636231884058	6.30569565217391	7.10557971014493	6.62035507246377	6.32394927536232	6.55788405797101	6.79723188405797	7.28533333333333	6.86265217391304	7.10265217391304	7.83562318840579	6.05071376811594	7.02959420289855	6.98178985507246	6.83179710144928	6.52911594202899	6.54408695652174	8.12315942028986	7.1523768115942	6.71560507246377	6.94189855072464	7.18213043478261	6.43895289855072	7.68339130434783	6.30569565217391	5.73607246376812	5.56860869565217
JADE2	6.77008695652174	5.65521014492754	5.90767391304348	5.42528260869565	5.38153623188406	5.16127536231884	5.76489855072464	5.52123913043478	4.98986594202899	5.56066666666667	5.50821739130435	5.69770652173913	5.84611956521739	6.06191304347826	5.3330652173913	6.0135652173913	5.63746376811594	5.08208695652174	5.32718115942029	5.50959420289855	6.78164492753623	6.17192028985507	5.82634782608696	5.92717391304348	4.26085507246377	5.49325362318841	4.87370289855073	4.81313043478261	5.30626086956522	4.34249275362319	6.10697101449275	4.18224637681159	4.22717391304348	4.98940942028985	4.75465217391304	4.67685507246377	4.50148913043478	5.16961594202898	5.32482608695652	4.60779710144928	5.22115942028986	5.87849275362319	6.22011594202899	5.06245652173913	5.51284782608696	4.39923913043478	5.11440579710145	5.97942028985507	6.8801884057971
LCP2	7.54482608695652	6.8771884057971	6.79093115942029	6.88985869565217	7.21340579710145	7.34071014492754	7.02436956521739	6.7118115942029	6.94076811594203	7.05592028985507	7.15452173913043	7.19095652173913	7.35167028985507	6.86983333333333	7.32216666666667	7.08829710144928	6.825	7.29020289855072	7.48926811594203	7.15940579710145	7.62214492753623	7.23546376811594	7.53484057971014	7.37925362318841	7.22836956521739	7.30388405797101	7.42357971014493	7.34121014492754	6.89039855072464	7.12424637681159	7.38444927536232	6.84627536231884	6.80551811594203	7.68502173913043	7.1953768115942	7.58750724637681	7.50447826086957	7.40735869565218	7.66439492753623	7.4986231884058	7.57661594202898	7.30946376811594	7.2705	7.25603623188406	7.31702898550725	6.99239855072464	7.41910144927536	7.94763768115942	7.44717391304348
TRIT1	3.19076086956522	3.468	3.77305072463768	3.61852173913043	3.55075362318841	2.54108695652174	3.21252173913043	2.93998550724638	3.1655652173913	3.77723188405797	3.29926811594203	3.24708695652174	3.65109420289855	3.26279710144928	3.27275362318841	3.51330434782609	3.59113768115942	3.01640579710145	2.85338164251208	3.49688405797101	3.18481884057971	3.75573913043478	3.50365217391304	3.01863768115942	3.37652173913043	3.56397101449275	3.47761594202899	3.05427536231884	3.44515217391304	2.84863043478261	2.84694202898551	3.26299275362319	3.06907971014493	2.61854347826087	3.54715217391304	3.27868115942029	2.85149275362319	3.09463768115942	2.99425362318841	2.6703768115942	2.99804347826087	3.20498550724638	3.04346376811594	3.11772463768116	3.3044347826087	3.56263768115942	2.97067391304348	2.58924637681159	2.66994202898551
CUL7	3.21752173913043	2.32453623188406	2.28788405797101	2.13141304347826	2.77377536231884	2.28134057971014	3.03611594202899	2.49424637681159	2.04997826086957	2.71621739130435	2.77120289855072	2.46610144927536	2.59173913043478	3.377	2.31246376811594	2.76497101449275	1.96295652173913	2.43911594202899	2.4145	2.393	2.60528260869565	2.83446014492754	2.43301449275362	3.16823188405797	2.15072463768116	2.20150724637681	2.5948115942029	2.37721739130435	1.3423115942029	2.13344927536232	2.34778985507246	2.67565217391304	1.91166666666667	2.63417028985507	2.23036956521739	2.39110869565217	1.75826811594203	2.32782608695652	2.59821739130435	2.42153623188406	2.36301449275362	2.20615942028985	2.51050724637681	2.18178260869565	2.81539130434783	1.68875362318841	2.56055072463768	3.16521014492754	3.75260869565217
CTNNA1	6.75765942028985	6.76741304347826	7.0653768115942	6.64708695652174	6.48198550724638	6.67510144927536	7.11751449275362	6.41028260869565	6.10600724637681	7.1416231884058	6.32544202898551	7.15828260869565	7.51160869565217	6.89157246376812	7.12603623188406	6.57457246376812	6.70494202898551	6.79528985507246	7.33997101449275	6.79093115942029	7.10994202898551	6.72823188405797	6.61547101449275	6.9724347826087	6.56113768115942	6.94133333333333	7.28960144927536	7.51094202898551	7.05023188405797	7.07975362318841	6.97011594202899	7.65348913043478	6.92157971014493	7.05653623188406	6.71744202898551	6.43374637681159	7.16268115942029	7.18449275362319	6.18294202898551	6.56678260869565	7.00053623188406	6.78431884057971	6.01059420289855	7.01827536231884	7.6105652173913	6.82995652173913	7.31375362318841	7.32039130434783	7.03352173913043
[truncated: 15,453 more rows]
[truncated: 20 more columns]
